# Supplementary material for: Segmental motor recovery after cervical spinal cord injury relates to density and integrity of corticospinal tract projections
Source: Nat Commun. 2023 Feb 9;14:723. doi: 10.1038/s41467-023-36390-7 (PMC9911610; doi:10.1038/s41467-023-36390-7)
Supplement: Supplementary file 4 — Supplementary Software 1 [file 41467_2023_36390_MOESM4_ESM.zip]

Archive with 8 entries (7 files):
- Gustavo-Balbinot-Segmental-analysis-in-cervical-SCI-reveals-the-recovery-potential-of-hand-muscles-with-preserved-CST-f7d60e4/
- __MACOSX/._Gustavo-Balbinot-Segmental-analysis-in-cervical-SCI-reveals-the-recovery-potential-of-hand-muscles-with-preserved-CST-f7d60e4
- Gustavo-Balbinot-Segmental-analysis-in-cervical-SCI-reveals-the-recovery-potential-of-hand-muscles-with-preserved-CST-f7d60e4/README.md
- __MACOSX/Gustavo-Balbinot-Segmental-analysis-in-cervical-SCI-reveals-the-recovery-potential-of-hand-muscles-with-preserved-CST-f7d60e4/._README.md
- Gustavo-Balbinot-Segmental-analysis-in-cervical-SCI-reveals-the-recovery-potential-of-hand-muscles-with-preserved-CST-f7d60e4/Code 2 - Data analysis - Machine learning regressors and classifiers (LOOCV).docx
- __MACOSX/Gustavo-Balbinot-Segmental-analysis-in-cervical-SCI-reveals-the-recovery-potential-of-hand-muscles-with-preserved-CST-f7d60e4/._Code 2 - Data analysis - Machine learning regressors and classifiers (LOOCV).docx
- Gustavo-Balbinot-Segmental-analysis-in-cervical-SCI-reveals-the-recovery-potential-of-hand-muscles-with-preserved-CST-f7d60e4/Code 1 - Pre-processing.vi
- __MACOSX/Gustavo-Balbinot-Segmental-analysis-in-cervical-SCI-reveals-the-recovery-potential-of-hand-muscles-with-preserved-CST-f7d60e4/._Code 1 - Pre-processing.vi
