# Supplementary material for: Segmental motor recovery after cervical spinal cord injury relates to density and integrity of corticospinal tract projections
Source: Nat Commun. 2023 Feb 9;14:723. doi: 10.1038/s41467-023-36390-7 (PMC9911610; doi:10.1038/s41467-023-36390-7)
Supplement: Supplementary file 4 — Supplementary Software 1 [file 41467_2023_36390_MOESM4_ESM.zip › Gustavo-Balbinot-Segmental-analysis-in-cervical-SCI-reveals-the-recovery-potential-of-hand-muscles-with-preserved-CST-f7d60e4/README.md]

# Segmental-analysis-in-cervical-SCI-reveals-the-recovery-potential-of-hand-muscles-with-preserved-CST
Source codes  provided with the paper
