# Supplementary material for: Segmental motor recovery after cervical spinal cord injury relates to density and integrity of corticospinal tract projections
Source: Nat Commun. 2023 Feb 9;14:723. doi: 10.1038/s41467-023-36390-7 (PMC9911610; doi:10.1038/s41467-023-36390-7)
Supplement: Supplementary file 6 — Source Data [file 41467_2023_36390_MOESM6_ESM.xlsx]

## Sheet: Figure 3
Figure 3a,b										Figure 3d-h
	n = 423 individuals			Variable: UEMS								n = 84 muscles (elbow flexors)		Variable: MMS >= 3 (1 = yes, 0 = no)					n = 81 muscles (wrist extensors)		Variable: MMS >= 3 (1 = yes, 0 = no)					n = 37 muscles (elbow extensors)		Variable: MMS >= 3 (1 = yes, 0 = no)					n = 11 muscles (finger flexors)		Variable: MMS >= 3 (1 = yes, 0 = no)					n = 3 muscles (finger abductors)		Variable: MMS >= 3 (1 = yes, 0 = no)
		Time post-SCI
	Individual	1w	4w	12w	24w	48w					Muscle	Elbow_flexors_1w	Elbow_flexors_4w	Elbow_flexors_12w	Elbow_flexors_24w	Elbow_flexors_48w		Muscle	Wrist_extensors_1w	Wrist_extensors_4w	Wrist_extensors_12w	Wrist_extensors_24w	Wrist_extensors_48w		Muscle	Elbow_extensors_1w	Elbow_extensors_4w	Elbow_extensors_12w	Elbow_extensors_24w	Elbow_extensors_48w		Muscle	Finger_flexors_1w	Finger_flexors_4w	Finger_flexors_12w	Finger_flexors_24w	Finger_flexors_48w		Muscle	Finger_abductors_1w	Finger_abductors_4w	Finger_abductors_12w	Finger_abductors_24w	Finger_abductors_48w
AIS A	1	10	15	17	16	18				AIS A (-1)	1	0	0	0	0	0		1	0	0	1	1	1		1	1	1	1	1	1		1	0	0	0	1	1		1	1	1	1	1	1
	2	39	47	49	49	50					2	0	0	0	0	0		2	0	0	1	1	1		2	0	0	0	0	0		2	0	0	0	0	0		2	0	1	1	1	1
	3	8	18	24	27	34					3	0	0	0	0	1		3	0	1	1	1	1		3	0	0	0	0	0		3	0	1	1	1	1		3	0	1	1	1	1
	4	18	24	24	25	25					4	0	1	1	1	1		4	0	0	1	1	1		4	0	0	1	1	1		4	0	1	1	1	1
	5	21	27	28	32	38					5	0	1	1	1	1		5	0	0	1	1	1		5	1	1	1	1	1		5	1	0	1	1	1
	6	50	50	50	50	50					6	0	0	1	1	1		6	1	0	0	0	0		6	1	1	1	1	1		6	0	1	1	1	1
	7	9	12	11	18	17					7	0	1	1	1	1		7	0	0	0	0	0		7	0	1	1	1	1		7	1	1	1	1	1
	8	18	20	20	33	27					8	0	1	1	1	1		8	0	0	0	0	0		8	1	1	1	1	1		8	1	1	1	1	1
	9	0	8	10	19	23					9	0	1	1	1	1		9	0	1	1	1	1		9	1	1	1	1	1		9	0	0	0	0	1
	10	24	24	28	28	30					10	0	0	0	0	1		10	0	1	1	1	1		10	0	1	0	0	0		10	1	1	1	1	1
	11	13	23	28	32	33					11	0	1	1	1	1		11	0	0	0	1	1		11	0	0	0	1	0		11	1	1	1	1	1
	12	25	25	32	42	42					12	0	0	0	0	0		12	1	1	0	1	1		12	0	0	1	1	1
	13	0	0	1	1	1					13	0	0	0	0	0		13	1	1	1	1	1		13	0	0	1	1	1
	14	0	0	0	0	0					14	0	0	0	1	1		14	0	0	0	1	1		14	0	0	0	1	1
	15	18	18	18	18	18					15	0	0	0	0	0		15	0	0	0	0	1		15	0	0	0	1	1
	16	1	2	11	20	22					16	0	0	0	0	0		16	0	0	0	1	1		16	0	0	0	1	1
	17	15	10	34	34	39					17	0	0	0	0	0		17	0	0	1	1	1		17	0	0	0	1	1
	18	31	32	37	36	36					18	0	0	0	0	0		18	0	0	1	1	1		18	0	0	0	0	1
	19	12	19	19	19	19					19	0	0	0	0	0		19	0	0	1	1	1		19	0	0	1	1	1
	20	0	0	0	0	0					20	0	1	1	1	1		20	0	0	0	0	0		20	1	1	1	1	1
	21	12	12	16	16	16					21	0	0	1	1	1		21	0	0	0	0	0		21	0	0	1	1	1
	22	0	0	2	12	14					22	0	1	1	1	1		22	0	0	1	1	1		22	0	0	1	1	1
	23	33	33	34	35	40					23	0	0	0	0	1		23	1	1	1	1	1		23	0	1	1	1	1
	24	0	0	0	0	0					24	0	1	1	1	1		24	1	1	1	1	1		24	0	0	0	1	1
	25	0	0	2	2	2					25	0	0	1	1	1		25	0	0	1	1	1		25	0	1	1	1	1
	26	4	25	37	48	50					26	0	0	0	1	1		26	0	0	1	1	1		26	1	1	1	1	1
	27	1	22	23	20	14					27	0	0	0	0	1		27	1	1	1	1	1		27	0	0	0	0	0
	28	0	1	1	2	4					28	0	1	1	1	1		28	1	1	1	1	1		28	0	0	0	0	0
	29	32	32	38	50	38					29	0	1	1	1	1		29	0	1	0	1	1		29	1	1	1	1	1
	30	23	41	48	47	48					30	0	1	1	1	1		30	1	1	1	1	1		30	0	0	0	1	1
	31	6	7	11	12	16					31	0	0	0	0	1		31	1	1	1	1	1		31	0	0	1	1	1
	32	8	10	11	12	13					32	0	0	0	0	1		32	1	1	1	1	1		32	0	0	0	0	0
	33	37	42	39	41	44					33	0	0	0	0	0		33	1	1	1	1	1		33	0	0	0	0	0
	34	50	50	50	50	50					34	0	0	0	0	0		34	1	1	0	1	1		34	1	1	1	1	1
	35	0	4	21	33	46					35	0	0	0	0	1		35	0	0	0	0	0		35	1	1	1	1	1
	36	9	13	14	17	20					36	0	0	0	0	0		36	0	0	0	0	0		36	1	1	1	1	1
	37	8	7	12	16	18					37	0	0	1	1	1		37	0	0	0	0	0		37	0	1	1	1	1
	38	0	0	0	0	0					38	0	0	0	0	0		38	0	0	0	0	0
	39	26	36	43	46	47					39	0	0	1	0	0		39	1	1	1	1	1
	40	20	14	18	21	20					40	0	0	0	0	0		40	0	0	0	0	0
	41	2	2	6	5	9					41	0	0	0	0	0		41	0	0	0	0	0
	42	0	0	1	2	5					42	0	0	1	1	1		42	1	1	1	1	1
	43	9	12	15	14	18					43	0	0	1	1	1		43	0	1	1	1	1
	44	0	0	0	0	0					44	0	0	0	0	0		44	1	1	1	1	1
	45	36	40	47	48	47					45	0	0	0	0	0		45	0	0	0	1	1
	46	33	30	33	35	36					46	0	0	0	1	1		46	0	0	0	1	1
	47	4	26	26	22	27					47	0	0	0	1	1		47	0	0	0	0	0
	48	0	2	6	20	33					48	0	1	1	1	1		48	0	0	0	1	1
	49	17	22	23	26	26					49	0	1	1	1	1		49	0	0	0	0	0
	50	6	12	26	26	26					50	0	0	1	1	1		50	1	1	1	1	1
	51	17	16	19	20	26					51	0	1	1	1	1		51	1	1	1	1	1
	52	0	0	0	0	0					52	0	0	1	1	1		52	0	0	0	1	1
	53	12	12	18	28	38					53	0	0	0	0	0		53	0	0	0	1	1
	54	3	5	7	7	7					54	0	0	0	1	1		54	0	0	0	1	1
	55	16	15	22	28	28					55	0	0	0	0	0		55	0	0	1	1	1
	56	4	4	4	4	4					56	0	0	1	1	1		56	0	0	0	0	1
	57	0	0	2	5	5					57	0	0	0	0	0		57	1	1	1	1	1
	58	18	19	24	24	24					58	0	0	0	0	0		58	1	1	1	1	1
	59	0	0	4	4	5					59	0	0	0	1	1		59	0	0	0	1	1
	60	46	46	46	50	50					60	0	0	0	0	0		60	0	0	0	1	1
	61	1	1	9	11	12					61	0	1	1	1	1		61	0	0	1	1	1
	62	2	2	2	3	5					62	0	0	1	1	1		62	0	0	0	1	1
	63	11	11	18	34	34					63	0	0	1	1	1		63	0	0	0	0	1
	64	7	7	9	12	15					64	0	0	1	1	1		64	0	0	0	0	1
	65	5	6	18	28	37					65	0	1	1	1	1		65	0	0	1	0	0
	66	20	21	28	27	29					66	0	1	1	1	1		66	0	0	0	0	0
	67	0	0	2	0	0					67	0	1	1	1	1		67	0	1	1	1	1
	68	5	5	8	8	12					68	0	0	0	0	0		68	0	1	1	1	1
	69	8	8	11	16	16					69	0	0	0	0	1		69	1	1	1	1	1
	70	1	7	8	10	12					70	0	0	0	0	0		70	0	0	1	1	1
	71	14	20	24	25	28					71	0	0	0	0	0		71	0	1	1	1	1
	72	33	40	47	48	48					72	0	0	0	0	0		72	0	0	0	0	0
	73	17	21	25	35	35					73	0	0	0	0	0		73	0	0	0	1	1
	74	0	0	4	9	17					74	0	1	1	1	1		74	1	1	1	1	1
	75	0	0	0	0	0					75	0	1	1	1	1		75	0	1	1	1	1
	76	4	5	10	17	18					76	0	1	1	1	1		76	1	1	1	1	1
	77	42	45	50	50	50					77	0	1	1	1	1		77	1	1	1	1	1
	78	22	22	22	26	26					78	0	0	1	1	1		78	0	1	1	1	1
	79	20	21	23	26	26					79	0	0	1	1	1		79	0	0	1	0	1
	80	2	2	2	2	2					80	0	0	0	0	0		80	0	0	1	1	1
	81	0	0	18	23	22					81	0	0	0	0	0		81	0	1	1	1	1
	82	2	2	6	6	6					82	0	0	0	0	0
	83	4	4	6	4	6					83	0	0	0	0	0
	84	8	8	10	13	13					84	0	0	0	1	0
	85	13	13	17	17	16
	86	0	2	2	9	13
	87	0	0	3	3	3						n = 45 muscles (elbow flexors)		Variable: MMS >= 3 (1 = yes, 0 = no)					n = 84 muscles (wrist extensors)		Variable: MMS >= 3 (1 = yes, 0 = no)					n = 81 muscles (elbow extensors)		Variable: MMS >= 3 (1 = yes, 0 = no)					n = 37 muscles (finger flexors)		Variable: MMS >= 3 (1 = yes, 0 = no)					n = 11 muscles (finger abductors)		Variable: MMS >= 3 (1 = yes, 0 = no)
	88	1	3	3	3	8
	89	10	10	10	10	12
	90	4	6	10	15	19
	91	0	2	2	4	11					Muscle	Elbow_flexors_1w	Elbow_flexors_4w	Elbow_flexors_12w	Elbow_flexors_24w	Elbow_flexors_48w		Muscle	Wrist_extensors_1w	Wrist_extensors_4w	Wrist_extensors_12w	Wrist_extensors_24w	Wrist_extensors_48w		Muscle	Elbow_extensors_1w	Elbow_extensors_4w	Elbow_extensors_12w	Elbow_extensors_24w	Elbow_extensors_48w		Muscle	Finger_flexors_1w	Finger_flexors_4w	Finger_flexors_12w	Finger_flexors_24w	Finger_flexors_48w		Muscle	Finger_abductors_1w	Finger_abductors_4w	Finger_abductors_12w	Finger_abductors_24w	Finger_abductors_48w
	92	22	27	37	39	37				AIS A (-2)	1	1	1	1	1	1		1	0	0	0	1	1		1	0	0	0	1	1		1	0	1	1	1	1		1	0	0	0	1	1
	93	6	7	7	12	10					2	1	1	1	1	1		2	1	1	1	1	1		2	0	0	1	1	1		2	0	0	0	0	0		2	0	0	0	0	0
	94	0	5	6	11	14					3	0	0	0	0	0		3	0	0	0	0	0		3	0	0	0	0	0		3	0	0	0	0	0		3	0	0	0	1	1
	95	0	1	3	7	15					4	0	0	0	0	0		4	0	0	1	1	1		4	0	0	0	0	0		4	0	0	0	0	0		4	0	0	1	1	1
	96	36	42	45	46	48					5	1	1	1	1	1		5	0	0	1	1	1		5	0	0	0	0	0		5	0	1	1	1	1		5	0	0	0	0	0
	97	16	16	20	33	33					6	0	0	0	0	1		6	0	0	0	0	0		6	0	0	0	0	0		6	0	0	1	1	1		6	0	1	1	1	1
	98	0	0	0	0	0					7	0	0	0	0	1		7	0	0	0	0	1		7	0	0	0	0	0		7	0	0	0	0	1		7	0	0	1	1	1
	99	0	3	4	6	8					8	0	0	0	0	0		8	0	0	0	0	0		8	0	0	0	0	0		8	1	1	1	1	1		8	0	0	1	1	1
	100	22	22	26	30	36					9	0	0	0	1	1		9	0	0	0	0	1		9	0	1	1	1	1		9	1	1	1	1	1		9	0	0	0	0	0
	101	19	20	20	23	23					10	0	0	1	1	1		10	0	0	0	0	1		10	0	1	1	1	1		10	0	0	0	0	0		10	1	1	1	1	1
	102	18	23	23	24	25					11	0	0	1	1	1		11	0	1	1	1	1		11	0	0	0	0	0		11	0	0	1	1	1		11	1	1	1	1	1
	103	17	21	20	22	23					12	1	1	1	1	1		12	0	0	0	0	0		12	1	1	1	1	1		12	0	1	1	1	1
	104	44	48	45	45	48					13	1	1	1	1	1		13	0	0	0	0	0		13	1	1	1	1	1		13	0	0	0	0	0
	105	24	24	29	32	35					14	1	1	1	1	1		14	0	0	0	0	1		14	0	0	0	0	0		14	0	0	0	0	0
	106	18	20	22	23	26					15	1	1	1	1	1		15	0	0	0	0	0		15	0	0	0	0	0		15	0	0	0	0	0
	107	12	15	24	24	22					16	1	1	1	1	1		16	0	0	0	0	0		16	0	0	0	1	1		16	0	0	0	1	1
	108	7	11	12	18	19					17	1	1	1	1	1		17	0	0	0	0	0		17	0	0	1	1	1		17	0	0	0	0	0
	109	49	40	41	43	50					18	1	1	1	1	1		18	0	0	0	0	0		18	0	0	0	0	0		18	0	0	0	0	0
	110	17	22	27	28	30					19	1	1	1	1	1		19	0	0	0	0	0		19	0	0	0	0	0		19	0	0	0	0	0
	111	4	8	18	17	16					20	1	1	1	1	1		20	0	0	1	1	1		20	0	0	0	0	0		20	1	1	1	1	1
	112	9	14	16	16	16					21	1	1	1	1	1		21	0	0	0	0	0		21	0	0	0	0	0		21	0	0	0	0	0
	113	28	30	36	38	38					22	1	1	1	1	1		22	0	0	0	0	0		22	0	0	0	0	0		22	0	0	0	0	0
	114	2	2	2	2	9					23	1	1	1	1	1		23	0	0	0	0	0		23	0	0	0	0	1		23	0	0	0	0	0
	115	4	4	4	4	4					24	1	1	1	1	1		24	0	0	0	1	1		24	0	0	0	0	1		24	0	0	0	0	0
	116	50	50	50	50	50					25	0	0	0	0	0		25	0	0	0	0	0		25	0	0	1	1	1		25	1	0	0	0	0
	117	14	14	18	20	20					26	0	0	0	0	1		26	0	0	0	0	0		26	0	0	1	1	1		26	1	1	1	1	1
	118	9	14	22	24	28					27	0	0	0	0	0		27	0	0	0	0	0		27	0	0	0	1	1		27	0	0	0	0	0
	119	8	8	8	8	22					28	0	0	0	0	0		28	0	0	0	0	1		28	0	0	0	0	1		28	0	0	0	0	0
	120	7	7	6	6	6					29	0	0	1	1	1		29	0	0	0	0	1		29	0	0	0	0	0		29	1	1	1	1	1
	121	6	6	12	13	18					30	0	0	1	1	1		30	0	0	0	1	1		30	1	0	1	1	0		30	0	0	0	0	1
	122	32	36	43	49	49					31	0	0	0	0	0		31	0	0	0	0	0		31	1	0	1	1	1		31	0	0	1	1	1
	123	27	32	19	28	39					32	0	0	0	0	0		32	0	0	0	0	0		32	0	0	0	0	0		32	0	0	0	0	0
	124	6	7	11	12	13					33	0	0	0	0	0		33	0	0	0	0	0		33	0	0	0	0	0		33	0	0	0	0	0
	125	4	7	14	18	16					34	0	0	0	0	0		34	0	0	0	0	0		34	1	1	1	1	1		34	0	0	0	1	1
	126	0	0	0	0	0					35	1	1	1	1	1		35	0	0	0	0	1		35	0	0	0	0	0		35	0	0	1	1	1
	127	5	5	4	11	15					36	1	1	1	1	1		36	0	0	0	0	0		36	0	0	0	0	0		36	0	0	0	0	1
	128	14	30	31	38	44					37	0	0	0	0	0		37	0	0	0	0	0		37	0	0	0	0	0		37	0	0	0	0	0
	129	0	0	2	2	5					38	0	0	0	0	0		38	0	0	0	0	0		38	0	0	0	0	0
	130	0	2	9	4	7					39	0	0	0	1	1		39	0	0	1	0	0		39	1	1	1	1	1
	131	37	44	50	48	50					40	0	0	0	1	1		40	0	0	0	0	0		40	0	0	0	0	0
	132	4	5	7	9	23					41	0	0	0	0	0		41	0	0	0	0	0		41	0	0	0	0	0
	133	2	2	3	4	7					42	0	0	0	0	0		42	0	0	0	0	1		42	0	0	0	1	1
	134	0	7	9	12	19					43	1	1	1	1	1		43	0	0	0	1	1		43	0	0	0	1	1
	135	4	8	15	17	17					44	1	1	1	1	1		44	0	0	0	0	0		44	0	0	0	1	1
	136	11	8	8	10	12					45	0	0	1	1	1		45	0	0	0	0	0		45	0	0	0	0	0
	137	8	10	16	16	18												46	0	0	0	0	0		46	0	0	0	0	0
	138	24	25	28	29	30												47	0	0	0	1	0		47	0	0	0	0	0
	139	16	16	18	18	21												48	0	0	0	0	0		48	0	0	0	1	1
	140	0	0	0	0	0												49	0	0	0	0	0		49	0	0	0	0	0
	141	44	48	49	49	50												50	0	0	0	0	0		50	0	0	1	1	1
	142	31	40	41	45	45												51	0	0	0	1	1		51	0	0	0	1	1
	143	50	50	50	50	50												52	0	0	0	0	1		52	0	0	0	1	1
	144	8	17	28	30	33												53	0	0	0	0	0		53	0	0	0	1	1
	145	50	50	50	50	50												54	0	0	0	0	0		54	0	0	0	0	1
	146	7	9	11	12	14												55	0	0	0	0	0		55	0	0	0	0	1
	147	22	28	31	33	33												56	0	0	0	0	0		56	0	0	0	0	0
	148	0	0	0	0	1												57	0	0	0	0	0		57	1	1	1	1	1
	149	50	50	50	50	50												58	0	0	0	0	0		58	1	1	1	1	1
	150	7	20	27	36	37												59	0	0	0	0	0		59	0	0	0	0	0
	151	29	31	31	31	29												60	0	0	0	0	0		60	0	0	0	0	0
	152	50	50	50	50	50												61	0	0	0	0	0		61	0	0	0	0	0
	153	24	26	26	28	28												62	0	0	0	0	0		62	0	0	0	0	0
																		63	0	0	1	1	1		63	0	0	0	0	0
																		64	0	0	1	1	1		64	0	0	0	0	0
AIS B	1	6	22	22	33	34												65	0	1	1	1	1		65	0	0	0	0	0
	2	28	26	32	32	45												66	0	1	1	1	1		66	0	0	0	0	0
	3	10	10	14	15	22												67	0	0	1	1	1		67	0	0	0	0	0
	4	43	45	46	47	47												68	0	0	0	0	0		68	0	0	0	0	0
	5	2	2	2	10	16												69	0	0	0	0	0		69	0	0	1	1	1
	6	22	25	26	36	36												70	0	0	0	0	0		70	0	0	0	1	1
	7	4	14	20	12	12												71	0	0	0	0	0		71	0	1	1	1	1
	8	10	13	25	30	30												72	0	0	0	0	0		72	0	0	0	0	0
	9	7	19	32	44	37												73	0	0	0	0	0		73	0	0	0	0	0
	10	8	21	34	32	35												74	0	0	0	0	0		74	1	1	1	1	1
	11	8	9	11	13	14												75	0	1	1	1	1		75	1	1	1	1	1
	12	39	50	46	47	48												76	0	1	1	1	1		76	0	1	1	1	1
	13	10	15	22	19	17												77	0	1	1	1	1		77	0	0	0	0	0
	14	17	22	20	19	20												78	0	0	0	0	0		78	0	0	0	1	1
	15	7	9	32	42	47												79	0	0	0	1	1		79	0	0	0	0	0
	16	5	14	27	40	43												80	0	0	0	0	0		80	0	0	0	0	0
	17	20	22	25	38	44												81	0	0	0	0	0		81	0	0	0	0	0
	18	50	36	44	45	45												82	0	0	0	0	0
	19	45	47	47	50	50												83	0	0	0	0	0
	20	6	5	6	5	6												84	0	0	0	0	0
	21	10	16	27	28	36
	22	32	42	39	42	43
	23	16	30	31	37	42						n = 9 muscles (elbow flexors)		Variable: MMS >= 3 (1 = yes, 0 = no)					n = 45 muscles (wrist extensors)		Variable: MMS >= 3 (1 = yes, 0 = no)					n = 84 muscles (elbow extensors)		Variable: MMS >= 3 (1 = yes, 0 = no)					n = 81 muscles (finger flexors)		Variable: MMS >= 3 (1 = yes, 0 = no)					n = 37 muscles (finger abductors)		Variable: MMS >= 3 (1 = yes, 0 = no)
	24	3	4	11	14	19
	25	3	3	30	34	37
	26	5	6	15	20	22
	27	1	4	6	6	10					Muscle	Elbow_flexors_1w	Elbow_flexors_4w	Elbow_flexors_12w	Elbow_flexors_24w	Elbow_flexors_48w		Muscle	Wrist_extensors_1w	Wrist_extensors_4w	Wrist_extensors_12w	Wrist_extensors_24w	Wrist_extensors_48w		Muscle	Elbow_extensors_1w	Elbow_extensors_4w	Elbow_extensors_12w	Elbow_extensors_24w	Elbow_extensors_48w		Muscle	Finger_flexors_1w	Finger_flexors_4w	Finger_flexors_12w	Finger_flexors_24w	Finger_flexors_48w		Muscle	Finger_abductors_1w	Finger_abductors_4w	Finger_abductors_12w	Finger_abductors_24w	Finger_abductors_48w
	28	5	14	35	39	45				AIS A (-3)	1	0	0	0	0	0		1	1	1	1	1	1		1	1	1	1	1	1		1	0	0	0	1	1		1	0	1	1	1	1
	29	24	24	31	40	47					2	0	0	0	0	0		2	1	1	1	1	1		2	1	1	1	1	1		2	0	0	0	1	1		2	0	0	0	0	0
	30	9	9	10	19	22					3	1	1	1	1	1		3	0	0	0	0	0		3	0	0	0	0	0		3	0	0	0	0	0		3	0	0	0	0	0
	31	12	12	16	16	16					4	0	0	0	1	1		4	0	0	0	0	0		4	0	0	0	1	1		4	0	0	0	0	0		4	0	0	0	0	0
	32	29	36	40	42	43					5	0	0	0	0	1		5	1	1	1	1	1		5	0	0	0	0	1		5	0	0	0	0	0		5	0	0	0	0	0
	33	6	11	13	19	18					6	0	0	1	1	1		6	0	0	0	0	0		6	0	0	0	0	0		6	0	0	0	0	0		6	0	0	1	1	1
	34	9	20	25	29	28					7	0	0	1	1	1		7	0	0	0	0	0		7	0	0	0	0	0		7	0	0	0	0	0		7	0	0	0	0	0
	35	17	23	42	41	44					8	1	1	1	1	1		8	0	0	0	0	0		8	0	0	0	0	0		8	0	0	0	0	0		8	1	1	1	1	1
	36	32	42	46	46	48					9	1	1	1	1	1		9	0	0	0	0	0		9	0	0	0	0	0		9	0	1	1	1	1		9	1	1	1	1	1
	37	39	36	40	44	48												10	0	0	1	1	1		10	0	0	0	0	0		10	0	0	0	1	1		10	0	0	0	0	0
	38	20	21	25	22	26												11	0	0	1	1	1		11	0	1	1	1	1		11	0	0	0	0	0		11	0	0	0	0	0
	39	9	11	15	23	23												12	0	0	0	1	1		12	0	0	0	0	0		12	0	0	0	0	1		12	0	0	1	1	1
	40	12	16	30	25	33												13	0	0	0	0	0		13	0	0	0	0	0		13	0	1	0	0	0		13	0	0	0	0	0
	41	42	42	48	48	50												14	0	0	0	0	0		14	0	0	0	0	0		14	0	0	0	0	0		14	0	0	0	0	0
	42	0	10	10	10	10												15	0	0	0	0	0		15	0	0	0	0	0		15	0	0	0	0	0		15	0	0	0	0	0
	43	0	1	2	2	12												16	1	1	1	1	1		16	0	0	0	0	0		16	0	0	0	0	0		16	0	0	0	0	0
	44	22	22	25	27	27												17	1	1	1	1	1		17	0	0	0	0	0		17	0	0	0	0	0		17	0	0	0	0	0
	45	7	10	27	28	27												18	1	1	1	1	1		18	0	0	0	0	0		18	0	0	0	0	0		18	0	0	0	0	0
	46	27	27	28	18	39												19	0	0	0	0	0		19	0	0	0	0	0		19	0	0	0	0	0		19	0	0	0	0	0
	47	2	9	13	13	31												20	0	0	0	0	1		20	0	0	0	0	0		20	0	0	0	0	0		20	1	1	1	1	1
	48	7	7	11	27	27												21	1	1	1	1	1		21	0	0	1	1	0		21	0	0	0	0	0		21	0	0	0	0	0
	49	10	21	36	39	41												22	1	1	1	1	1		22	0	0	0	0	0		22	0	0	0	0	0		22	0	0	0	0	0
	50	9	12	14	18	19												23	1	1	1	1	1		23	0	0	0	0	0		23	0	0	0	0	0		23	0	0	0	0	0
	51	1	8	16	18	26												24	1	1	1	1	1		24	1	0	1	1	1		24	0	0	0	0	0		24	0	0	0	0	0
																		25	0	0	0	0	0		25	0	0	0	0	1		25	0	0	0	0	0		25	0	0	0	0	0
																		26	0	0	0	0	0		26	0	0	0	0	1		26	0	0	0	0	0		26	1	1	1	1	1
AIS C	1	14	19	28	34	34												27	0	0	0	0	0		27	0	0	0	0	0		27	0	0	0	0	0		27	0	0	0	0	0
	2	8	13	31	33	46												28	0	0	0	0	0		28	0	0	0	0	0		28	0	0	0	0	0		28	0	0	0	0	0
	3	10	18	17	23	23												29	0	0	0	1	1		29	0	0	0	0	0		29	0	0	0	0	0		29	0	1	1	1	1
	4	11	16	17	31	31												30	0	0	0	1	1		30	0	0	0	0	0		30	0	0	0	0	0		30	0	0	0	0	1
	5	13	19	17	25	27												31	0	0	0	0	0		31	0	0	0	0	0		31	0	0	0	0	0		31	0	0	1	1	1
	6	5	5	11	13	13												32	0	0	0	0	0		32	0	0	0	0	0		32	0	0	0	0	0		32	0	0	0	0	0
	7	8	10	13	14	34												33	0	0	0	0	0		33	0	0	0	0	0		33	0	0	0	0	0		33	0	0	0	0	0
	8	3	6	35	38	41												34	0	0	0	0	0		34	0	0	0	0	0		34	0	0	0	0	0		34	0	0	0	0	0
	9	7	7	34	35	40												35	1	1	1	1	1		35	0	0	0	0	1		35	0	0	0	0	0		35	0	0	0	1	1
	10	9	21	30	39	40												36	1	1	1	1	1		36	0	0	0	0	0		36	0	0	0	0	0		36	0	0	0	0	0
	11	7	23	28	33	33												37	0	0	0	0	0		37	0	0	0	0	0		37	0	0	0	0	0		37	0	0	0	0	0
	12	21	23	32	41	41												38	0	0	0	0	0		38	0	0	0	0	0		38	0	0	0	0	0
	13	7	7	10	12	18												39	0	0	0	0	1		39	0	0	0	0	0		39	0	0	0	0	0
	14	10	36	41	43	48												40	0	0	0	0	1		40	0	0	0	0	0		40	0	0	0	0	0
	15	19	30	35	38	41												41	0	0	0	0	0		41	0	0	0	0	0		41	0	0	0	0	0
	16	24	44	46	38	39												42	0	0	0	0	0		42	0	0	0	0	0		42	0	0	0	0	0
	17	17	17	30	36	36												43	0	0	1	1	1		43	0	0	0	0	0		43	0	0	0	0	0
	18	21	27	29	41	33												44	0	0	1	1	1		44	0	0	0	0	0		44	0	0	0	0	0
	19	2	4	16	21	39												45	0	0	0	1	1		45	0	0	0	0	0		45	0	0	0	0	0
	20	30	33	33	42	43																			46	0	0	0	0	0		46	0	0	0	0	0
	21	4	4	14	17	26																			47	0	0	0	0	1		47	0	0	0	0	0
	22	9	14	15	26	24																			48	0	0	0	0	0		48	0	0	0	1	1
	23	34	33	39	50	50																			49	0	0	0	0	0		49	0	0	0	0	0
	24	26	10	36	39	39																			50	0	0	0	0	0		50	0	0	0	0	0
	25	13	28	34	41	47																			51	0	0	1	1	1		51	0	0	0	0	0
	26	23	26	31	37	42																			52	0	0	0	0	0		52	0	0	0	0	1
	27	4	7	18	37	37																			53	0	0	0	0	0		53	0	0	0	0	1
	28	50	41	46	48	48																			54	0	0	0	0	0		54	0	0	0	0	0
	29	20	20	50	50	50																			55	0	0	0	0	0		55	0	0	0	0	0
	30	20	20	28	31	31																			56	0	0	0	0	0		56	0	0	0	0	0
	31	6	10	14	21	23																			57	0	0	0	0	0		57	1	1	1	1	1
	32	17	24	24	24	24																			58	0	0	0	0	0		58	0	0	1	1	1
	33	40	40	30	40	43																			59	0	0	0	0	0		59	0	0	0	0	0
	34	20	20	22	22	24																			60	0	0	0	0	0		60	0	0	0	0	0
	35	35	35	43	43	45																			61	0	0	0	0	0		61	0	0	0	0	0
	36	7	13	30	36	36																			62	0	0	0	0	0		62	0	0	0	0	0
	37	15	25	32	36	36																			63	0	0	1	1	1		63	0	0	0	0	0
	38	26	28	30	41	42																			64	0	0	1	1	1		64	0	0	0	0	0
	39	12	21	26	25	33																			65	0	0	0	0	0		65	0	0	0	0	0
	40	20	33	47	41	47																			66	0	1	1	1	1		66	0	0	0	0	0
	41	12	14	17	24	31																			67	0	0	0	0	0		67	0	0	0	0	0
	42	0	0	4	5	4																			68	0	0	0	0	0		68	0	0	0	0	0
	43	28	26	28	28	28																			69	0	0	0	0	0		69	0	0	1	1	1
	44	15	17	20	36	19																			70	0	0	0	0	0		70	0	0	0	0	0
	45	3	5	8	7	7																			71	0	0	0	0	0		71	0	1	1	1	1
	46	15	38	40	42	45																			72	0	0	0	0	0		72	0	0	0	0	0
	47	13	37	44	45	48																			73	0	0	0	0	0		73	0	0	0	0	0
	48	26	38	45	47	44																			74	0	0	0	0	0		74	0	1	1	1	1
	49	21	33	35	41	44																			75	0	1	1	1	0		75	0	0	0	0	1
	50	6	11	13	14	27																			76	0	1	1	1	1		76	0	0	0	0	0
	51	28	45	50	48	50																			77	0	0	1	1	1		77	0	0	0	0	0
	52	2	39	41	50	47																			78	0	0	0	1	1		78	0	0	1	1	1
	53	27	38	46	46	45																			79	0	0	1	1	1		79	0	0	0	0	0
	54	13	33	43	42	44																			80	0	0	0	0	0		80	0	0	0	0	0
	55	12	18	32	38	46																			81	0	0	0	0	0		81	0	0	0	0	0
	56	15	19	40	45	47																			82	0	0	0	0	0
	57	15	19	35	41	41																			83	0	0	0	0	0
	58	28	30	40	47	47																			84	0	0	0	0	0
	59	12	26	44	45	49
	60	37	47	50	50	50
	61	1	8	27	42	42							n = 13 muscles (elbow flexors)		Variable: MMS >= 3 (1 = yes, 0 = no)					n = 9 muscles (wrist extensors)		Variable: MMS >= 3 (1 = yes, 0 = no)					n = 45 muscles (elbow extensors)		Variable: MMS >= 3 (1 = yes, 0 = no)					n = 84 muscles (finger flexors)		Variable: MMS >= 3 (1 = yes, 0 = no)					n = 81 muscles (finger abductors)		Variable: MMS >= 3 (1 = yes, 0 = no)
	62	26	26	40	43	43
	63	50	48	50	48	48
	64	30	25	39	42	41
	65	6	29	43	45	43					Muscle	Elbow_flexors_1w	Elbow_flexors_4w	Elbow_flexors_12w	Elbow_flexors_24w	Elbow_flexors_48w		Muscle	Wrist_extensors_1w	Wrist_extensors_4w	Wrist_extensors_12w	Wrist_extensors_24w	Wrist_extensors_48w		Muscle	Elbow_extensors_1w	Elbow_extensors_4w	Elbow_extensors_12w	Elbow_extensors_24w	Elbow_extensors_48w		Muscle	Finger_flexors_1w	Finger_flexors_4w	Finger_flexors_12w	Finger_flexors_24w	Finger_flexors_48w		Muscle	Finger_abductors_1w	Finger_abductors_4w	Finger_abductors_12w	Finger_abductors_24w	Finger_abductors_48w
	66	12	20	37	37	41				AIS A (-4)	1	1	1	1	1	1		1	0	0	0	0	0		1	1	1	1	1	1		1	0	0	1	1	1		1	0	0	0	0	0
	67	17	30	37	39	41					2	0	0	0	0	0		2	0	0	0	0	0		2	1	1	1	1	1		2	1	1	1	1	1		2	0	0	1	1	1
	68	18	21	28	34	34					3	0	0	0	0	0		3	1	1	1	1	1		3	0	0	0	0	0		3	0	0	0	0	0		3	0	0	0	0	0
	69	34	37	42	44	46					4	0	0	1	0	1		4	0	0	0	0	0		4	0	0	0	0	0		4	0	0	0	0	0		4	0	0	0	0	0
	70	7	12	24	27	28					5	0	0	1	1	1		5	0	0	0	0	0		5	1	1	1	1	1		5	0	0	0	0	0		5	0	0	0	0	0
	71	11	14	14	19	17					6	0	0	0	0	0		6	0	0	1	1	1		6	0	0	0	0	0		6	0	0	0	0	0		6	0	0	0	0	0
	72	4	10	14	14	24					7	0	0	0	0	0		7	0	0	1	1	1		7	0	0	0	0	0		7	0	0	0	0	0		7	0	0	0	0	0
	73	25	48	50	50	50					8	0	0	0	1	1		8	0	0	0	0	0		8	0	0	0	0	0		8	0	0	0	0	0		8	0	0	0	0	0
	74	16	16	24	28	29					9	0	0	0	1	1		9	0	0	0	0	0		9	0	0	0	0	0		9	0	0	0	0	1		9	0	0	0	0	1
	75	0	10	24	26	37					10	0	0	0	0	0									10	0	0	0	0	0		10	0	0	0	0	1		10	0	0	0	0	0
	76	36	45	48	43	48					11	0	0	0	0	0									11	0	0	0	0	0		11	1	1	1	1	1		11	0	0	0	0	0
	77	11	42	48	50	50					12	1	1	1	1	1									12	0	0	0	0	0		12	0	0	0	0	0		12	0	1	0	0	1
	78	43	45	46	46	50					13	1	1	1	1	1									13	0	0	0	0	0		13	0	0	0	0	0		13	0	0	0	0	0
	79	9	5	13	17	23																			14	0	0	0	0	0		14	0	0	0	0	0		14	0	0	0	0	0
	80	30	40	40	50	50																			15	0	0	0	0	0		15	0	0	0	0	0		15	0	0	0	0	0
	81	22	23	26	28	29																			16	1	1	1	1	1		16	0	0	0	0	0		16	0	0	0	0	0
	82	10	15	21	27	28																			17	1	1	1	1	1		17	0	0	0	0	0		17	0	0	0	0	0
	83	2	9	26	32	34																			18	1	1	1	1	1		18	0	0	0	0	0		18	0	0	0	0	0
	84	2	9	18	19	25																			19	0	0	0	1	0		19	0	0	0	0	0		19	0	0	0	0	0
	85	5	6	11	20	28																			20	0	1	0	1	0		20	0	0	0	0	0		20	0	0	0	0	0
	86	8	18	15	19	21																			21	1	1	1	1	1		21	0	0	0	0	0		21	0	0	0	0	0
	87	30	30	34	41	40																			22	1	1	1	1	1		22	0	0	0	0	0		22	0	0	0	0	0
	88	16	19	22	26	29																			23	1	1	1	1	1		23	0	0	0	0	0		23	0	0	0	0	0
	89	30	36	36	39	42																			24	1	1	1	1	1		24	0	0	0	0	0		24	0	0	0	0	0
	90	10	12	19	18	23																			25	0	0	0	0	1		25	0	0	0	0	0		25	0	0	0	0	0
	91	18	26	31	34	40																			26	0	0	0	0	0		26	0	0	0	0	0		26	0	0	0	0	0
	92	8	11	16	22	24																			27	0	0	0	0	0		27	0	0	0	0	0		27	0	0	0	0	0
	93	15	16	19	20	20																			28	0	0	0	0	0		28	0	0	0	0	0		28	0	0	0	0	0
	94	18	36	41	43	45																			29	0	0	0	1	1		29	0	0	0	0	0		29	0	0	0	0	0
	95	18	32	45	47	47																			30	0	0	0	1	1		30	0	0	0	0	0		30	0	0	0	0	0
	96	35	39	45	44	49																			31	0	0	0	0	0		31	0	0	0	0	0		31	0	0	0	0	0
	97	10	25	26	33	39																			32	0	0	0	0	0		32	0	0	0	0	0		32	0	0	0	0	0
	98	5	12	18	26	22																			33	0	0	0	0	0		33	0	0	0	0	0		33	0	0	0	0	0
																									34	0	0	0	0	0		34	0	0	0	0	0		34	0	0	0	0	0
AIS D	1	30	40	32	48	48																			35	0	1	1	1	1		35	0	0	0	0	0		35	0	0	0	0	0
	2	17	30	30	37	42																			36	0	1	1	1	1		36	0	0	0	0	0		36	0	0	0	0	0
	3	24	30	33	44	47																			37	0	0	0	0	0		37	0	0	0	0	0		37	0	0	0	0	0
	4	35	50	50	50	50																			38	0	0	0	0	0		38	0	0	0	0	0		38	0	0	0	0	0
	5	50	50	36	39	36																			39	0	0	0	0	0		39	0	0	0	0	0		39	0	0	0	0	0
	6	30	46	48	47	42																			40	0	0	0	0	0		40	0	0	0	0	0		40	0	0	0	0	0
	7	32	35	40	39	42																			41	0	0	0	0	0		41	0	0	0	0	0		41	0	0	0	0	0
	8	24	29	37	40	41																			42	0	0	0	0	0		42	0	0	0	0	0		42	0	0	0	0	0
	9	22	40	47	49	50																			43	1	1	1	1	1		43	0	0	0	0	0		43	0	0	0	0	0
	10	31	36	38	42	44																			44	1	1	1	1	1		44	0	0	0	0	0		44	0	0	0	0	0
	11	29	37	38	40	40																			45	0	0	0	1	0		45	0	0	0	0	0		45	0	0	0	0	0
	12	33	45	50	50	50																										46	0	0	0	0	0		46	0	0	0	0	0
	13	37	47	49	49	49																										47	0	0	0	0	0		47	0	0	0	0	0
	14	29	39	48	48	48																										48	0	0	0	0	0		48	0	0	0	0	0
	15	44	45	45	47	47																										49	0	0	0	0	0		49	0	0	0	0	0
	16	33	35	42	41	43																										50	0	0	0	0	0		50	0	0	0	0	0
	17	21	27	41	50	50																										51	0	0	0	1	1		51	0	0	0	0	0
	18	33	50	43	50	50																										52	0	0	0	0	0		52	0	0	0	0	1
	19	22	26	36	41	46																										53	0	0	0	0	0		53	0	0	0	0	1
	20	38	43	44	49	50																										54	0	0	0	0	0		54	0	0	0	0	0
	21	29	43	48	49	48																										55	0	0	0	0	0		55	0	0	0	0	0
	22	26	34	34	47	47																										56	0	0	0	0	0		56	0	0	0	0	0
	23	40	47	47	50	49																										57	0	0	0	0	0		57	0	1	1	1	1
	24	16	25	37	37	37																										58	0	0	0	0	0		58	0	0	1	1	1
	25	36	39	48	44	48																										59	0	0	0	0	0		59	0	0	0	0	0
	26	18	18	27	32	38																										60	0	0	0	0	0		60	0	0	0	0	0
	27	21	32	42	43	47																										61	0	0	0	0	0		61	0	0	0	0	0
	28	19	29	42	42	42																										62	0	0	0	0	0		62	0	0	0	0	0
	29	45	45	43	44	43																										63	0	0	0	0	0		63	0	0	0	0	0
	30	21	24	30	29	33																										64	0	0	0	0	0		64	0	0	0	0	0
	31	32	44	32	38	44																										65	0	0	0	0	0		65	0	0	0	0	0
	32	29	29	35	42	46																										66	0	0	0	0	0		66	0	0	0	0	0
	33	29	35	45	45	46																										67	0	0	0	0	0		67	0	0	0	0	0
	34	46	46	46	50	50																										68	0	0	0	0	0		68	0	0	0	0	0
	35	34	42	42	43	44																										69	0	0	0	0	0		69	0	0	1	1	1
	36	23	40	47	47	47																										70	0	0	0	0	0		70	0	0	0	0	0
	37	38	38	46	46	47																										71	0	0	0	0	0		71	0	0	0	0	0
	38	38	39	41	43	43																										72	0	0	0	0	0		72	0	0	0	0	0
	39	28	28	37	37	39																										73	0	0	0	0	0		73	0	0	0	0	0
	40	50	50	50	50	50																										74	0	0	0	0	0		74	0	0	0	0	0
	41	32	44	47	47	47																										75	0	0	1	0	0		75	0	0	0	0	0
	42	25	25	32	45	45																										76	0	0	1	1	1		76	0	0	0	0	0
	43	41	35	41	41	41																										77	0	0	0	1	1		77	0	0	0	0	0
	44	29	35	38	37	45																										78	0	0	0	0	0		78	0	0	0	1	1
	45	29	38	41	41	44																										79	0	0	0	0	0		79	0	0	0	0	0
	46	37	37	49	44	44																										80	0	0	0	0	0		80	0	0	0	0	0
	47	20	28	39	42	44																										81	0	0	0	0	0		81	0	0	0	0	0
	48	27	36	37	32	45																										82	0	0	0	0	0
	49	10	42	26	43	45																										83	0	0	0	0	0
	50	24	39	48	48	49																										84	0	0	0	0	1
	51	14	26	39	45	48
	52	26	37	44	45	47
	53	32	40	47	48	48						n = 22 muscles (elbow flexors)		Variable: MMS >= 3 (1 = yes, 0 = no)					n = 99 muscles (wrist extensors)		Variable: MMS >= 3 (1 = yes, 0 = no)					n = 26 muscles (elbow extensors)		Variable: MMS >= 3 (1 = yes, 0 = no)					n = 11 muscles (finger flexors)		Variable: MMS >= 3 (1 = yes, 0 = no)					n = 8 muscles (finger abductors)		Variable: MMS >= 3 (1 = yes, 0 = no)
	54	23	38	43	44	37
	55	37	38	44	44	45
	56	13	29	32	38	40
	57	31	32	32	38	38					Muscle	Elbow_flexors_1w	Elbow_flexors_4w	Elbow_flexors_12w	Elbow_flexors_24w	Elbow_flexors_48w		Muscle	Wrist_extensors_1w	Wrist_extensors_4w	Wrist_extensors_12w	Wrist_extensors_24w	Wrist_extensors_48w		Muscle	Elbow_extensors_1w	Elbow_extensors_4w	Elbow_extensors_12w	Elbow_extensors_24w	Elbow_extensors_48w		Muscle	Finger_flexors_1w	Finger_flexors_4w	Finger_flexors_12w	Finger_flexors_24w	Finger_flexors_48w		Muscle	Finger_abductors_1w	Finger_abductors_4w	Finger_abductors_12w	Finger_abductors_24w	Finger_abductors_48w
	58	38	42	49	49	50				AIS D (-1)	1	0	0	1	1	1		1	1	1	1	1	1		1	1	1	1	1	1		1	1	1	1	1	1		1	1	1	1	1	1
	59	28	31	41	45	45					2	0	0	0	0	0		2	1	1	1	1	1		2	0	1	1	1	1		2	1	1	1	1	1		2	1	1	1	1	1
	60	26	26	44	44	44					3	0	1	1	1	1		3	1	1	1	1	1		3	1	1	1	1	1		3	1	1	1	1	1		3	1	1	1	1	1
	61	34	44	43	45	48					4	0	1	1	1	1		4	1	1	1	1	1		4	1	1	1	1	1		4	1	1	1	1	1		4	1	1	1	1	1
	62	41	48	48	50	50					5	0	1	1	1	1		5	1	1	1	1	1		5	0	1	1	1	1		5	1	1	1	1	1		5	1	1	1	1	1
	63	21	37	40	41	45					6	0	1	1	1	1		6	1	1	1	1	1		6	1	1	1	1	1		6	1	1	1	1	1		6	0	1	1	1	1
	64	47	48	50	50	50					7	0	0	1	1	1		7	0	1	1	1	1		7	1	1	1	1	1		7	1	1	1	1	1		7	1	1	1	1	1
	65	30	41	35	38	42					8	0	0	1	1	1		8	0	1	1	1	1		8	1	1	1	1	1		8	1	1	1	1	1		8	1	1	1	1	1
	66	20	26	37	37	36					9	0	1	1	1	1		9	0	1	1	1	1		9	1	1	1	1	1		9	1	1	1	1	1
	67	2	3	17	22	32					10	0	0	1	1	1		10	0	1	1	1	1		10	1	1	1	1	1		10	1	1	1	1	1
	68	30	44	41	42	44					11	0	1	1	1	1		11	0	0	1	1	1		11	0	0	1	1	1		11	0	1	1	1	1
	69	21	48	47	48	50					12	0	1	1	1	1		12	1	1	1	1	1		12	1	1	1	1	1
	70	33	43	48	47	48					13	0	1	1	1	1		13	0	1	1	1	1		13	1	1	1	1	1
	71	7	36	34	48	48					14	0	0	1	1	1		14	0	1	1	1	1		14	0	1	1	1	1
	72	40	45	48	50	50					15	0	0	0	0	0		15	1	1	1	1	1		15	1	1	1	1	1
	73	20	26	31	39	39					16	0	0	0	0	0		16	0	1	1	1	1		16	1	1	1	1	1
	74	21	27	42	45	48					17	0	0	0	1	1		17	0	1	0	1	1		17	1	1	1	1	1
	75	26	39	50	46	46					18	0	1	1	1	1		18	1	1	1	1	1		18	0	0	1	1	1
	76	33	41	41	42	42					19	0	1	1	1	1		19	0	0	1	1	1		19	0	1	1	1	1
	77	16	38	45	47	45					20	0	1	1	1	1		20	1	1	1	1	1		20	1	1	1	1	1
	78	23	27	37	41	38					21	0	1	1	1	1		21	1	1	1	1	1		21	0	1	1	1	1
	79	35	42	45	45	50					22	0	0	1	1	1		22	0	1	1	1	1		22	1	1	1	1	1
	80	44	48	50	50	50												23	1	1	1	1	1		23	1	1	1	1	1
	81	39	50	50	50	50												24	1	1	1	1	1		24	1	1	1	1	1
	82	46	47	47	49	50												25	0	0	0	1	1		25	1	1	1	1	1
	83	19	21	37	46	47												26	0	0	0	1	1		26	1	1	1	1	1
	84	27	48	48	46	50												27	0	0	1	1	1
	85	45	44	46	46	48												28	0	0	1	1	1
	86	30	34	37	38	43												29	0	1	1	1	1
	87	46	48	48	49	50												30	0	1	1	1	1
	88	12	39	35	41	44												31	1	1	1	1	1
	89	25	27	29	38	31												32	1	1	1	1	1
	90	40	43	41	40	50												33	1	1	1	1	1
	91	20	43	46	49	50												34	1	1	1	1	1
	92	12	24	30	32	38												35	1	1	1	1	1
	93	13	13	18	23	30												36	1	1	1	1	1
	94	47	48	49	49	50												37	0	1	1	1	1
	95	40	44	40	50	50												38	1	1	1	1	1
	96	35	42	45	45	46												39	0	1	1	1	1
	97	30	35	48	46	45												40	0	1	1	1	1
	98	48	48	50	50	50												41	1	1	1	1	1
	99	16	24	42	48	48												42	1	1	1	1	1
	100	33	33	45	47	48												43	0	1	1	1	1
	101	30	40	44	50	50												44	0	1	1	1	0
	102	10	18	12	21	32												45	1	1	1	1	1
	103	34	43	48	48	48												46	1	1	1	1	1
	104	37	46	47	48	50												47	1	1	1	1	1
	105	26	31	41	45	50												48	1	1	1	1	1
	106	26	36	38	39	40												49	0	0	1	1	1
	107	21	27	41	44	45												50	0	0	1	1	1
	108	22	33	35	35	42												51	1	1	1	1	1
	109	34	41	45	44	47												52	1	1	1	1	1
	110	32	41	44	49	50												53	1	1	1	1	1
	111	41	44	37	46	44												54	0	0	1	1	1
	112	13	29	37	43	48												55	0	0	1	1	1
	113	28	37	41	42	42												56	0	1	1	1	1
	114	17	29	42	47	50												57	0	1	1	1	1
	115	29	36	40	40	32												58	0	0	1	1	1
	116	22	36	41	40	44												59	1	1	1	1	1
	117	27	36	44	46	49												60	1	1	1	1	1
	118	21	39	43	47	44												61	1	1	1	1	1
	119	35	44	48	50	50												62	0	1	1	1	1
	120	19	26	38	46	46												63	1	1	1	1	1
	121	41	50	50	50	50												64	0	0	1	1	1
																		65	1	1	1	1	1
																		66	1	1	1	1	1
																		67	1	1	1	1	1
																		68	0	1	1	1	1
																		69	1	1	1	1	1
																		70	0	1	1	1	1
																		71	1	1	1	1	1
																		72	1	1	1	1	1
																		73	1	1	1	1	1
																		74	1	1	1	1	1
																		75	1	1	1	1	1
																		76	1	1	1	1	1
																		77	0	0	1	1	1
																		78	0	1	1	1	1
																		79	1	1	1	1	1
																		80	1	1	1	1	1
																		81	1	1	1	1	1
																		82	1	1	1	1	1
																		83	1	1	1	1	1
																		84	0	0	1	1	1
																		85	1	1	1	1	1
																		86	1	1	1	1	1
																		87	1	1	1	1	1
																		88	1	1	1	1	1
																		89	1	1	1	1	1
																		90	0	1	1	1	1
																		91	1	1	1	1	1
																		92	1	1	1	1	1
																		93	1	1	0	1	1
																		94	1	1	1	1	1
																		95	1	1	1	1	1
																		96	1	1	1	1	1
																		97	1	1	1	1	1
																		98	1	1	1	1	1
																		99	0	1	1	1	1
												n = 30 muscles (elbow flexors)		Variable: MMS >= 3 (1 = yes, 0 = no)					n = 22 muscles (wrist extensors)		Variable: MMS >= 3 (1 = yes, 0 = no)					n = 99 muscles (elbow extensors)		Variable: MMS >= 3 (1 = yes, 0 = no)					n = 26 muscles (finger flexors)		Variable: MMS >= 3 (1 = yes, 0 = no)					n = 15 muscles (finger abductors)		Variable: MMS >= 3 (1 = yes, 0 = no)
											Muscle	Elbow_flexors_1w	Elbow_flexors_4w	Elbow_flexors_12w	Elbow_flexors_24w	Elbow_flexors_48w		Muscle	Wrist_extensors_1w	Wrist_extensors_4w	Wrist_extensors_12w	Wrist_extensors_24w	Wrist_extensors_48w		Muscle	Elbow_extensors_1w	Elbow_extensors_4w	Elbow_extensors_12w	Elbow_extensors_24w	Elbow_extensors_48w		Muscle	Finger_flexors_1w	Finger_flexors_4w	Finger_flexors_12w	Finger_flexors_24w	Finger_flexors_48w		Muscle	Finger_abductors_1w	Finger_abductors_4w	Finger_abductors_12w	Finger_abductors_24w	Finger_abductors_48w
										AIS D (-2)	1	1	1	1	1	1		1	0	0	1	1	1		1	0	1	1	1	1		1	1	1	1	1	1		1	0	0	1	1	1
											2	1	1	1	1	1		2	0	0	0	0	1		2	0	1	1	1	1		2	1	1	1	1	1		2	1	1	1	1	1
											3	1	1	1	1	1		3	0	1	1	1	1		3	1	1	1	1	1		3	1	1	1	1	1		3	1	1	1	1	1
											4	1	1	1	1	1		4	0	1	1	1	1		4	1	1	1	1	1		4	1	1	1	1	1		4	1	1	1	1	1
											5	1	1	1	1	1		5	0	1	1	1	1		5	1	1	1	1	1		5	1	0	1	1	1		5	1	1	1	1	1
											6	1	1	1	1	1		6	0	1	1	1	1		6	1	1	1	1	1		6	0	0	0	0	1		6	1	1	1	1	1
											7	1	1	1	1	1		7	0	0	0	1	1		7	0	1	1	1	1		7	0	1	1	1	1		7	1	1	1	1	1
											8	1	1	1	1	1		8	0	0	0	0	1		8	1	1	1	1	1		8	0	1	1	1	1		8	1	1	1	1	1
											9	1	1	1	1	1		9	0	1	1	1	1		9	1	1	1	1	1		9	1	1	1	1	1		9	0	0	1	1	1
											10	1	1	1	1	1		10	0	1	1	1	1		10	1	1	1	1	1		10	1	1	1	1	1		10	0	0	1	1	1
											11	1	1	1	1	1		11	0	1	1	1	1		11	0	0	1	1	1		11	0	0	1	1	1		11	0	1	1	1	1
											12	1	1	1	1	1		12	1	1	1	1	1		12	1	1	1	1	1		12	0	1	1	1	1		12	1	1	1	1	1
											13	1	1	1	1	1		13	1	1	1	0	1		13	1	1	1	1	1		13	0	1	1	1	1		13	0	0	0	1	0
											14	1	1	1	1	1		14	0	0	1	1	1		14	1	1	1	1	1		14	0	1	1	1	1		14	1	1	1	1	1
											15	1	1	1	1	1		15	1	1	1	1	1		15	1	1	1	1	1		15	1	1	1	1	1		15	1	1	1	1	1
											16	1	1	1	1	1		16	0	1	1	1	1		16	1	1	1	1	1		16	1	1	1	1	1
											17	1	1	1	1	1		17	0	0	0	1	1		17	0	0	0	0	1		17	0	1	1	1	1
											18	1	1	1	1	1		18	1	1	1	1	1		18	1	1	1	1	1		18	1	1	1	1	1
											19	1	1	1	1	1		19	1	1	1	1	1		19	0	0	1	1	1		19	0	1	1	1	1
											20	1	1	1	1	1		20	1	1	1	1	1		20	1	1	1	1	1		20	1	1	1	1	1
											21	1	1	1	1	1		21	0	0	1	1	1		21	1	1	1	1	1		21	0	1	1	1	1
											22	1	1	1	1	1		22	0	0	1	1	1		22	1	1	1	1	1		22	1	1	1	1	1
											23	1	1	1	1	1									23	1	1	1	1	1		23	1	1	1	1	1
											24	1	1	1	1	1									24	1	1	1	1	1		24	0	1	1	1	1
											25	1	1	1	1	1									25	0	0	1	1	1		25	0	1	1	1	1
											26	0	1	1	1	1									26	0	0	0	1	1		26	0	1	1	1	1
											27	1	1	1	1	1									27	0	0	1	1	1
											28	1	1	1	1	1									28	0	1	0	0	0
											29	1	1	1	1	1									29	1	1	1	1	1
											30	0	0	0	1	1									30	0	1	1	1	1
																									31	1	1	1	1	1
																									32	1	1	1	1	1
																									33	1	1	1	1	1
																									34	1	1	1	1	1
																									35	1	1	1	1	1
																									36	1	1	1	1	1
																									37	0	1	1	1	1
																									38	0	1	1	1	1
																									39	1	1	1	1	1
																									40	1	1	1	1	1
																									41	0	1	1	1	1
																									42	1	1	1	1	1
																									43	1	1	1	1	1
																									44	1	1	1	1	1
																									45	1	1	1	1	1
																									46	0	1	1	1	1
																									47	1	1	1	1	1
																									48	1	1	1	1	1
																									49	0	0	1	1	1
																									50	1	1	1	1	1
																									51	1	1	1	1	1
																									52	1	1	1	1	1
																									53	1	1	1	1	1
																									54	1	1	1	1	1
																									55	1	1	1	1	1
																									56	0	1	1	1	1
																									57	1	1	1	1	1
																									58	1	1	1	1	1
																									59	1	1	1	1	1
																									60	1	1	1	1	1
																									61	1	1	1	1	1
																									62	0	0	1	1	1
																									63	1	1	1	1	1
																									64	0	0	1	1	1
																									65	1	1	1	1	1
																									66	1	1	1	1	1
																									67	1	1	1	1	1
																									68	1	1	1	1	1
																									69	1	1	1	1	1
																									70	1	1	1	1	1
																									71	1	1	1	1	1
																									72	1	1	1	1	1
																									73	1	1	1	1	1
																									74	1	1	1	1	1
																									75	1	1	1	1	1
																									76	0	0	1	1	1
																									77	0	0	1	1	1
																									78	0	1	1	1	1
																									79	1	1	1	1	1
																									80	1	1	1	1	1
																									81	1	1	1	1	1
																									82	1	1	1	1	1
																									83	1	1	1	1	1
																									84	0	0	1	1	1
																									85	0	1	0	1	1
																									86	1	1	1	1	1
																									87	1	1	1	1	1
																									88	0	0	1	1	1
																									89	1	1	1	1	1
																									90	1	1	1	1	1
																									91	1	1	1	1	1
																									92	1	1	1	1	1
																									93	1	1	1	1	1
																									94	1	1	1	1	1
																									95	1	1	1	1	1
																									96	1	1	1	1	1
																									97	0	1	1	1	1
																									98	1	1	1	1	1
																									99	0	1	1	1	1
												n = 18 muscles (elbow flexors)		Variable: MMS >= 3 (1 = yes, 0 = no)					n = 30 muscles (wrist extensors)		Variable: MMS >= 3 (1 = yes, 0 = no)					n = 22 muscles (elbow extensors)		Variable: MMS >= 3 (1 = yes, 0 = no)					n = 99 muscles (finger flexors)		Variable: MMS >= 3 (1 = yes, 0 = no)					n = 28 muscles (finger abductors)		Variable: MMS >= 3 (1 = yes, 0 = no)
											Muscle	Elbow_flexors_1w	Elbow_flexors_4w	Elbow_flexors_12w	Elbow_flexors_24w	Elbow_flexors_48w		Muscle	Wrist_extensors_1w	Wrist_extensors_4w	Wrist_extensors_12w	Wrist_extensors_24w	Wrist_extensors_48w		Muscle	Elbow_extensors_1w	Elbow_extensors_4w	Elbow_extensors_12w	Elbow_extensors_24w	Elbow_extensors_48w		Muscle	Finger_flexors_1w	Finger_flexors_4w	Finger_flexors_12w	Finger_flexors_24w	Finger_flexors_48w		Muscle	Finger_abductors_1w	Finger_abductors_4w	Finger_abductors_12w	Finger_abductors_24w	Finger_abductors_48w
										AIS D (-3)	1	0	1	1	1	1		1	1	1	1	1	1		1	0	0	0	1	1		1	0	0	0	1	1		1	1	1	1	1	1
											2	0	1	1	1	1		2	1	1	1	1	1		2	0	0	0	0	0		2	0	0	1	1	1		2	0	1	1	1	1
											3	0	0	1	1	1		3	1	1	1	1	1		3	1	1	1	1	1		3	0	1	1	1	1		3	0	1	1	1	1
											4	0	1	1	1	1		4	0	1	1	1	1		4	0	1	1	1	1		4	1	1	1	1	1		4	1	1	1	1	1
											5	1	1	1	1	1		5	1	1	1	1	1		5	0	1	1	1	1		5	1	1	1	1	0		5	0	0	0	1	1
											6	1	1	1	1	1		6	0	0	1	1	1		6	0	1	1	1	1		6	1	1	1	1	1		6	0	0	0	0	0
											7	1	1	1	1	1		7	1	1	1	1	1		7	0	0	0	1	1		7	0	1	1	1	1		7	0	1	1	1	1
											8	1	1	1	1	1		8	1	1	1	1	1		8	0	0	1	1	1		8	1	1	1	1	1		8	0	1	1	1	1
											9	1	1	1	1	1		9	1	1	1	1	1		9	0	1	1	1	1		9	1	1	1	1	1		9	0	1	1	1	1
											10	0	1	1	1	1		10	1	1	1	1	1		10	0	1	1	1	1		10	1	1	1	1	1		10	1	1	1	1	1
											11	1	1	1	1	1		11	1	1	1	1	1		11	0	1	1	1	1		11	0	0	1	1	1		11	0	0	0	0	0
											12	1	1	1	1	1		12	1	1	1	1	1		12	1	1	1	1	1		12	1	1	1	1	1		12	0	1	1	1	1
											13	1	1	1	1	1		13	1	0	1	1	1		13	0	1	1	1	1		13	1	1	1	1	1		13	0	1	1	1	1
											14	1	1	1	1	1		14	1	1	1	1	1		14	0	0	1	1	1		14	1	1	1	1	1		14	0	1	1	1	1
											15	1	1	1	1	1		15	1	1	1	1	1		15	1	1	1	1	1		15	1	1	1	1	1		15	0	1	1	1	1
											16	1	1	1	1	1		16	1	1	1	1	1		16	0	0	1	1	1		16	0	1	1	1	1		16	1	1	1	1	1
											17	1	1	1	1	1		17	1	1	1	1	1		17	0	0	0	1	1		17	1	1	1	1	1		17	0	1	1	1	1
											18	0	1	1	1	1		18	0	1	1	1	1		18	1	1	1	1	1		18	1	1	1	1	1		18	0	0	0	0	1
																		19	1	1	1	1	1		19	1	1	1	1	1		19	0	0	1	1	1		19	0	0	1	1	1
																		20	0	0	1	1	1		20	1	1	1	1	1		20	0	1	1	1	1		20	1	1	1	1	1
																		21	0	0	1	1	1		21	0	0	0	1	1		21	1	1	1	1	1		21	0	1	1	1	1
																		22	1	1	1	1	1		22	1	1	1	1	1		22	1	1	1	1	1		22	1	1	1	1	1
																		23	1	1	1	1	1									23	1	1	1	1	1		23	0	0	0	0	1
																		24	1	1	1	1	1									24	1	1	1	1	1		24	0	0	0	0	0
																		25	0	0	0	1	1									25	0	0	0	0	0		25	0	0	0	1	1
																		26	0	1	1	1	1									26	0	0	0	0	0		26	0	1	1	1	1
																		27	1	1	1	1	1									27	0	0	1	1	1		27	1	1	1	1	1
																		28	1	1	1	1	1									28	0	1	1	1	1		28	0	0	0	0	0
																		29	1	1	1	1	1									29	0	1	1	1	1
																		30	0	0	0	0	1									30	0	1	1	1	1
																																31	1	1	1	1	1
																																32	1	1	1	1	1
																																33	1	1	1	1	1
																																34	0	0	1	1	1
																																35	0	0	1	1	1
																																36	0	0	1	1	1
																																37	0	1	1	1	1
																																38	0	1	1	1	1
																																39	0	1	1	1	1
																																40	0	1	1	1	1
																																41	0	1	0	1	1
																																42	1	1	1	1	1
																																43	0	1	1	1	1
																																44	0	0	1	0	1
																																45	1	1	1	1	1
																																46	0	1	1	1	1
																																47	0	1	1	1	1
																																48	1	1	1	1	1
																																49	0	0	1	1	1
																																50	0	0	1	1	1
																																51	0	0	1	1	1
																																52	0	1	1	1	1
																																53	0	1	1	1	1
																																54	0	1	1	1	1
																																55	0	1	1	1	1
																																56	0	1	0	1	1
																																57	0	1	1	1	1
																																58	0	1	1	1	1
																																59	0	0	0	0	1
																																60	1	1	1	1	1
																																61	1	1	1	1	1
																																62	1	1	1	1	1
																																63	1	1	1	1	1
																																64	0	0	0	0	0
																																65	0	0	1	1	1
																																66	1	1	1	1	1
																																67	1	1	1	1	1
																																68	0	1	1	1	1
																																69	0	1	1	1	1
																																70	1	1	1	1	1
																																71	0	1	1	1	1
																																72	1	1	1	1	1
																																73	1	1	1	1	1
																																74	0	1	0	1	1
																																75	0	1	1	1	1
																																76	0	0	1	1	1
																																77	0	0	1	1	1
																																78	0	1	1	1	1
																																79	1	1	1	1	1
																																80	1	1	1	1	1
																																81	1	1	1	1	1
																																82	1	1	1	1	1
																																83	0	1	1	1	1
																																84	0	1	1	1	1
																																85	1	1	1	1	1
																																86	1	1	1	1	1
																																87	1	1	1	1	1
																																88	1	1	1	1	1
																																89	0	0	1	1	1
																																90	1	1	1	1	1
																																91	0	1	1	1	1
																																92	0	1	1	1	1
																																93	1	1	1	1	1
																																94	1	1	1	1	1
																																95	0	1	1	1	1
																																96	1	1	1	1	1
																																97	0	0	1	1	1
																																98	0	0	0	1	1
																																99	1	1	1	1	1
												n = 14 muscles (elbow flexors)		Variable: MMS >= 3 (1 = yes, 0 = no)					n = 18 muscles (wrist extensors)		Variable: MMS >= 3 (1 = yes, 0 = no)					n = 30 muscles (elbow extensors)		Variable: MMS >= 3 (1 = yes, 0 = no)					n = 22 muscles (finger flexors)		Variable: MMS >= 3 (1 = yes, 0 = no)					n = 99 muscles (finger abductors)		Variable: MMS >= 3 (1 = yes, 0 = no)
											Muscle	Elbow_flexors_1w	Elbow_flexors_4w	Elbow_flexors_12w	Elbow_flexors_24w	Elbow_flexors_48w		Muscle	Wrist_extensors_1w	Wrist_extensors_4w	Wrist_extensors_12w	Wrist_extensors_24w	Wrist_extensors_48w		Muscle	Elbow_extensors_1w	Elbow_extensors_4w	Elbow_extensors_12w	Elbow_extensors_24w	Elbow_extensors_48w		Muscle	Finger_flexors_1w	Finger_flexors_4w	Finger_flexors_12w	Finger_flexors_24w	Finger_flexors_48w		Muscle	Finger_abductors_1w	Finger_abductors_4w	Finger_abductors_12w	Finger_abductors_24w	Finger_abductors_48w
										AIS D (-4)	1	0	0	1	1	1		1	0	1	1	1	1		1	1	1	1	1	1		1	0	1	1	1	1		1	0	0	0	1	1
											2	1	1	1	1	1		2	0	1	1	1	1		2	1	1	1	1	1		2	0	0	1	1	1		2	0	0	1	1	1
											3	1	1	1	1	1		3	0	1	1	1	1		3	0	1	1	1	1		3	0	1	1	1	1		3	0	1	1	1	1
											4	1	1	1	1	1		4	1	1	1	1	1		4	1	1	1	1	1		4	0	1	1	1	1		4	1	1	1	1	1
											5	0	1	1	1	1		5	1	1	1	1	1		5	1	1	1	1	1		5	0	1	1	1	1		5	0	1	1	1	1
											6	1	1	1	1	1		6	0	0	0	0	1		6	0	0	1	1	1		6	0	1	1	1	1		6	0	1	1	1	1
											7	1	1	1	1	1		7	1	1	1	1	1		7	1	1	1	1	1		7	0	0	0	0	1		7	0	0	1	1	1
											8	1	1	1	1	1		8	1	1	1	1	1		8	1	1	1	1	1		8	0	0	0	0	1		8	0	1	1	1	1
											9	1	1	1	1	1		9	1	1	1	1	1		9	1	1	1	1	0		9	0	1	1	1	1		9	1	1	1	1	1
											10	1	1	1	1	1		10	1	1	1	1	1		10	1	1	1	1	1		10	0	1	1	1	1		10	1	1	1	1	1
											11	1	1	1	1	1		11	0	1	1	1	1		11	1	1	1	1	1		11	0	1	0	1	1		11	0	0	1	1	1
											12	1	1	1	1	1		12	1	1	1	1	1		12	1	1	1	1	1		12	0	1	1	1	1		12	0	1	1	1	1
											13	0	0	0	0	0		13	1	1	1	1	1		13	0	0	1	1	1		13	0	0	1	0	1		13	0	1	1	1	1
											14	1	1	1	1	1		14	1	1	1	1	1		14	1	1	1	1	1		14	0	0	0	1	1		14	0	1	1	1	1
																		15	1	1	1	1	1		15	1	1	1	1	1		15	1	1	1	1	1		15	1	1	1	1	1
																		16	1	1	0	1	1		16	1	1	1	1	1		16	0	1	1	1	1		16	0	1	1	1	1
																		17	0	0	0	1	1		17	1	1	1	1	1		17	0	0	0	0	1		17	0	0	0	0	1
																		18	1	1	1	1	1		18	1	1	1	1	1		18	1	1	1	1	1		18	0	1	1	1	1
																									19	1	1	1	1	1		19	1	1	1	1	1		19	0	0	0	1	1
																									20	1	1	1	1	1		20	1	1	1	1	1		20	1	1	1	1	1
																									21	1	1	1	1	1		21	0	0	0	0	1		21	1	0	1	1	1
																									22	1	1	1	1	1		22	0	0	1	1	1		22	0	1	1	1	1
																									23	1	1	1	1	1									23	1	1	1	1	1
																									24	0	0	0	0	0									24	1	1	1	1	1
																									25	1	1	1	1	1									25	0	0	0	0	0
																									26	0	1	1	1	1									26	0	0	0	0	0
																									27	1	1	1	1	1									27	0	0	0	0	0
																									28	1	1	1	1	1									28	0	0	0	0	0
																									29	1	1	1	1	1									29	0	1	1	1	1
																									30	0	1	0	1	1									30	0	1	1	1	1
																																							31	1	1	1	1	1
																																							32	1	1	1	1	1
																																							33	1	1	1	1	1
																																							34	0	0	1	1	1
																																							35	0	0	1	1	1
																																							36	0	0	1	0	1
																																							37	0	1	1	1	1
																																							38	0	0	1	1	1
																																							39	0	1	1	1	1
																																							40	0	1	1	1	1
																																							41	1	1	1	1	1
																																							42	1	1	1	1	1
																																							43	0	0	0	1	1
																																							44	0	0	0	0	0
																																							45	1	1	1	1	1
																																							46	0	0	0	0	1
																																							47	0	1	1	1	1
																																							48	1	1	1	1	1
																																							49	0	0	1	1	1
																																							50	0	0	1	1	1
																																							51	0	0	1	1	1
																																							52	0	1	1	1	1
																																							53	0	1	1	1	1
																																							54	0	0	1	1	1
																																							55	0	1	1	1	1
																																							56	0	1	0	1	1
																																							57	0	0	1	1	1
																																							58	0	0	1	1	1
																																							59	0	0	0	0	0
																																							60	1	1	1	1	1
																																							61	0	1	1	1	1
																																							62	1	1	1	1	1
																																							63	1	1	1	1	1
																																							64	0	0	0	0	0
																																							65	0	0	0	1	1
																																							66	1	1	1	1	1
																																							67	1	1	1	1	1
																																							68	0	1	1	1	1
																																							69	0	1	1	1	1
																																							70	1	1	1	1	1
																																							71	0	1	1	1	1
																																							72	1	1	1	1	1
																																							73	1	1	0	1	1
																																							74	0	1	0	0	1
																																							75	1	1	1	1	1
																																							76	0	0	1	1	1
																																							77	0	0	0	0	0
																																							78	0	1	1	1	1
																																							79	1	1	1	1	1
																																							80	1	1	1	1	1
																																							81	1	1	1	1	1
																																							82	1	1	1	1	1
																																							83	0	1	1	1	1
																																							84	0	0	1	1	1
																																							85	1	1	1	1	1
																																							86	1	1	1	1	1
																																							87	1	1	1	1	1
																																							88	0	0	0	1	1
																																							89	0	1	1	1	1
																																							90	1	1	1	1	1
																																							91	0	1	1	1	1
																																							92	0	1	1	1	1
																																							93	1	1	1	1	1
																																							94	1	1	1	1	1
																																							95	0	1	1	1	1
																																							96	1	1	1	1	1
																																							97	0	1	1	1	1
																																							98	0	1	1	1	1
																																							99	1	1	1	1	1

## Sheet: Figure 4
Figure 4a		n = 5504 muscles				Figure 4b						Figure 4c						Figure 4d						Figure 4e
								n = 353 muscles						n = 109 muscles						n = 238 muscles						n = 311 muscles
		Motor impairment						Motor impairment						Motor impairment						Motor impairment						Motor impairment
	Muscle	5 - Baseline MMS	Change in MMS				Muscle	5 - Baseline MMS	Change in MMS				Muscle	5 - Baseline MMS	Change in MMS				Muscle	5 - Baseline MMS	Change in MMS				Muscle	5 - Baseline MMS	Change in MMS
All AIS	1	0	0			AIS A	1	0	0			AIS B	1	5	4			AIS C	1	4	3			AIS D	1	0	0
All muscles	2	0	0			Elbow flexors	2	0	0			Elbow flexors	2	5	4			Elbow flexors	2	2	2			Elbow flexors	2	0	0
	3	3	3				3	3	3				3	4	2				3	2	2				3	1	1
	4	4	0				4	4	0				4	5	3				4	4	2				4	1	1
	5	5	1				5	5	1				5	1	1				5	3	3				5	1	1
	6	3	3				6	3	3				6	1	1				6	3	3				6	1	1
	7	1	1				7	1	1				7	1	1				7	0	0				7	1	1
	8	5	4				8	5	4				8	1	1				8	2	1				8	1	1
	9	5	4				9	5	4				9	1	1				9	1	1				9	1	1
	10	1	0				10	1	0				10	1	1				10	3	2				10	1	1
	11	1	0				11	1	0				11	5	1				11	4	3				11	2	2
	12	0	0				12	0	0				12	5	3				12	1	1				12	2	2
	13	1	1				13	1	1				13	5	3				13	1	1				13	4	4
	14	1	1				14	1	1				14	1	0				14	1	1				14	1	1
	15	1	1				15	1	1				15	1	0				15	1	1				15	5	4
	16	1	1				16	1	1				16	1	1				16	2	2				16	1	1
	17	2	2				17	2	2				17	2	1				17	1	0				17	2	1
	18	1	1				18	1	1				18	2	2				18	1	0				18	1	1
	19	1	1				19	1	1				19	4	4				19	3	3				19	1	1
	20	5	1				20	5	1				20	4	4				20	3	3				20	5	0
	21	5	1				21	5	1				21	1	1				21	1	1				21	1	1
	22	3	2				22	3	2				22	1	1				22	1	1				22	1	1
	23	5	4				23	5	4				23	5	0				23	1	1				23	4	3
	24	5	4				24	5	4				24	2	2				24	1	1				24	1	1
	25	1	0				25	1	0				25	4	-1				25	1	1				25	1	1
	26	1	0				26	1	0				26	1	1				26	0	-2				26	0	0
	27	2	2				27	2	2				27	2	2				27	1	1				27	0	0
	28	5	4				28	5	4				28	2	2				28	1	1				28	1	1
	29	5	4				29	5	4				29	1	1				29	2	2				29	1	1
	30	0	0				30	0	0				30	1	1				30	2	2				30	1	1
	31	5	0				31	5	0				31	1	1				31	5	5				31	2	2
	32	5	0				32	5	0				32	2	2				32	5	5				32	5	0
	33	1	1				33	1	1				33	0	0				33	1	1				33	1	1
	34	5	0				34	5	0				34	0	0				34	2	2				34	1	1
	35	5	0				35	5	0				35	1	1				35	1	1				35	0	0
	36	3	2				36	3	2				36	1	1				36	4	3				36	1	0
	37	3	2				37	3	2				37	1	-1				37	4	3				37	1	1
	38	5	4				38	5	4				38	1	0				38	1	0				38	2	1
	39	0	0				39	0	0				39	0	0				39	1	0				39	0	0
	40	1	0				40	1	0				40	1	1				40	2	2				40	1	1
	41	1	1				41	1	1				41	1	1				41	1	1				41	2	2
	42	1	1				42	1	1				42	1	1				42	1	1				42	1	1
	43	1	1				43	1	1				43	2	1				43	5	4				43	1	1
	44	1	1				44	1	1				44	1	1				44	5	4				44	1	1
	45	1	1				45	1	1				45	1	1				45	1	1				45	0	0
	46	1	1				46	1	1				46	4	4				46	1	1				46	1	1
	47	1	1				47	1	1				47	2	1				47	2	2				47	1	1
	48	1	1				48	1	1				48	2	1				48	1	1				48	1	1
	49	5	4				49	5	4				49	2	2				49	2	2				49	2	2
	50	5	4				50	5	4				50	1	1				50	4	3				50	0	0
	51	5	0				51	5	0				51	1	1				51	0	0				51	1	1
	52	5	0				52	5	0				52	1	1				52	0	0				52	1	1
	53	2	0				53	2	0				53	2	2				53	0	0				53	1	1
	54	2	0				54	2	0				54	4	2				54	5	1				54	1	1
	55	2	1				55	2	1				55	1	1				55	5	1				55	1	1
	56	1	1				56	1	1				56	2	1				56	1	1				56	2	2
	57	1	1				57	1	1				57	2	1				57	1	1				57	1	1
	58	1	1				58	1	1				58	2	2				58	1	1				58	0	0
	59	1	1				59	1	1				59	2	2				59	5	3				59	1	1
	60	2	2				60	2	2				60	5	3				60	1	1				60	1	-1
	61	5	1				61	5	1				61	5	5				61	1	1				61	1	1
	62	1	1				62	1	1				62	5	3				62	2	1				62	0	0
	63	4	0				63	4	0				63	5	4				63	2	2				63	0	0
	64	4	0				64	4	0				64	1	1				64	2	2				64	1	1
	65	5	1				65	5	1				65	1	1				65	0	0				65	0	0
	66	3	2				66	3	2				66	3	3				66	0	0				66	1	1
	67	0	0				67	0	0				67	3	3				67	4	2				67	3	3
	68	1	1				68	1	1				68	2	-2				68	2	1				68	2	2
	69	1	1				69	1	1				69	2	1				69	1	1				69	0	0
	70	1	1				70	1	1				70	1	1				70	4	4				70	0	0
	71	2	2				71	2	2				71	1	1				71	4	4				71	1	1
	72	2	2				72	2	2				72	3	3				72	0	0				72	1	1
	73	2	2				73	2	2				73	5	4				73	1	1				73	1	1
	74	2	2				74	2	2				74	1	1				74	3	0				74	1	1
	75	3	0				75	3	0				75	1	1				75	3	3				75	1	1
	76	3	0				76	3	0				76	2	1				76	4	3				76	1	1
	77	4	3				77	4	3				77	3	1				77	2	1				77	1	1
	78	5	4				78	5	4				78	5	0				78	1	1				78	1	1
	79	0	0				79	0	0				79	5	1				79	1	1				79	1	1
	80	0	0				80	0	0				80	5	0				80	1	1				80	1	1
	81	2	1				81	2	1				81	5	1				81	2	2				81	2	2
	82	2	1				82	2	1				82	0	0				82	1	1				82	4	2
	83	1	1				83	1	1				83	2	1				83	1	1				83	1	1
	84	4	1				84	4	1				84	2	2				84	3	2				84	1	1
	85	4	3				85	4	3				85	2	2				85	2	0				85	2	1
	86	3	3				86	3	3				86	2	2				86	1	1				86	2	0
	87	1	1				87	1	1				87	1	1				87	1	1				87	0	0
	88	1	1				88	1	1				88	2	2				88	0	-1				88	3	2
	89	1	1				89	1	1				89	3	3				89	0	0				89	4	2
	90	4	2				90	4	2				90	2	2				90	3	1				90	1	1
	91	4	2				91	4	2				91	3	2				91	2	0				91	1	1
	92	4	3				92	4	3				92	5	4				92	1	1				92	0	-1
	93	1	0				93	1	0				93	5	4				93	2	2				93	0	0
	94	1	1				94	1	1				94	5	4				94	5	2				94	5	5
	95	0	0				95	0	0				95	2	1				95	5	5				95	1	1
	96	1	0				96	1	0				96	2	1				96	3	-1				96	2	2
	97	0	0				97	0	0				97	0	0				97	2	0				97	3	3
	98	0	0				98	0	0				98	0	0				98	4	2				98	1	1
	99	1	1				99	1	1				99	1	1				99	4	3				99	2	2
	100	1	1				100	1	1				100	1	1				100	3	1				100	1	0
	101	1	1				101	1	1				101	4	4				101	3	1				101	1	1
	102	2	2				102	2	2				102	4	4				102	0	0				102	2	2
	103	0	0				103	0	0				103	5	1				103	4	3				103	2	2
	104	1	1				104	1	1				104	3	1				104	5	5				104	1	1
	105	1	1				105	1	1				105	0	-1				105	4	4				105	1	1
	106	1	1				106	1	1				106	1	0				106	2	1				106	5	1
	107	1	1				107	1	1				107	1	0				107	1	1				107	1	1
	108	2	2				108	2	2				108	2	1				108	0	0				108	1	1
	109	4	1				109	4	1				109	2	1				109	2	0				109	1	1
	110	5	2				110	5	2										110	1	1				110	2	2
	111	1	1				111	1	1					n = 141 muscles					111	1	1				111	0	-1
	112	1	1				112	1	1					Motor impairment					112	4	1				112	0	-1
	113	1	1				113	1	1				Muscle	5 - Baseline MMS	Change in MMS				113	4	2				113	0	0
	114	2	2				114	2	2			AIS B	1	5	3				114	5	3				114	2	0
	115	1	1				115	1	1			Wrist extensors	2	5	4				115	5	3				115	1	0
	116	1	1				116	1	1				3	5	1				116	4	3				116	1	1
	117	1	1				117	1	1				4	5	1				117	4	3				117	1	1
	118	2	1				118	2	1				5	5	1				118	0	-1				118	1	1
	119	2	1				119	2	1				6	4	1				119	1	1				119	1	1
	120	1	1				120	1	1				7	2	2				120	3	1				120	0	0
	121	5	1				121	5	1				8	2	2				121	4	3				121	0	0
	122	4	2				122	4	2				9	2	0				122	4	0				122	2	2
	123	3	3				123	3	3				10	4	3				123	1	1				123	3	3
	124	1	1				124	1	1				11	0	0				124	2	2				124	1	1
	125	1	1				125	1	1				12	5	0				125	5	2				125	1	1
	126	1	1				126	1	1				13	5	2				126	3	3				126	1	1
	127	2	2				127	2	2				14	5	3				127	1	0				127	0	0
	128	1	1				128	1	1				15	2	0				128	2	0				128	0	0
	129	5	4				129	5	4				16	2	0				129	0	0				129	0	0
	130	5	4				130	5	4				17	2	0				130	1	1				130	0	0
	131	1	0				131	1	0				18	5	1				131	2	2				131	1	0
	132	2	1				132	2	1				19	4	2				132	3	1				132	1	0
	133	4	3				133	4	3				20	5	2				133	2	2				133	1	1
	134	5	4				134	5	4				21	5	3				134	4	3				134	1	1
	135	2	2				135	2	2				22	1	1				135	3	3				135	0	0
	136	2	2				136	2	2				23	1	1				136	5	4				136	0	0
	137	4	1				137	4	1				24	3	3				137	5	5				137	0	0
	138	4	2				138	4	2				25	3	3				138	5	5				138	1	1
	139	3	2				139	3	2				26	1	1				139	2	1				139	3	2
	140	5	2				140	5	2				27	1	1				140	2	1				140	2	2
	141	4	3				141	4	3				28	1	1				141	1	1				141	0	0
	142	4	3				142	4	3				29	4	2				142	1	1				142	1	1
	143	0	0				143	0	0				30	5	2				143	1	1				143	1	1
	144	1	1				144	1	1				31	5	4				144	1	1				144	1	1
	145	1	1				145	1	1				32	2	1				145	2	2				145	2	2
	146	1	1				146	1	1				33	2	1				146	5	1				146	0	0
	147	1	1				147	1	1				34	5	4				147	3	3				147	0	0
	148	1	1				148	1	1				35	2	2				148	5	3				148	1	1
	149	2	2				149	2	2				36	1	1				149	4	4				149	4	4
	150	5	0				150	5	0				37	1	1				150	4	2				150	4	4
	151	5	0				151	5	0				38	4	1				151	5	2				151	0	-1
	152	5	0				152	5	0				39	2	1				152	3	2				152	0	0
	153	5	1				153	5	1				40	1	1				153	3	2				153	1	0
	154	4	2				154	4	2				41	2	1				154	1	0				154	1	0
	155	4	3				155	4	3				42	3	1				155	1	0				155	1	1
	156	5	1				156	5	1				43	5	4				156	1	0				156	1	1
	157	5	2				157	5	2				44	2	1				157	1	0				157	1	1
	158	0	0				158	0	0				45	2	2				158	3	1				158	1	1
	159	0	0				159	0	0				46	2	2				159	3	2				159	2	1
	160	1	1				160	1	1				47	2	2				160	1	0				160	1	1
	161	1	1				161	1	1				48	1	1				161	1	1				161	1	1
	162	0	0				162	0	0				49	5	0				162	1	1				162	2	1
	163	1	1				163	1	1				50	3	1				163	2	2				163	1	1
	164	0	0				164	0	0				51	3	1				164	3	3				164	2	2
	165	0	0				165	0	0				52	5	1				165	5	5				165	2	0
	166	5	0				166	5	0				53	2	1				166	4	4				166	1	-1
	167	5	2				167	5	2				54	2	2				167	1	1				167	1	0
	168	3	2				168	3	2				55	1	1				168	1	1				168	1	0
	169	3	3				169	3	3				56	1	1				169	1	1				169	1	1
	170	4	3				170	4	3				57	3	2				170	4	1				170	2	2
	171	4	3				171	4	3				58	5	3				171	4	3				171	0	0
	172	1	1				172	1	1				59	0	-1				172	4	0				172	1	1
	173	1	1				173	1	1				60	0	-1				173	4	0				173	0	0
	174	5	0				174	5	0				61	2	1				174	3	2				174	0	0
	175	2	1				175	2	1				62	1	0				175	4	3				175	0	0
	176	3	2				176	3	2				63	5	0				176	1	0				176	0	0
	177	2	1				177	2	1				64	5	0				177	1	0				177	0	0
	178	2	2				178	2	2				65	5	1				178	1	0				178	1	0
	179	5	0				179	5	0				66	5	2				179	1	1				179	0	0
	180	5	0				180	5	0				67	1	1				180	1	1				180	0	0
	181	5	0				181	5	0				68	1	1				181	1	1				181	0	0
	182	5	0				182	5	0				69	5	2				182	4	0				182	0	0
	183	4	0				183	4	0				70	5	3				183	3	3				183	0	0
	184	3	1				184	3	1				71	1	1				184	4	4				184	1	1
	185	2	1				185	2	1				72	1	1				185	4	4				185	1	0
	186	2	2				186	2	2				73	1	1				186	2	1				186	1	1
	187	1	1				187	1	1				74	1	1				187	2	2				187	1	1
	188	1	1				188	1	1				75	5	1				188	2	2				188	2	2
	189	4	-1				189	4	-1				76	5	1				189	3	3				189	1	1
	190	4	2				190	4	2				77	5	3				190	1	1				190	2	2
	191	2	2				191	2	2				78	5	3				191	2	2				191	4	2
	192	3	2				192	3	2				79	2	2				192	4	4				192	4	3
	193	2	1				193	2	1				80	2	2				193	5	4				193	1	1
	194	2	2				194	2	2				81	5	2				194	5	1				194	1	1
	195	1	0				195	1	0				82	5	4				195	3	0				195	2	2
	196	2	0				196	2	0				83	5	2				196	4	0				196	2	2
	197	3	-1				197	3	-1				84	5	3				197	2	1				197	1	1
	198	2	0				198	2	0				85	2	1				198	4	0				198	4	1
	199	5	2				199	5	2				86	2	1				199	4	1				199	1	1
	200	5	3				200	5	3				87	5	4				200	4	2				200	1	1
	201	3	1				201	3	1				88	5	4				201	3	2				201	2	1
	202	1	1				202	1	1				89	4	-1				202	5	2				202	0	0
	203	2	1				203	2	1				90	4	1				203	2	1				203	0	0
	204	2	2				204	2	2				91	3	2				204	3	2				204	1	1
	205	5	0				205	5	0				92	3	3				205	5	2				205	1	1
	206	5	0				206	5	0				93	5	4				206	4	2				206	1	1
	207	4	3				207	4	3				94	5	5				207	3	2				207	1	1
	208	4	3				208	4	3				95	2	1				208	1	1				208	1	1
	209	1	1				209	1	1				96	2	2				209	2	2				209	2	1
	210	1	1				210	1	1				97	1	1				210	3	0				210	2	2
	211	3	0				211	3	0				98	1	1				211	3	0				211	2	2
	212	5	1				212	5	1				99	5	3				212	3	2				212	2	2
	213	5	4				213	5	4				100	5	3				213	5	3				213	1	1
	214	0	0				214	0	0				101	5	0				214	4	3				214	1	1
	215	0	0				215	0	0				102	5	0				215	4	3				215	3	3
	216	0	0				216	0	0				103	5	0				216	3	0				216	3	3
	217	1	1				217	1	1				104	5	0				217	3	1				217	1	1
	218	1	1				218	1	1				105	1	1				218	4	0				218	1	1
	219	2	2				219	2	2				106	1	1				219	4	2				219	1	0
	220	5	0				220	5	0				107	3	0				220	4	1				220	3	1
	221	3	1				221	3	1				108	4	0				221	4	1				221	1	1
	222	5	1				222	5	1				109	5	1				222	1	0				222	1	0
	223	5	2				223	5	2				110	5	3				223	1	1				223	2	2
	224	5	4				224	5	4				111	4	3				224	1	1				224	4	1
	225	2	0				225	2	0				112	1	0				225	2	1				225	3	2
	226	1	1				226	1	1				113	2	2				226	4	1				226	4	3
	227	1	1				227	1	1				114	3	3				227	1	1				227	1	0
	228	1	1				228	1	1				115	4	2				228	5	1				228	1	1
	229	2	1				229	2	1				116	4	2				229	4	2				229	1	1
	230	1	1				230	1	1				117	5	1				230	2	1				230	1	1
	231	5	1				231	5	1				118	5	2				231	2	0				231	1	1
	232	5	1				232	5	1				119	5	4				232	3	1				232	1	1
	233	3	0				233	3	0				120	5	4				233	2	0				233	2	1
	234	4	1				234	4	1				121	4	2				234	2	1				234	2	2
	235	1	1				235	1	1				122	4	2				235	1	0				235	0	0
	236	2	2				236	2	2				123	1	1				236	1	0				236	3	2
	237	5	0				237	5	0				124	5	3				237	2	1				237	3	3
	238	5	0				238	5	0				125	5	3				238	2	1				238	3	2
	239	4	2				239	4	2				126	1	0										239	3	2
	240	2	1				240	2	1				127	1	1					n = 270 muscles					240	4	4
	241	2	1				241	2	1				128	1	1					Motor impairment					241	1	0
	242	2	1				242	2	1				129	1	1				Muscle	5 - Baseline MMS	Change in MMS				242	1	1
	243	1	1				243	1	1				130	3	1			AIS C	1	4	3				243	1	1
	244	1	1				244	1	1				131	3	2			Wrist extensors	2	4	2				244	0	0
	245	1	1				245	1	1				132	5	1				3	4	2				245	1	1
	246	1	1				246	1	1				133	5	1				4	4	4				246	1	1
	247	4	1				247	4	1				134	5	1				5	4	4				247	5	2
	248	4	1				248	4	1				135	5	1				6	4	2				248	3	3
	249	2	2				249	2	2				136	3	2				7	3	2				249	5	3
	250	2	2				250	2	2				137	2	2				8	3	3				250	5	4
	251	3	2				251	3	2				138	3	1				9	2	2				251	5	4
	252	3	3				252	3	3				139	3	1				10	5	4				252	5	5
	253	4	2				253	4	2				140	2	1				11	5	4				253	1	1
	254	1	1				254	1	1				141	2	1				12	1	1				254	2	1
	255	5	0				255	5	0										13	1	1				255	1	1
	256	5	0				256	5	0					n = 150 muscles					14	2	1				256	1	0
	257	5	3				257	5	3					Motor impairment					15	2	1				257	1	0
	258	2	1				258	2	1				Muscle	5 - Baseline MMS	Change in MMS				16	2	2				258	1	1
	259	0	0				259	0	0			AIS B	1	5	4				17	1	1				259	5	0
	260	0	0				260	0	0			Elbow extensors	2	5	4				18	2	2				260	4	3
	261	2	1				261	2	1				3	5	1				19	3	2				261	1	0
	262	2	1				262	2	1				4	5	1				20	2	0				262	1	1
	263	3	2				263	3	2				5	5	0				21	2	0				263	2	2
	264	1	0				264	1	0				6	5	0				22	1	1				264	0	0
	265	1	0				265	1	0				7	3	2				23	2	2				265	2	0
	266	1	1				266	1	1				8	2	2				24	3	3				266	1	0
	267	1	1				267	1	1				9	3	1				25	3	3				267	0	0
	268	2	1				268	2	1				10	3	2				26	1	1				268	1	1
	269	4	3				269	4	3				11	5	0				27	1	1				269	1	1
	270	1	1				270	1	1				12	1	0				28	3	1				270	1	1
	271	5	0				271	5	0				13	5	2				29	2	2				271	2	1
	272	5	0				272	5	0				14	5	2				30	3	3				272	2	1
	273	1	0				273	1	0				15	5	3				31	3	3				273	3	2
	274	5	0				274	5	0				16	3	0				32	1	0				274	2	2
	275	5	0				275	5	0				17	3	0				33	1	1				275	0	-1
	276	1	1				276	1	1				18	4	1				34	3	2				276	1	0
	277	3	-1				277	3	-1				19	4	1				35	4	3				277	1	1
	278	5	1				278	5	1				20	5	2				36	4	4				278	1	1
	279	5	0				279	5	0				21	5	0				37	2	1				279	1	1
	280	5	0				280	5	0				22	5	1				38	2	1				280	1	1
	281	5	1				281	5	1				23	2	2				39	1	1				281	1	0
	282	5	1				282	5	1				24	4	4				40	1	1				282	1	0
	283	0	0				283	0	0				25	3	3				41	1	1				283	1	1
	284	1	1				284	1	1				26	3	3				42	3	3				284	4	3
	285	2	2				285	2	2				27	3	0				43	4	4				285	4	4
	286	2	2				286	2	2				28	1	0				44	1	0				286	1	0
	287	0	0				287	0	0				29	2	0				45	2	1				287	1	0
	288	0	0				288	0	0				30	2	0				46	4	0				288	1	0
	289	0	0				289	0	0				31	5	1				47	4	0				289	2	1
	290	2	0				290	2	0				32	5	2				48	4	3				290	1	1
	291	5	0				291	5	0				33	5	4				49	4	3				291	1	1
	292	5	0				292	5	0				34	5	1				50	0	0				292	1	1
	293	2	0				293	2	0				35	5	2				51	1	1				293	2	2
	294	5	0				294	5	0				36	5	2				52	1	0				294	2	0
	295	5	0				295	5	0				37	0	0				53	1	1				295	2	0
	296	1	1				296	1	1				38	3	0				54	5	4				296	1	1
	297	1	1				297	1	1				39	4	1				55	5	4				297	2	2
	298	0	0				298	0	0				40	1	1				56	1	1				298	5	1
	299	0	0				299	0	0				41	1	0				57	1	1				299	1	0
	300	0	0				300	0	0				42	5	1				58	3	2				300	2	2
	301	0	0				301	0	0				43	4	1				59	2	2				301	0	0
	302	4	-1				302	4	-1				44	3	2				60	3	2				302	0	0
	303	4	1				303	4	1				45	1	1				61	2	2				303	2	2
	304	5	3				304	5	3				46	1	1				62	3	3				304	0	0
	305	5	4				305	5	4				47	3	-2				63	4	4				305	1	0
	306	2	1				306	2	1				48	5	0				64	5	2				306	0	0
	307	2	1				307	2	1				49	1	0				65	4	1				307	1	1
	308	5	0				308	5	0				50	2	2				66	4	2				308	1	1
	309	5	0				309	5	0				51	1	-4				67	4	4				309	0	0
	310	3	2				310	3	2				52	1	-4				68	5	0				310	0	0
	311	2	1				311	2	1				53	1	1				69	5	0				311	5	4
	312	2	2				312	2	2				54	1	1				70	1	1
	313	2	2				313	2	2				55	5	0				71	1	1					n = 379 muscles
	314	4	2				314	4	2				56	5	0				72	4	3					Motor impairment
	315	2	-1				315	2	-1				57	5	0				73	1	1				Muscle	5 - Baseline MMS	Change in MMS
	316	1	1				316	1	1				58	5	0				74	5	4			AIS D	1	0	0
	317	2	2				317	2	2				59	4	1				75	4	2			Wrist extensors	2	1	1
	318	2	2				318	2	2				60	3	1				76	4	3				3	1	0
	319	2	2				319	2	2				61	0	0				77	4	3				4	1	1
	320	5	1				320	5	1				62	1	1				78	2	1				5	2	2
	321	4	-1				321	4	-1				63	5	0				79	3	3				6	4	4
	322	4	1				322	4	1				64	5	0				80	5	2				7	1	1
	323	4	0				323	4	0				65	3	2				81	3	3				8	0	0
	324	5	0				324	5	0				66	3	2				82	3	3				9	1	1
	325	5	0				325	5	0				67	4	2				83	1	0				10	4	3
	326	5	0				326	5	0				68	1	1				84	4	2				11	1	1
	327	4	1				327	4	1				69	5	0				85	1	0				12	0	0
	328	3	3				328	3	3				70	5	0				86	4	4				13	1	1
	329	5	3				329	5	3				71	5	0				87	4	4				14	2	2
	330	0	0				330	0	0				72	5	0				88	5	5				15	2	2
	331	2	2				331	2	2				73	5	0				89	5	5				16	5	5
	332	2	2				332	2	2				74	5	2				90	2	1				17	1	0
	333	4	0				333	4	0				75	3	3				91	5	1				18	1	1
	334	4	0				334	4	0				76	4	3				92	5	4				19	1	1
	335	4	3				335	4	3				77	1	0				93	5	3				20	1	1
	336	5	4				336	5	4				78	1	0				94	2	1				21	2	1
	337	1	1				337	1	1				79	1	1				95	2	1				22	1	0
	338	1	1				338	1	1				80	2	2				96	0	0				23	1	1
	339	0	-1				339	0	-1				81	0	0				97	1	1				24	3	2
	340	1	0				340	1	0				82	5	1				98	3	2				25	1	1
	341	4	1				341	4	1				83	5	1				99	4	2				26	1	1
	342	4	1				342	4	1				84	5	2				100	4	4				27	1	1
	343	4	1				343	4	1				85	5	4				101	5	5				28	0	0
	344	4	2				344	4	2				86	3	2				102	4	3				29	1	1
	345	5	2				345	5	2				87	4	2				103	3	-2				30	2	2
	346	5	3				346	5	3				88	5	0				104	4	2				31	5	0
	347	3	1				347	3	1				89	5	4				105	2	2				32	1	1
	348	5	2				348	5	2				90	5	2				106	2	2				33	1	1
	349	5	2				349	5	2				91	5	4				107	2	2				34	2	2
	350	1	0				350	1	0				92	4	-1				108	3	-2				35	1	1
	351	0	0				351	0	0				93	4	0				109	4	-1				36	4	3
	352	3	3				352	3	3				94	5	0				110	4	0				37	5	2
	353	3	3				353	3	3				95	5	0				111	3	1				38	2	2
	354	5	4										96	5	1				112	4	1				39	1	0
	355	5	4					n = 424 muscles					97	5	3				113	4	2				40	1	1
	356	4	2					Motor impairment					98	5	1				114	4	4				41	2	1
	357	5	3				Muscle	5 - Baseline MMS	Change in MMS				99	5	2				115	5	0				42	0	0
	358	1	1			AIS A	1	4	4				100	3	-2				116	5	1				43	1	1
	359	1	1			Wrist extensors	2	5	0				101	3	2				117	5	2				44	1	0
	360	1	1				3	5	0				102	0	0				118	5	2				45	1	1
	361	1	1				4	3	2				103	1	1				119	4	2				46	1	1
	362	1	1				5	0	0				104	5	2				120	5	2				47	2	2
	363	1	1				6	4	2				105	5	2				121	1	1				48	5	3
	364	5	1				7	4	3				106	5	0				122	1	1				49	1	1
	365	5	3				8	5	1				107	5	0				123	3	2				50	1	1
	366	5	3				9	5	2				108	5	0				124	5	4				51	2	1
	367	1	0				10	5	0				109	5	0				125	5	1				52	1	1
	368	1	0				11	5	0				110	1	1				126	5	4				53	1	1
	369	1	1				12	1	0				111	1	1				127	5	5				54	0	0
	370	2	1				13	3	2				112	2	2				128	1	1				55	2	1
	371	2	2				14	3	2				113	2	-1				129	1	0				56	2	1
	372	4	4				15	4	3				114	5	0				130	1	0				57	4	3
	373	4	4				16	1	0				115	5	0				131	1	1				58	1	1
	374	1	1				17	2	1				116	3	0				132	5	3				59	4	3
	375	1	1				18	1	1				117	5	0				133	5	3				60	0	0
	376	5	0				19	1	1				118	5	3				134	1	1				61	1	1
	377	2	2				20	4	-1				119	2	2				135	1	1				62	2	2
	378	4	-1				21	4	-1				120	2	2				136	5	3				63	1	1
	379	1	1				22	5	0				121	5	0				137	4	3				64	0	0
	380	2	2				23	5	0				122	5	0				138	5	3				65	1	1
	381	2	2				24	5	0				123	5	0				139	5	3				66	2	2
	382	1	1				25	4	1				124	5	4				140	5	1				67	4	4
	383	1	1				26	5	2				125	5	4				141	5	1				68	1	1
	384	1	1				27	5	3				126	5	4				142	5	0				69	2	2
	385	2	2				28	0	-1				127	5	3				143	5	4				70	0	0
	386	0	0				29	1	1				128	5	3				144	4	2				71	0	0
	387	0	0				30	5	2				129	1	0				145	4	3				72	4	4
	388	1	1				31	5	2				130	2	1				146	4	1				73	1	1
	389	1	1				32	5	0				131	2	1				147	1	1				74	1	1
	390	1	-1				33	5	0				132	2	1				148	2	2				75	1	1
	391	1	0				34	1	1				133	1	1				149	4	2				76	1	1
	392	0	0				35	1	1				134	2	1				150	4	2				77	4	3
	393	1	1				36	5	0				135	2	1				151	5	0				78	4	4
	394	1	1				37	5	0				136	3	2				152	5	0				79	1	1
	395	1	1				38	5	0				137	1	1				153	5	0				80	1	1
	396	2	1				39	5	2				138	1	1				154	3	1				81	1	1
	397	1	1				40	5	3				139	4	2				155	3	2				82	1	1
	398	1	1				41	3	0				140	4	2				156	2	2				83	4	3
	399	4	4				42	0	0				141	5	2				157	2	1				84	2	2
	400	2	1				43	2	1				142	5	2				158	5	1				85	4	2
	401	2	1				44	4	3				143	5	0				159	3	2				86	1	1
	402	2	2				45	4	3				144	5	0				160	4	3				87	2	2
	403	1	1				46	5	3				145	4	3				161	5	4				88	2	2
	404	1	1				47	5	3				146	3	2				162	4	4				89	1	1
	405	1	1				48	5	3				147	5	0				163	5	5				90	1	1
	406	2	2				49	5	4				148	5	0				164	1	0				91	0	0
	407	4	2				50	5	4				149	4	2				165	1	0				92	1	1
	408	1	1				51	1	0				150	4	2				166	2	1				93	1	1
	409	2	1				52	1	0										167	1	1				94	1	0
	410	2	1				53	0	0					n = 148 muscles					168	2	1				95	1	0
	411	2	2				54	1	1					Motor impairment					169	1	1				96	1	1
	412	2	2				55	1	1				Muscle	5 - Baseline MMS	Change in MMS				170	3	2				97	1	1
	413	5	3				56	5	3			AIS B	1	5	1				171	1	1				98	0	0
	414	5	5				57	5	3			Finger flexors	2	5	1				172	1	1				99	1	0
	415	5	3				58	5	0				3	5	0				173	5	1				100	1	1
	416	5	4				59	5	0				4	5	0				174	4	2				101	1	1
	417	1	1				60	4	-1				5	4	4				175	4	2				102	1	1
	418	1	1				61	5	0				6	4	4				176	4	3				103	0	0
	419	3	3				62	4	0				7	5	2				177	5	2				104	2	1
	420	3	3				63	5	1				8	5	4				178	5	3				105	2	2
	421	2	-2				64	2	2				9	5	0				179	5	3				106	1	1
	422	2	1				65	2	2				10	5	0				180	5	4				107	1	1
	423	1	1				66	5	3				11	5	0				181	5	0				108	1	1
	424	1	1				67	5	3				12	5	1				182	5	1				109	1	1
	425	3	3				68	1	0				13	5	4				183	4	0				110	3	3
	426	5	4				69	1	1				14	4	0				184	5	1				111	0	0
	427	1	1				70	1	1				15	5	1				185	4	1				112	1	1
	428	1	1				71	1	1				16	5	1				186	4	1				113	1	0
	429	2	1				72	1	1				17	5	2				187	5	2				114	1	1
	430	3	1				73	5	0				18	5	2				188	4	2				115	1	1
	431	5	0				74	5	4				19	5	0				189	5	3				116	3	1
	432	5	1				75	5	0				20	5	0				190	2	1				117	2	1
	433	5	0				76	5	1				21	5	5				191	5	2				118	4	2
	434	5	1				77	5	1				22	5	5				192	5	5				119	1	1
	435	0	0				78	4	2				23	4	0				193	5	1				120	1	1
	436	2	1				79	4	0				24	5	1				194	4	0				121	1	1
	437	2	2				80	2	1				25	5	0				195	2	1				122	2	2
	438	2	2				81	2	2				26	5	0				196	2	1				123	0	0
	439	2	2				82	2	2				27	5	0				197	2	2				124	1	0
	440	1	1				83	4	2				28	5	0				198	2	1				125	4	4
	441	2	2				84	3	3				29	5	5				199	4	1				126	2	1
	442	3	3				85	5	3				30	5	0				200	4	3				127	2	2
	443	2	2				86	5	3				31	5	0				201	4	0				128	1	1
	444	3	2				87	1	0				32	5	1				202	4	0				129	1	1
	445	5	4				88	1	1				33	0	0				203	4	2				130	1	1
	446	5	4				89	1	1				34	5	1				204	4	2				131	1	1
	447	5	4				90	5	0				35	5	1				205	1	-3				132	2	2
	448	2	1				91	5	0				36	1	1				206	4	0				133	0	0
	449	2	1				92	5	2				37	2	2				207	1	0				134	5	4
	450	0	0				93	5	2				38	4	-1				208	2	1				135	1	0
	451	0	0				94	5	0				39	5	0				209	2	1				136	1	1
	452	1	1				95	0	0				40	5	0				210	4	1				137	1	1
	453	1	1				96	5	2				41	5	0				211	4	1				138	3	2
	454	4	4				97	4	2				42	1	0				212	5	2				139	5	2
	455	4	4				98	5	5				43	2	1				213	5	5				140	4	3
	456	5	1				99	0	0				44	5	0				214	5	5				141	5	5
	457	3	1				100	0	0				45	5	0				215	2	1				142	3	3
	458	0	-1				101	1	0				46	4	4				216	5	3				143	3	3
	459	1	0				102	1	1				47	4	4				217	5	2				144	1	1
	460	1	0				103	5	0				48	5	0				218	5	3				145	1	1
	461	2	1				104	5	0				49	5	0				219	5	2				146	2	1
	462	2	1				105	5	3				50	1	1				220	5	3				147	1	1
	463	4	3				106	1	1				51	1	1				221	4	3				148	2	1
	464	2	2				107	3	2				52	5	0				222	4	4				149	2	2
	465	2	2				108	4	4				53	5	0				223	5	0				150	2	2
	466	4	2				109	0	0				54	5	0				224	3	-1				151	0	-1
	467	3	3				110	1	0				55	5	0				225	2	0				152	0	-1
	468	3	3				111	1	0				56	5	1				226	2	0				153	0	0
	469	0	0				112	2	2				57	5	1				227	4	-1				154	2	1
	470	2	1				113	5	0				58	3	1				228	4	1				155	1	0
	471	1	1				114	5	1				59	3	3				229	4	2				156	1	1
	472	3	2				115	5	0				60	5	0				230	3	2				157	1	1
	473	4	3				116	4	0				61	5	0				231	4	2				158	1	1
	474	1	1				117	1	1				62	5	0				232	2	0				159	1	1
	475	1	1				118	1	1				63	5	0				233	5	2				160	0	0
	476	1	1				119	1	0				64	5	0				234	4	3				161	0	0
	477	1	1				120	2	1				65	5	0				235	5	3				162	2	2
	478	2	2				121	2	1				66	5	0				236	5	3				163	1	1
	479	1	0				122	4	1				67	5	0				237	5	2				164	1	1
	480	1	0				123	5	2				68	5	0				238	5	2				165	2	2
	481	3	3				124	3	2				69	5	0				239	3	-1				166	5	5
	482	3	3				125	3	3				70	5	1				240	4	0				167	1	1
	483	1	1				126	3	3				71	5	1				241	3	1				168	0	0
	484	1	1				127	0	0				72	5	3				242	4	1				169	0	0
	485	1	1				128	0	0				73	5	4				243	4	1				170	1	1
	486	1	1				129	4	0				74	5	0				244	4	3				171	1	1
	487	1	1				130	3	1				75	5	0				245	5	1				172	1	0
	488	0	-2				131	5	3				76	5	2				246	5	2				173	1	0
	489	1	1				132	5	3				77	5	3				247	4	0				174	1	0
	490	1	1				133	4	4				78	5	2				248	4	2				175	2	1
	491	2	2				134	4	4				79	2	0				249	1	1				176	1	1
	492	2	2				135	5	0				80	5	0				250	1	1				177	0	0
	493	5	5				136	5	0				81	5	0				251	5	1				178	0	0
	494	5	5				137	2	2				82	5	2				252	4	1				179	2	1
	495	1	1				138	5	3				83	5	2				253	5	2				180	3	2
	496	2	2				139	4	4				84	5	0				254	3	3				181	1	1
	497	1	1				140	0	-4				85	5	0				255	3	3				182	1	1
	498	4	3				141	0	-3				86	5	0				256	1	1				183	1	1
	499	4	3				142	5	0				87	5	2				257	4	0				184	3	1
	500	1	0				143	1	0				88	5	2				258	0	0				185	2	2
	501	1	0				144	2	1				89	5	4				259	2	1				186	1	1
	502	2	2				145	5	3				90	4	-1				260	5	1				187	1	1
	503	1	1				146	5	3				91	4	0				261	5	5				188	1	1
	504	1	1				147	5	3				92	1	1				262	4	4				189	0	0
	505	5	4				148	0	0				93	1	1				263	2	0				190	0	0
	506	5	4				149	0	0				94	5	0				264	4	2				191	2	2
	507	1	1				150	1	1				95	5	1				265	2	0				192	1	0
	508	1	1				151	4	-1				96	5	0				266	4	2				193	1	1
	509	2	2				152	5	0				97	5	1				267	4	3				194	3	3
	510	1	1				153	5	0				98	5	0				268	5	4				195	2	2
	511	2	2				154	3	3				99	5	0				269	2	1				196	1	0
	512	4	3				155	4	0				100	4	-1				270	2	1				197	1	0
	513	0	0				156	2	2				101	4	2										198	0	0
	514	0	0				157	5	3				102	4	0					n = 276 muscles					199	1	0
	515	0	0				158	5	3				103	2	2					Motor impairment					200	1	1
	516	5	1				159	1	0				104	2	1				Muscle	5 - Baseline MMS	Change in MMS				201	1	1
	517	5	1				160	1	0				105	2	1			AIS C	1	2	1				202	1	1
	518	1	1				161	2	1				106	5	0			Elbow extensors	2	4	1				203	3	2
	519	1	1				162	2	1				107	5	0				3	4	3				204	3	2
	520	1	1				163	1	1				108	5	1				4	4	3				205	3	3
	521	5	3				164	1	1				109	5	1				5	3	2				206	3	3
	522	1	1				165	1	1				110	0	0				6	3	2				207	4	4
	523	1	1				166	2	2				111	5	0				7	3	2				208	4	4
	524	2	1				167	2	2				112	5	0				8	3	3				209	5	5
	525	2	2				168	3	1				113	5	0				9	5	4				210	1	1
	526	2	2				169	3	1				114	5	0				10	5	4				211	1	-1
	527	0	0				170	5	0				115	5	1				11	2	1				212	1	-1
	528	0	0				171	5	0				116	5	0				12	2	2				213	1	1
	529	4	2				172	5	4				117	3	1				13	5	3				214	1	1
	530	2	1				173	5	4				118	5	3				14	5	3				215	2	2
	531	1	1				174	1	0				119	5	0				15	5	4				216	3	3
	532	4	4				175	5	0				120	5	0				16	5	1				217	2	1
	533	4	4				176	5	0				121	5	0				17	3	2				218	2	1
	534	0	0				177	5	0				122	5	1				18	4	2				219	1	0
	535	1	1				178	5	0				123	5	4				19	4	0				220	1	0
	536	3	0				179	5	1				124	5	4				20	3	0				221	1	0
	537	3	3				180	5	1				125	5	1				21	2	1				222	1	0
	538	4	3				181	1	0				126	5	1				22	1	1				223	1	1
	539	2	1				182	3	1				127	2	2				23	3	3				224	1	0
	540	1	1				183	1	1				128	3	3				24	3	3				225	1	1
	541	1	1				184	3	2				129	5	1				25	2	1				226	1	1
	542	1	1				185	3	2				130	5	3				26	2	1				227	1	1
	543	2	2				186	4	2				131	1	0				27	1	1				228	4	3
	544	1	1				187	2	2				132	5	0				28	3	1				229	0	0
	545	1	1				188	1	1				133	5	0				29	5	2				230	0	0
	546	3	2				189	5	0				134	5	0				30	4	3				231	0	0
	547	2	0				190	5	0				135	0	-1				31	4	4				232	0	0
	548	1	1				191	5	0				136	0	-1				32	2	-3				233	0	0
	549	1	1				192	5	0				137	5	1				33	2	-2				234	2	2
	550	0	-1				193	1	1				138	5	2				34	4	2				235	2	2
	551	0	0				194	1	1				139	5	1				35	4	2				236	4	3
	552	3	1				195	5	0				140	5	3				36	4	3				237	2	2
	553	2	0				196	5	0				141	5	0				37	1	0				238	2	2
	554	1	1				197	5	0				142	5	1				38	2	1				239	2	1
	555	2	2				198	5	0				143	4	0				39	1	1				240	4	2
	556	5	2				199	5	0				144	4	2				40	2	2				241	2	0
	557	5	5				200	5	2				145	4	0				41	3	3				242	2	1
	558	3	-1				201	2	2				146	5	0				42	1	1				243	2	0
	559	2	0				202	2	2				147	5	0				43	5	5				244	1	0
	560	4	2				203	2	1				148	5	1				44	5	5				245	1	1
	561	4	3				204	2	1										45	1	1				246	2	2
	562	3	1				205	4	4										46	2	2				247	1	1
	563	3	1				206	5	5					n = 125 muscles					47	4	1				248	5	2
	564	0	0				207	5	0					Motor impairment					48	4	0				249	1	0
	565	4	3				208	5	0				Muscle	5 - Baseline MMS	Change in MMS				49	5	1				250	1	1
	566	5	5				209	5	3			AIS B	1	5	0				50	5	1				251	3	3
	567	4	4				210	4	3			Finger abductors	2	5	1				51	0	-2				252	2	2
	568	2	1				211	1	1				3	5	3				52	0	0				253	0	0
	569	1	1				212	2	2				4	5	4				53	4	3				254	0	0
	570	0	0				213	5	0				5	5	2				54	3	3				255	1	1
	571	2	0				214	5	1				6	5	4				55	0	0				256	1	1
	572	1	1				215	1	1				7	5	0				56	0	0				257	2	1
	573	1	1				216	1	1				8	5	0				57	2	1				258	1	1
	574	4	1				217	5	0				9	5	0				58	2	2				259	1	1
	575	4	2				218	5	0				10	5	0				59	5	4				260	2	2
	576	5	3				219	1	0				11	5	0				60	5	4				261	4	2
	577	5	3				220	1	0				12	5	0				61	2	2				262	3	3
	578	4	3				221	5	2				13	5	0				62	2	2				263	4	4
	579	4	3				222	5	2				14	0	0				63	1	1				264	1	1
	580	0	-1				223	2	2				15	0	0				64	1	1				265	2	1
	581	1	1				224	5	0				16	5	2				65	3	2				266	2	1
	582	3	1				225	5	0				17	5	2				66	2	2				267	3	3
	583	4	3				226	4	0				18	5	0				67	2	2				268	4	4
	584	4	0				227	5	0				19	5	0				68	4	3				269	2	-1
	585	1	1				228	2	1				20	5	0				69	5	3				270	2	1
	586	2	2				229	4	4				21	5	0				70	4	0				271	1	0
	587	5	2				230	2	0				22	5	0				71	4	0				272	1	1
	588	3	3				231	2	0				23	5	0				72	5	4				273	1	0
	589	1	0				232	0	0				24	5	0				73	5	1				274	0	0
	590	2	0				233	0	0				25	5	0				74	5	1				275	1	1
	591	0	0				234	5	0				26	5	1				75	1	1				276	1	1
	592	1	1				235	5	0				27	1	1				76	1	1				277	2	2
	593	2	2				236	5	4				28	5	0				77	5	2				278	2	1
	594	3	1				237	5	3				29	5	0				78	3	1				279	4	2
	595	2	2				238	5	3				30	2	1				79	5	5				280	4	3
	596	4	3				239	5	4				31	2	1				80	4	1				281	1	0
	597	3	3				240	1	1				32	5	0				81	4	3				282	1	1
	598	5	4				241	2	2				33	5	0				82	3	3				283	1	1
	599	5	5				242	4	-1				34	5	0				83	1	0				284	1	1
	600	5	5				243	5	0				35	5	2				84	1	0				285	1	1
	601	2	1				244	5	0				36	3	1				85	5	2				286	2	2
	602	2	1				245	4	0				37	4	1				86	4	3				287	3	2
	603	1	1				246	5	0				38	5	0				87	0	-1				288	4	3
	604	1	1				247	5	0				39	5	0				88	2	0				289	0	0
	605	1	1				248	3	2				40	4	3				89	5	2				290	1	1
	606	1	1				249	2	2				41	5	3				90	3	2				291	2	2
	607	2	2				250	5	0				42	5	0				91	3	3				292	3	2
	608	5	1				251	5	0				43	5	0				92	4	2				293	4	3
	609	3	3				252	5	1				44	2	2				93	5	4				294	4	3
	610	5	3				253	5	3				45	1	1				94	5	4				295	1	0
	611	4	4				254	3	2				46	5	0				95	3	3				296	0	0
	612	4	2				255	3	3				47	5	0				96	5	5				297	1	1
	613	5	2				256	5	0				48	5	0				97	1	1				298	0	0
	614	3	2				257	5	0				49	5	0				98	2	2				299	0	0
	615	3	2				258	3	1				50	5	0				99	1	1				300	1	1
	616	1	0				259	0	0				51	5	0				100	5	0				301	5	2
	617	1	0				260	1	1				52	3	1				101	3	2				302	4	2
	618	1	0				261	1	1				53	4	2				102	4	3				303	5	3
	619	1	0				262	3	2				54	5	0				103	4	2				304	4	4
	620	3	1				263	3	3				55	5	0				104	3	2				305	4	4
	621	3	2				264	4	4				56	5	0				105	4	2				306	5	4
	622	1	0				265	1	0				57	5	0				106	1	0				307	1	0
	623	1	1				266	2	1				58	5	0				107	2	1				308	1	1
	624	1	1				267	1	1				59	4	0				108	2	1				309	1	1
	625	2	2				268	5	0				60	5	0				109	3	2				310	1	0
	626	3	3				269	5	0				61	5	0				110	5	4				311	2	2
	627	5	5				270	5	0				62	5	0				111	5	5				312	3	2
	628	4	4				271	5	0				63	0	0				112	4	3				313	0	-1
	629	1	1				272	5	1				64	5	0				113	4	-1				314	4	3
	630	1	1				273	5	0				65	5	0				114	4	2				315	1	1
	631	1	1				274	4	0				66	5	3				115	4	4				316	2	2
	632	4	1				275	1	1				67	5	4				116	3	3				317	3	3
	633	4	3				276	4	2				68	4	0				117	3	3				318	0	0
	634	4	0				277	1	1				69	5	0				118	4	1				319	1	1
	635	4	0				278	3	1				70	5	0				119	3	1				320	1	1
	636	3	2				279	3	2				71	4	1				120	4	0				321	2	2
	637	4	3				280	5	0				72	5	0				121	4	0				322	0	0
	638	1	0				281	5	0				73	3	2				122	4	1				323	2	0
	639	1	0				282	5	0				74	5	0				123	3	1				324	2	0
	640	1	0				283	5	1				75	5	0				124	0	-1				325	1	1
	641	1	1				284	2	2				76	5	0				125	0	0				326	1	1
	642	1	1				285	4	4				77	5	0				126	5	5				327	1	1
	643	1	1				286	4	1				78	5	0				127	5	1				328	1	1
	644	4	0				287	1	0				79	5	0				128	5	1				329	4	4
	645	3	3				288	1	0				80	5	1				129	5	2				330	3	0
	646	4	4				289	1	0				81	1	0				130	5	3				331	1	1
	647	4	4				290	2	1				82	2	1				131	1	1				332	2	2
	648	2	1				291	4	2				83	5	0				132	1	1				333	1	0
	649	2	2				292	1	0				84	5	0				133	3	2				334	1	0
	650	2	2				293	1	0				85	5	0				134	5	4				335	1	0
	651	3	3				294	0	0				86	5	0				135	5	5				336	3	2
	652	1	1				295	0	0				87	5	0				136	3	3				337	2	2
	653	2	2				296	1	1				88	5	2				137	5	4				338	5	3
	654	4	4				297	1	1				89	3	3				138	1	1				339	1	0
	655	5	4				298	1	1				90	4	4				139	1	1				340	2	1
	656	5	1				299	1	1				91	0	0				140	4	0				341	1	1
	657	3	0				300	1	-1				92	1	0				141	2	0				342	1	1
	658	4	0				301	1	0				93	5	0				142	1	0				343	1	1
	659	2	1				302	1	0				94	5	0				143	3	2				344	1	1
	660	4	0				303	1	1				95	0	0				144	1	1				345	2	1
	661	4	1				304	5	1				96	0	0				145	2	2				346	2	1
	662	4	2				305	5	1				97	5	0				146	1	1				347	1	1
	663	3	2				306	4	3				98	5	0				147	5	1				348	2	1
	664	5	2				307	5	4				99	5	0				148	5	2				349	1	1
	665	2	1				308	4	2				100	5	0				149	4	1				350	2	2
	666	3	2				309	3	2				101	5	1				150	4	1				351	4	3
	667	5	2				310	5	0				102	5	0				151	4	1				352	5	3
	668	4	2				311	2	2				103	5	2				152	5	4				353	2	0
	669	3	2				312	1	-1				104	5	2				153	4	1				354	2	1
	670	1	1				313	1	0				105	5	0				154	1	1				355	1	1
	671	2	2				314	5	0				106	5	0				155	3	3				356	1	1
	672	3	0				315	5	0				107	5	0				156	5	1				357	1	1
	673	3	0				316	5	0				108	2	0				157	4	3				358	1	1
	674	3	2				317	5	1				109	3	1				158	4	-1				359	1	0
	675	5	3				318	2	1				110	5	0				159	1	0				360	4	1
	676	4	3				319	2	1				111	5	1				160	4	2				361	3	0
	677	4	3				320	0	0				112	1	0				161	3	2				362	2	0
	678	3	0				321	1	0				113	5	0				162	3	2				363	2	1
	679	3	1				322	3	2				114	5	0				163	5	1				364	2	1
	680	4	0				323	3	2				115	5	4				164	2	2				365	5	1
	681	4	2				324	3	0				116	1	0				165	5	2				366	3	1
	682	4	1				325	2	0				117	1	0				166	3	2				367	2	2
	683	4	1				326	2	0				118	5	0				167	4	3				368	2	1
	684	1	0				327	3	1				119	5	2				168	3	3				369	3	3
	685	1	1				328	3	1				120	5	1				169	4	4				370	4	4
	686	1	1				329	3	3				121	4	2				170	5	5				371	1	1
	687	2	1				330	2	2				122	5	0				171	1	0				372	1	1
	688	4	1				331	2	2				123	5	0				172	1	0				373	3	2
	689	1	1				332	5	3				124	5	0				173	2	1				374	2	2
	690	5	1				333	1	0				125	5	0				174	2	1				375	3	3
	691	4	2				334	1	0										175	1	1				376	2	2
	692	2	1				335	1	0										176	1	1				377	2	2
	693	2	0				336	3	-1										177	4	3				378	5	4
	694	3	1				337	4	0										178	1	0				379	1	1
	695	2	0				338	5	0										179	2	1
	696	2	1				339	5	0										180	0	0					n = 384 muscles
	697	1	0				340	3	-1										181	5	0					Motor impairment
	698	1	0				341	5	0										182	5	2				Muscle	5 - Baseline MMS	Change in MMS
	699	2	1				342	1	1										183	4	3			AIS D	1	0	0
	700	2	1				343	5	1										184	5	4			Elbow extensors	2	4	2
	701	0	0				344	5	2										185	5	0				3	4	2
	702	0	0				345	3	-2										186	4	2				4	3	2
	703	1	1				346	1	1										187	5	4				5	2	2
	704	1	1				347	2	2										188	5	4				6	2	2
	705	1	1				348	2	2										189	5	0				7	1	1
	706	1	1				349	1	0										190	5	0				8	4	0
	707	1	1				350	1	1										191	3	1				9	3	1
	708	1	1				351	1	1										192	3	1				10	3	2
	709	1	1				352	5	0										193	5	3				11	2	1
	710	1	1				353	5	1										194	5	3				12	3	2
	711	2	2				354	5	2										195	4	-1				13	2	2
	712	2	2				355	5	2										196	1	0				14	0	0
	713	4	4				356	5	0										197	1	1				15	2	2
	714	1	1				357	5	0										198	4	2				16	3	3
	715	5	4				358	1	1										199	4	3				17	3	3
	716	1	1				359	2	1										200	3	3				18	1	0
	717	2	1				360	3	2										201	5	1				19	3	2
	718	1	1				361	3	2										202	5	0				20	1	0
	719	1	1				362	3	3										203	2	1				21	0	-1
	720	5	0				363	3	3										204	2	2				22	1	1
	721	1	1				364	3	2										205	4	3				23	2	2
	722	1	1				365	1	0										206	2	1				24	1	1
	723	4	3				366	5	0										207	4	1				25	1	0
	724	1	1				367	5	2										208	3	1				26	1	0
	725	1	1				368	2	1										209	4	0				27	3	2
	726	0	0				369	2	1										210	4	2				28	1	0
	727	0	0				370	0	0										211	5	4				29	1	1
	728	1	1				371	5	0										212	4	0				30	1	0
	729	1	1				372	5	0										213	1	0				31	4	2
	730	1	1				373	5	4										214	1	0				32	5	4
	731	2	2				374	4	2										215	4	2				33	0	0
	732	5	0				375	5	3										216	3	2				34	0	0
	733	1	1				376	5	4										217	4	3				35	2	2
	734	1	1				377	3	2										218	4	1				36	3	2
	735	0	0				378	4	0										219	5	3				37	2	2
	736	1	0				379	2	1										220	5	4				38	2	0
	737	1	1				380	5	1										221	5	5				39	4	1
	738	2	1				381	5	1										222	3	1				40	5	4
	739	0	0				382	2	1										223	5	4				41	1	1
	740	1	1				383	2	1										224	5	3				42	2	2
	741	2	2				384	2	2										225	5	3				43	2	2
	742	1	1				385	5	0										226	5	3				44	3	3
	743	1	1				386	5	0										227	5	4				45	1	1
	744	1	1				387	5	0										228	3	3				46	3	0
	745	0	0				388	5	0										229	4	3				47	1	0
	746	1	1				389	5	0										230	3	-1				48	5	3
	747	1	1				390	5	0										231	3	1				49	0	0
	748	1	1				391	5	0										232	3	1				50	1	0
	749	2	2				392	5	0										233	4	0				51	2	1
	750	0	0				393	5	1										234	4	0				52	0	0
	751	1	1				394	5	2										235	4	1				53	0	0
	752	1	1				395	3	2										236	5	2				54	1	0
	753	1	1				396	4	2										237	4	3				55	1	0
	754	1	1				397	3	3										238	3	1				56	1	1
	755	1	1				398	2	1										239	5	2				57	1	1
	756	2	2				399	4	0										240	4	3				58	1	0
	757	1	1				400	4	0										241	5	4				59	1	1
	758	0	0				401	4	2										242	5	4				60	5	0
	759	1	1				402	3	2										243	5	1				61	1	1
	760	1	-1				403	0	0										244	5	1				62	1	1
	761	1	1				404	1	1										245	3	-1				63	3	1
	762	0	0				405	1	1										246	4	0				64	1	1
	763	0	0				406	1	1										247	3	2				65	1	1
	764	1	1				407	3	0										248	3	2				66	0	0
	765	0	0				408	4	1										249	3	0				67	2	1
	766	1	1				409	1	1										250	3	2				68	3	2
	767	3	3				410	1	1										251	3	-2				69	3	2
	768	2	2				411	4	2										252	3	1				70	1	0
	769	0	0				412	4	3										253	4	0				71	1	1
	770	0	0				413	5	0										254	4	2				72	1	1
	771	1	1				414	5	2										255	1	0				73	5	5
	772	1	1				415	5	0										256	2	2				74	0	0
	773	1	1				416	5	0										257	4	1				75	2	2
	774	1	1				417	5	0										258	4	1				76	2	2
	775	1	1				418	5	1										259	5	3				77	2	1
	776	1	1				419	5	4										260	4	4				78	0	0
	777	1	1				420	2	-2										261	5	5				79	1	0
	778	1	1				421	0	-1										262	0	0				80	1	1
	779	1	1				422	0	0										263	0	0				81	2	2
	780	1	1				423	3	2										264	5	0				82	1	1
	781	2	2				424	3	2										265	3	2				83	2	2
	782	4	2																266	4	2				84	0	0
	783	1	1					n = 437 muscles											267	3	2				85	1	1
	784	1	1					Motor impairment											268	5	4				86	0	0
	785	2	1				Muscle	5 - Baseline MMS	Change in MMS										269	2	0				87	1	0
	786	2	0			AIS A	1	5	0										270	3	2				88	3	2
	787	0	0			Elbow extensors	2	5	0										271	2	0				89	3	3
	788	3	2				3	5	0										272	3	1				90	0	0
	789	4	2				4	2	2										273	3	1				91	1	1
	790	1	1				5	1	1										274	3	1				92	1	1
	791	1	1				6	5	4										275	2	1				93	1	1
	792	0	-1				7	2	-2										276	2	1				94	5	4
	793	0	0				8	2	1																95	1	1
	794	5	5				9	5	0											n = 229 muscles					96	3	1
	795	1	1				10	5	1											Motor impairment					97	1	1
	796	2	2				11	5	0										Muscle	5 - Baseline MMS	Change in MMS				98	2	1
	797	3	3				12	5	0									AIS C	1	5	0				99	2	2
	798	1	1				13	5	0									Finger flexors	2	4	2				100	1	0
	799	2	2				14	3	2										3	5	3				101	1	0
	800	1	0				15	4	2										4	5	3				102	1	1
	801	1	1				16	4	2										5	5	3				103	1	1
	802	2	2				17	5	0										6	5	4				104	1	1
	803	2	2				18	3	2										7	5	3				105	1	1
	804	1	1				19	3	2										8	4	3				106	1	1
	805	1	1				20	3	2										9	4	0				107	2	1
	806	5	1				21	5	0										10	5	1				108	2	1
	807	1	1				22	5	0										11	5	2				109	1	0
	808	1	1				23	5	0										12	5	0				110	1	1
	809	1	1				24	5	0										13	4	0				111	0	0
	810	2	2				25	5	0										14	3	0				112	1	0
	811	0	-1				26	5	0										15	5	4				113	1	1
	812	0	-1				27	5	0										16	5	5				114	2	1
	813	0	0				28	5	0										17	3	3				115	3	2
	814	2	0				29	4	0										18	3	3				116	1	-1
	815	1	0				30	5	0										19	3	2				117	2	0
	816	1	1				31	5	0										20	3	2				118	2	2
	817	1	1				32	5	0										21	0	0				119	2	2
	818	1	1				33	3	2										22	5	2				120	1	1
	819	1	1				34	4	3										23	3	3				121	1	1
	820	0	0				35	5	0										24	5	4				122	1	1
	821	0	0				36	5	0										25	5	5				123	1	1
	822	2	2				37	5	0										26	4	-1				124	3	3
	823	3	3				38	5	0										27	4	0				125	1	0
	824	1	1				39	5	1										28	5	1				126	0	0
	825	1	1				40	5	0										29	4	2				127	1	1
	826	1	1				41	5	0										30	5	4				128	2	1
	827	0	0				42	5	0										31	1	0				129	2	1
	828	0	0				43	5	0										32	2	1				130	4	2
	829	0	0				44	5	0										33	3	2				131	1	0
	830	0	0				45	5	0										34	3	2				132	1	0
	831	1	0				46	5	0										35	5	5				133	1	1
	832	1	0				47	5	1										36	0	0				134	2	2
	833	1	1				48	4	1										37	2	2				135	4	3
	834	1	1				49	1	1										38	4	4				136	1	1
	835	0	0				50	5	0										39	4	2				137	2	2
	836	0	0				51	0	0										40	4	3				138	1	1
	837	0	0				52	5	0										41	4	1				139	1	1
	838	1	1				53	5	0										42	5	1				140	2	2
	839	3	2				54	4	1										43	5	2				141	2	2
	840	2	2				55	5	0										44	5	2				142	1	1
	841	0	0				56	5	0										45	5	2				143	3	3
	842	1	1				57	5	0										46	4	2				144	3	3
	843	1	1				58	5	0										47	5	1				145	4	3
	844	1	1				59	5	0										48	2	2				146	2	1
	845	2	2				60	5	0										49	4	2				147	1	1
	846	0	0				61	5	0										50	4	4				148	2	2
	847	0	0				62	5	0										51	1	1				149	3	1
	848	1	1				63	5	0										52	5	2				150	3	2
	849	4	4				64	5	1										53	5	4				151	2	2
	850	4	4				65	1	1										54	5	4				152	4	3
	851	0	-1				66	2	2										55	5	5				153	2	0
	852	0	0				67	1	0										56	3	3				154	2	0
	853	1	0				68	1	1										57	4	3				155	0	0
	854	1	0				69	1	1										58	5	4				156	1	1
	855	1	1				70	4	2										59	4	4				157	0	0
	856	1	1				71	3	2										60	4	3				158	1	1
	857	1	1				72	0	0										61	5	4				159	1	1
	858	1	1				73	1	1										62	5	2				160	5	4
	859	2	1				74	5	2										63	5	0				161	1	1
	860	1	1				75	5	0										64	4	3				162	2	1
	861	1	1				76	5	0										65	5	3				163	1	1
	862	2	1				77	5	1										66	5	0				164	2	2
	863	1	1				78	5	1										67	5	0				165	1	1
	864	2	2				79	5	0										68	1	1				166	0	0
	865	2	0				80	5	0										69	1	1				167	1	0
	866	1	-1				81	5	1										70	5	1				168	1	0
	867	1	0				82	5	1										71	2	2				169	2	1
	868	1	0				83	5	1										72	5	4				170	3	2
	869	1	1				84	5	2										73	4	1				171	3	3
	870	2	2				85	3	2										74	4	3				172	4	3
	871	0	0				86	4	2										75	5	5				173	0	0
	872	1	1				87	2	-1										76	2	0				174	1	1
	873	0	0				88	5	2										77	1	1				175	2	2
	874	0	0				89	4	4										78	4	4				176	2	2
	875	0	0				90	1	1										79	5	4				177	0	0
	876	0	0				91	5	2										80	5	4				178	1	0
	877	0	0				92	5	2										81	5	4				179	1	0
	878	1	0				93	5	3										82	4	3				180	1	0
	879	0	0				94	5	4										83	5	3				181	2	1
	880	0	0				95	4	0										84	5	3				182	1	1
	881	0	0				96	4	0										85	2	2				183	1	1
	882	0	0				97	5	0										86	5	5				184	1	1
	883	0	0				98	5	0										87	5	5				185	1	0
	884	1	1				99	4	2										88	5	5				186	1	1
	885	1	0				100	5	0										89	1	0				187	1	1
	886	1	1				101	5	0										90	1	1				188	1	1
	887	1	1				102	3	1										91	4	3				189	3	1
	888	2	2				103	3	2										92	4	2				190	0	0
	889	1	1				104	0	0										93	5	3				191	1	1
	890	2	2				105	0	0										94	5	4				192	1	1
	891	4	2				106	2	1										95	4	-1				193	0	0
	892	4	3				107	5	0										96	5	0				194	1	1
	893	1	1				108	5	0										97	3	2				195	1	1
	894	1	1				109	4	2										98	3	2				196	1	1
	895	2	2				110	5	0										99	1	1				197	2	2
	896	2	2				111	5	2										100	5	5				198	0	0
	897	1	1				112	4	4										101	5	5				199	0	0
	898	4	1				113	5	2										102	4	3				200	2	1
	899	1	1				114	5	2										103	5	0				201	0	-1
	900	1	1				115	3	2										104	4	3				202	0	0
	901	2	1				116	3	2										105	3	3				203	1	0
	902	0	0				117	0	0										106	5	5				204	3	3
	903	0	0				118	0	0										107	5	5				205	2	2
	904	1	1				119	5	0										108	5	0				206	2	-1
	905	1	1				120	5	0										109	5	2				207	2	0
	906	1	1				121	5	2										110	5	2				208	0	0
	907	1	1				122	3	0										111	5	3				209	1	0
	908	1	1				123	1	1										112	5	5				210	1	0
	909	2	1				124	1	1										113	5	5				211	2	1
	910	2	2				125	5	0										114	4	4				212	3	1
	911	2	2				126	5	0										115	5	0				213	1	1
	912	2	2				127	5	1										116	5	0				214	2	1
	913	1	1				128	5	1										117	5	1				215	2	1
	914	1	1				129	2	1										118	5	2				216	2	1
	915	3	3				130	5	3										119	4	-1				217	2	1
	916	3	3				131	4	4										120	4	3				218	2	2
	917	1	1				132	4	4										121	5	1				219	3	3
	918	1	1				133	4	3										122	5	4				220	1	0
	919	1	0				134	4	3										123	5	5				221	1	0
	920	3	1				135	3	-2										124	5	2				222	2	0
	921	1	1				136	3	-2										125	5	3				223	1	-1
	922	1	0				137	4	0										126	5	0				224	1	1
	923	2	2				138	4	0										127	5	1				225	3	2
	924	4	1				139	5	2										128	4	1				226	3	2
	925	3	2				140	5	2										129	3	1				227	2	2
	926	4	3				141	5	0										130	3	0				228	1	0
	927	1	0				142	5	0										131	3	3				229	2	0
	928	1	1				143	5	1										132	3	3				230	0	0
	929	1	1				144	5	1										133	5	1				231	2	1
	930	1	1				145	3	2										134	5	1				232	1	1
	931	1	1				146	3	-2										135	5	0				233	2	2
	932	1	1				147	4	0										136	5	0				234	1	1
	933	2	1				148	0	0										137	5	3				235	3	3
	934	2	2				149	0	0										138	1	1				236	2	1
	935	0	0				150	0	0										139	2	1				237	1	1
	936	3	2				151	1	1										140	2	2				238	0	0
	937	3	3				152	1	1										141	5	2				239	1	1
	938	3	2				153	1	1										142	5	0				240	1	1
	939	3	2				154	5	0										143	5	1				241	1	1
	940	4	4				155	1	1										144	5	2				242	1	0
	941	1	0				156	5	1										145	5	2				243	0	0
	942	1	1				157	5	1										146	5	3				244	2	2
	943	1	1				158	3	2										147	2	2				245	3	2
	944	0	0				159	3	0										148	4	1				246	4	1
	945	1	1				160	3	0										149	4	3				247	2	2
	946	1	1				161	2	2										150	5	4				248	1	1
	947	5	2				162	1	1										151	5	4				249	3	2
	948	3	3				163	3	-1										152	5	4				250	2	2
	949	5	3				164	5	0										153	1	0				251	3	0
	950	5	4				165	5	2										154	1	0				252	2	0
	951	5	4				166	2	2										155	2	1				253	2	1
	952	5	5				167	5	0										156	5	1				254	2	2
	953	1	1				168	5	0										157	3	2				255	1	1
	954	2	1				169	3	0										158	3	2				256	4	3
	955	1	1				170	2	2										159	5	2				257	1	1
	956	1	0				171	5	1										160	1	1				258	1	1
	957	1	0				172	1	1										161	2	2				259	3	2
	958	1	1				173	5	2										162	4	2				260	2	2
	959	5	0				174	5	2										163	5	0				261	1	1
	960	4	3				175	5	2										164	5	0				262	0	0
	961	1	0				176	2	2										165	5	3				263	0	0
	962	1	1				177	2	2										166	5	3				264	1	1
	963	2	2				178	3	-1										167	5	0				265	1	1
	964	0	0				179	3	-1										168	5	0				266	0	0
	965	2	0				180	5	2										169	5	0				267	1	1
	966	1	0				181	5	2										170	5	3				268	3	2
	967	0	0				182	5	0										171	5	3				269	3	2
	968	1	1				183	5	1										172	5	0				270	2	2
	969	1	1				184	0	0										173	5	1				271	2	2
	970	1	1				185	1	0										174	5	1				272	3	2
	971	2	1				186	5	0										175	5	2				273	0	0
	972	2	1				187	5	0										176	5	2				274	3	1
	973	3	2				188	5	0										177	5	1				275	3	2
	974	2	2				189	5	0										178	4	1				276	3	3
	975	0	-1				190	5	1										179	4	3				277	4	4
	976	1	0				191	5	3										180	4	0				278	1	0
	977	1	1				192	4	0										181	4	1				279	2	0
	978	1	1				193	4	0										182	3	3				280	2	2
	979	1	1				194	5	0										183	3	0				281	2	2
	980	1	1				195	5	0										184	1	0				282	1	1
	981	1	0				196	1	1										185	5	1				283	1	1
	982	1	0				197	4	2										186	4	2				284	1	0
	983	1	1				198	2	2										187	4	3				285	2	1
	984	4	3				199	3	2										188	5	4				286	2	1
	985	4	4				200	5	0										189	5	1				287	1	0
	986	1	0				201	5	0										190	5	3				288	1	0
	987	1	0				202	5	0										191	5	4				289	1	1
	988	1	0				203	5	0										192	5	4				290	1	1
	989	2	1				204	2	1										193	5	1				291	1	1
	990	1	1				205	2	2										194	5	3				292	2	1
	991	1	1				206	5	0										195	3	2				293	2	2
	992	1	1				207	5	0										196	5	0				294	5	3
	993	2	2				208	5	0										197	5	4				295	0	0
	994	2	0				209	5	2										198	4	-1				296	2	2
	995	2	0				210	5	0										199	5	1				297	3	3
	996	1	1				211	5	0										200	2	1				298	2	0
	997	2	2				212	3	3										201	5	1				299	3	2
	998	5	1				213	3	3										202	5	1				300	4	4
	999	1	0				214	5	0										203	5	0				301	1	0
	1000	2	2				215	5	0										204	1	1				302	0	0
	1001	0	0				216	5	2										205	5	2				303	1	1
	1002	0	0				217	5	2										206	4	3				304	0	0
	1003	2	2				218	5	0										207	5	3				305	0	0
	1004	0	0				219	5	0										208	5	3				306	1	1
	1005	1	0				220	5	1										209	5	1				307	2	1
	1006	0	0				221	5	2										210	5	1				308	3	2
	1007	1	1				222	1	1										211	5	0				309	5	2
	1008	1	1				223	1	1										212	3	2				310	4	3
	1009	0	0				224	5	0										213	4	2				311	5	4
	1010	0	0				225	5	0										214	4	2				312	4	4
	1011	5	4				226	1	1										215	2	1				313	0	0
	1012	4	4				227	1	1										216	3	2				314	1	1
	1013	5	0				228	5	0										217	5	3				315	2	2
	1014	5	0				229	4	-1										218	5	5				316	1	0
	1015	3	2				230	2	0										219	5	5				317	4	1
	1016	0	0				231	4	2										220	1	1				318	3	2
	1017	4	2				232	5	0										221	5	4				319	0	0
	1018	4	3				233	5	0										222	5	4				320	4	3
	1019	5	1				234	2	2										223	5	3				321	1	1
	1020	5	2				235	4	-1										224	3	0				322	3	2
	1021	5	0				236	5	0										225	5	2				323	2	2
	1022	5	0				237	5	0										226	5	2				324	2	0
	1023	1	0				238	5	0										227	5	3				325	1	1
	1024	3	2				239	4	1										228	5	0				326	3	2
	1025	3	2				240	5	2										229	5	0				327	3	3
	1026	4	3				241	3	0																328	0	0
	1027	1	0				242	4	2																329	3	0
	1028	2	1				243	0	0											n = 169 muscles					330	0	0
	1029	1	1				244	0	0											Motor impairment					331	0	0
	1030	1	1				245	5	0										Muscle	5 - Baseline MMS	Change in MMS				332	1	1
	1031	4	-1				246	4	0									AIS C	1	5	0				333	1	1
	1032	4	-1				247	5	4									Finger abductors	2	4	0				334	4	3
	1033	5	0				248	5	0										3	5	0				335	1	1
	1034	5	0				249	5	0										4	5	2				336	2	2
	1035	5	0				250	5	5										5	5	0				337	3	1
	1036	4	1				251	1	1										6	5	0				338	2	0
	1037	5	2				252	2	2										7	5	0				339	2	2
	1038	5	3				253	5	1										8	5	1				340	2	2
	1039	0	-1				254	2	1										9	5	3				341	0	0
	1040	1	1				255	5	0										10	5	0				342	2	2
	1041	5	2				256	5	0										11	5	0				343	1	1
	1042	5	2				257	4	0										12	4	0				344	0	0
	1043	5	0				258	4	1										13	3	2				345	0	0
	1044	5	0				259	5	0										14	5	4				346	1	1
	1045	1	1				260	5	0										15	3	2				347	1	1
	1046	1	1				261	5	3										16	4	3				348	1	1
	1047	5	0				262	5	3										17	1	1				349	1	1
	1048	5	0				263	5	3										18	0	0				350	1	1
	1049	5	0				264	5	4										19	5	0				351	1	1
	1050	5	2				265	4	-1										20	5	2				352	1	0
	1051	5	3				266	4	2										21	4	3				353	1	0
	1052	3	0				267	5	0										22	5	5				354	4	0
	1053	0	0				268	5	0										23	4	-1				355	1	1
	1054	2	1				269	4	4										24	4	-1				356	2	1
	1055	4	3				270	0	0										25	5	0				357	2	2
	1056	4	3				271	2	1										26	4	0				358	3	2
	1057	5	3				272	2	1										27	5	1				359	3	3
	1058	5	3				273	2	2										28	5	0				360	2	-1
	1059	5	3				274	4	2										29	2	1				361	1	-1
	1060	5	4				275	4	3										30	3	1				362	1	0
	1061	5	4				276	5	0										31	2	1				363	1	0
	1062	1	0				277	5	0										32	5	5				364	1	0
	1063	1	0				278	2	1										33	0	0				365	1	1
	1064	0	0				279	0	0										34	4	2				366	4	1
	1065	1	1				280	5	0										35	4	2				367	2	1
	1066	1	1				281	5	0										36	5	0				368	1	1
	1067	5	3				282	5	0										37	5	0				369	3	0
	1068	5	3				283	5	0										38	5	1				370	2	0
	1069	5	0				284	5	0										39	4	0				371	3	1
	1070	5	0				285	5	0										40	5	1				372	2	1
	1071	4	-1				286	2	0										41	5	2				373	3	2
	1072	5	0				287	5	0										42	4	2				374	1	0
	1073	4	0				288	5	0										43	5	1				375	2	1
	1074	5	1				289	3	0										44	4	3				376	3	2
	1075	2	2				290	3	0										45	1	1				377	1	1
	1076	2	2				291	3	1										46	5	3				378	2	2
	1077	5	3				292	1	-1										47	5	5				379	2	1
	1078	5	3				293	2	0										48	5	1				380	2	2
	1079	1	0				294	5	0										49	4	2				381	1	0
	1080	1	1				295	5	0										50	3	2				382	2	1
	1081	1	1				296	5	0										51	5	5				383	5	4
	1082	1	1				297	5	0										52	5	2				384	3	2
	1083	1	1				298	2	2										53	5	4
	1084	5	0				299	4	4										54	4	-1					n = 338 muscles
	1085	5	4				300	4	1										55	5	1					Motor impairment
	1086	5	0				301	5	0										56	5	3				Muscle	5 - Baseline MMS	Change in MMS
	1087	5	1				302	5	0										57	1	1			AIS D	1	5	0
	1088	5	1				303	4	1										58	1	1			Finger flexors	2	1	0
	1089	4	2				304	2	1										59	5	0				3	3	1
	1090	4	0				305	2	1										60	2	1				4	4	4
	1091	2	1				306	5	0										61	4	0				5	1	1
	1092	2	2				307	5	0										62	4	2				6	2	2
	1093	2	2				308	1	1										63	5	4				7	5	3
	1094	4	2				309	2	2										64	1	0				8	4	3
	1095	3	3				310	3	3										65	2	0				9	1	1
	1096	5	3				311	4	3										66	4	4				10	4	3
	1097	5	3				312	4	3										67	5	4				11	2	2
	1098	1	0				313	5	4										68	5	1				12	0	0
	1099	1	1				314	1	0										69	5	1				13	2	2
	1100	1	1				315	2	2										70	5	2				14	3	3
	1101	5	0				316	3	3										71	5	2				15	5	5
	1102	5	0				317	4	3										72	5	2				16	1	0
	1103	5	2				318	5	0										73	5	5				17	1	1
	1104	5	2				319	5	1										74	5	5				18	1	0
	1105	5	0				320	4	3										75	1	0				19	1	-1
	1106	0	0				321	4	3										76	1	0				20	1	1
	1107	5	2				322	5	0										77	5	2				21	5	3
	1108	4	2				323	5	0										78	5	3				22	1	0
	1109	5	5				324	5	0										79	5	3				23	1	1
	1110	0	0				325	4	0										80	4	-1				24	1	1
	1111	0	0				326	2	0										81	5	0				25	2	2
	1112	1	0				327	2	2										82	4	3				26	0	0
	1113	1	1				328	5	0										83	4	3				27	0	0
	1114	5	0				329	5	0										84	1	1				28	3	1
	1115	5	0				330	5	0										85	5	4				29	1	1
	1116	5	3				331	5	0										86	5	4				30	5	4
	1117	1	1				332	2	1										87	5	0				31	5	4
	1118	3	2				333	3	2										88	4	2				32	3	3
	1119	4	4				334	1	1										89	3	3				33	1	1
	1120	0	0				335	4	0										90	5	2				34	1	1
	1121	1	0				336	5	0										91	5	3				35	2	2
	1122	1	0				337	5	0										92	5	0				36	5	3
	1123	2	2				338	3	0										93	5	1				37	1	1
	1124	5	0				339	3	1										94	5	2				38	2	2
	1125	5	1				340	3	1										95	5	0				39	2	1
	1126	5	0				341	4	0										96	5	1				40	5	0
	1127	4	0				342	4	3										97	5	0				41	1	1
	1128	1	1				343	4	2										98	4	-1				42	2	2
	1129	1	1				344	3	2										99	4	3				43	2	2
	1130	1	0				345	1	1										100	5	0				44	2	1
	1131	2	1				346	2	1										101	4	2				45	1	0
	1132	2	1				347	5	0										102	5	1				46	1	1
	1133	4	1				348	5	0										103	5	3				47	4	0
	1134	5	2				349	4	1										104	5	0				48	2	1
	1135	3	2				350	3	3										105	4	1				49	5	2
	1136	3	3				351	5	1										106	3	1				50	1	1
	1137	3	3				352	5	1										107	5	5				51	2	2
	1138	0	0				353	3	2										108	3	3				52	4	3
	1139	0	0				354	2	1										109	4	4				53	1	0
	1140	4	0				355	5	0										110	4	4				54	1	1
	1141	3	1				356	5	0										111	5	0				55	1	1
	1142	5	3				357	3	-2										112	5	1				56	1	1
	1143	5	3				358	2	2										113	2	0				57	2	1
	1144	4	4				359	2	2										114	1	1				58	1	1
	1145	4	4				360	2	2										115	0	0				59	1	0
	1146	5	0				361	2	-3										116	5	0				60	1	1
	1147	5	0				362	2	2										117	5	0				61	1	1
	1148	2	2				363	1	1										118	5	0				62	1	1
	1149	5	3				364	5	2										119	5	0				63	1	1
	1150	4	4				365	5	0										120	5	3				64	2	1
	1151	0	-4				366	5	0										121	3	1				65	2	1
	1152	0	-3				367	1	1										122	1	0				66	4	3
	1153	5	0				368	1	1										123	1	0				67	1	0
	1154	1	0				369	1	1										124	5	0				68	1	0
	1155	2	1				370	1	1										125	3	1				69	1	1
	1156	5	3				371	2	2										126	3	1				70	0	0
	1157	5	3				372	2	2										127	5	1				71	2	1
	1158	5	3				373	1	0										128	3	2				72	1	1
	1159	0	0				374	1	0										129	2	1				73	5	5
	1160	0	0				375	5	0										130	3	2				74	0	0
	1161	1	1				376	5	0										131	4	2				75	0	0
	1162	4	-1				377	5	0										132	2	1				76	1	1
	1163	5	0				378	5	0										133	5	0				77	2	2
	1164	5	0				379	1	1										134	5	0				78	1	1
	1165	3	3				380	4	2										135	5	0				79	5	1
	1166	4	0				381	4	2										136	5	3				80	5	1
	1167	2	2				382	4	2										137	5	3				81	3	1
	1168	5	3				383	1	1										138	5	0				82	1	1
	1169	5	3				384	5	0										139	5	0				83	2	2
	1170	1	0				385	5	0										140	5	0				84	1	0
	1171	1	0				386	5	0										141	5	0				85	1	1
	1172	2	1				387	5	0										142	5	0				86	5	4
	1173	2	1				388	4	2										143	5	0				87	4	2
	1174	1	1				389	4	3										144	1	0				88	4	3
	1175	1	1				390	5	4										145	4	0				89	1	0
	1176	1	1				391	4	-1										146	5	1				90	2	2
	1177	2	2				392	5	0										147	4	3				91	4	4
	1178	2	2				393	5	0										148	5	4				92	0	0
	1179	3	1				394	2	1										149	5	1				93	1	1
	1180	3	1				395	5	4										150	5	1				94	1	1
	1181	5	0				396	4	0										151	5	0				95	1	1
	1182	5	0				397	4	1										152	5	3				96	1	1
	1183	5	4				398	5	0										153	5	0				97	2	1
	1184	5	4				399	5	0										154	1	-1				98	2	1
	1185	1	0				400	5	0										155	5	0				99	2	2
	1186	5	0				401	5	0										156	5	0				100	2	2
	1187	5	0				402	5	0										157	3	1				101	1	0
	1188	5	0				403	5	0										158	2	1				102	1	1
	1189	5	0				404	5	1										159	5	1				103	5	5
	1190	5	1				405	5	2										160	4	3				104	5	5
	1191	5	1				406	5	2										161	5	5				105	2	0
	1192	1	0				407	3	1										162	1	0				106	1	0
	1193	3	1				408	5	4										163	5	4				107	2	2
	1194	1	1				409	5	5										164	4	0				108	0	0
	1195	3	2				410	3	1										165	5	1				109	1	1
	1196	3	2				411	5	0										166	4	1				110	1	1
	1197	4	2				412	5	0										167	5	2				111	0	0
	1198	2	2				413	4	3										168	4	-1				112	1	1
	1199	1	1				414	4	3										169	4	-1				113	1	1
	1200	5	0				415	3	3																114	1	0
	1201	5	0				416	2	2																115	1	1
	1202	5	0				417	1	1																116	2	2
	1203	5	0				418	1	1																117	3	2
	1204	1	1				419	1	1																118	2	2
	1205	1	1				420	5	2																119	2	2
	1206	5	0				421	5	2																120	4	3
	1207	5	0				422	1	1																121	5	3
	1208	5	0				423	1	1																122	2	2
	1209	5	0				424	4	2																123	2	2
	1210	5	0				425	4	2																124	3	1
	1211	5	2				426	5	1																125	5	3
	1212	2	2				427	5	1																126	4	3
	1213	2	2				428	5	0																127	1	0
	1214	2	1				429	5	0																128	2	2
	1215	2	1				430	5	0																129	0	0
	1216	4	4				431	5	0																130	1	0
	1217	5	5				432	5	1																131	1	1
	1218	5	0				433	5	0																132	2	2
	1219	5	0				434	3	1																133	0	0
	1220	5	3				435	2	1																134	0	0
	1221	4	3				436	3	2																135	0	0
	1222	1	1				437	3	2																136	5	4
	1223	2	2																						137	0	0
	1224	5	0					n = 400 muscles																	138	2	2
	1225	5	1					Motor impairment																	139	5	3
	1226	1	1				Muscle	5 - Baseline MMS	Change in MMS																140	2	1
	1227	1	1			AIS A	1	5	0																141	4	2
	1228	5	0			Finger flexors	2	5	0																142	3	2
	1229	5	0				3	5	0																143	5	4
	1230	1	0				4	0	0																144	4	3
	1231	1	0				5	0	0																145	5	4
	1232	5	2				6	5	1																146	0	0
	1233	5	2				7	5	1																147	0	0
	1234	2	2				8	5	0																148	3	1
	1235	5	0				9	5	0																149	1	1
	1236	5	0				10	5	0																150	1	1
	1237	4	0				11	5	0																151	1	0
	1238	5	0				12	5	0																152	1	1
	1239	2	1				13	5	0																153	2	1
	1240	4	4				14	5	0																154	1	1
	1241	2	0				15	5	0																155	2	1
	1242	2	0				16	5	0																156	3	2
	1243	0	0				17	5	0																157	0	-1
	1244	0	0				18	5	0																158	2	2
	1245	5	0				19	5	0																159	2	2
	1246	5	0				20	5	0																160	2	2
	1247	5	4				21	5	0																161	2	2
	1248	5	3				22	5	0																162	1	1
	1249	5	3				23	5	0																163	0	0
	1250	5	4				24	3	-1																164	3	2
	1251	1	1				25	5	1																165	5	4
	1252	2	2				26	5	0																166	1	1
	1253	4	-1				27	5	0																167	4	0
	1254	5	0				28	5	0																168	1	0
	1255	5	0				29	5	0																169	3	2
	1256	4	0				30	5	1																170	4	3
	1257	5	0				31	4	-1																171	1	1
	1258	5	0				32	5	0																172	1	1
	1259	3	2				33	5	0																173	1	1
	1260	2	2				34	5	0																174	0	0
	1261	5	0				35	5	0																175	0	0
	1262	5	0				36	5	0																176	0	0
	1263	5	1				37	5	0																177	5	1
	1264	5	3				38	0	0																178	0	0
	1265	3	2				39	5	0																179	0	0
	1266	3	3				40	5	1																180	1	1
	1267	5	0				41	4	-1																181	0	0
	1268	5	0				42	5	0																182	0	0
	1269	3	1				43	0	0																183	4	1
	1270	0	0				44	5	0																184	2	1
	1271	1	1				45	5	0																185	4	4
	1272	1	1				46	5	0																186	1	0
	1273	3	2				47	5	0																187	1	0
	1274	3	3				48	5	0																188	2	0
	1275	4	4				49	5	0																189	2	0
	1276	1	0				50	5	0																190	0	0
	1277	2	1				51	5	0																191	2	2
	1278	1	1				52	5	0																192	1	0
	1279	5	0				53	5	0																193	2	0
	1280	5	0				54	2	0																194	1	0
	1281	5	0				55	4	2																195	1	1
	1282	5	0				56	5	0																196	1	1
	1283	5	1				57	5	1																197	1	1
	1284	5	0				58	3	2																198	2	1
	1285	4	0				59	5	2																199	2	2
	1286	1	1				60	3	3																200	2	2
	1287	4	2				61	3	0																201	3	2
	1288	1	1				62	5	0																202	2	2
	1289	3	1				63	1	1																203	3	2
	1290	3	2				64	1	1																204	3	3
	1291	5	0				65	5	0																205	3	3
	1292	5	0				66	5	0																206	1	0
	1293	5	0				67	5	0																207	2	1
	1294	5	1				68	5	0																208	2	1
	1295	2	2				69	5	0																209	1	0
	1296	4	4				70	5	0																210	2	0
	1297	4	1				71	5	0																211	3	3
	1298	1	0				72	5	0																212	3	3
	1299	1	0				73	5	0																213	4	4
	1300	1	0				74	5	0																214	2	1
	1301	2	1				75	5	1																215	2	1
	1302	4	2				76	5	1																216	1	1
	1303	1	0				77	5	0																217	4	2
	1304	1	0				78	5	0																218	1	0
	1305	0	0				79	5	1																219	1	1
	1306	0	0				80	4	0																220	1	1
	1307	1	1				81	1	1																221	2	1
	1308	1	1				82	2	2																222	1	1
	1309	1	1				83	5	0																223	3	3
	1310	1	1				84	5	0																224	2	0
	1311	1	-1				85	5	2																225	5	1
	1312	1	0				86	5	3																226	3	3
	1313	1	0				87	5	0																227	2	2
	1314	1	1				88	5	0																228	5	3
	1315	5	1				89	5	0																229	1	1
	1316	5	1				90	5	0																230	1	1
	1317	4	3				91	5	1																231	2	2
	1318	5	4				92	5	0																232	5	3
	1319	4	2				93	5	0																233	5	5
	1320	3	2				94	5	0																234	1	1
	1321	5	0				95	5	1																235	1	1
	1322	2	2				96	5	0																236	5	5
	1323	1	-1				97	4	1																237	4	4
	1324	1	0				98	4	1																238	0	0
	1325	5	0				99	5	0																239	0	0
	1326	5	0				100	5	0																240	0	0
	1327	5	0				101	5	0																241	4	2
	1328	5	1				102	5	0																242	2	2
	1329	2	1				103	5	0																243	2	2
	1330	2	1				104	5	0																244	5	2
	1331	0	0				105	5	0																245	4	3
	1332	1	0				106	5	0																246	0	0
	1333	3	2				107	5	0																247	4	3
	1334	3	2				108	5	0																248	4	3
	1335	3	0				109	3	1																249	2	1
	1336	2	0				110	3	1																250	3	2
	1337	2	0				111	5	0																251	4	3
	1338	3	1				112	5	0																252	4	4
	1339	3	1				113	0	0																253	1	0
	1340	3	3				114	2	1																254	2	1
	1341	2	2				115	5	0																255	3	3
	1342	2	2				116	5	0																256	1	0
	1343	5	3				117	5	0																257	1	1
	1344	1	0				118	5	0																258	2	1
	1345	1	0				119	2	0																259	1	1
	1346	1	0				120	4	1																260	1	1
	1347	3	-1				121	3	3																261	1	1
	1348	4	0				122	4	4																262	5	2
	1349	5	0				123	5	0																263	2	2
	1350	5	0				124	5	0																264	4	2
	1351	3	-1				125	5	0																265	5	3
	1352	5	0				126	5	0																266	4	3
	1353	1	1				127	5	0																267	0	0
	1354	5	1				128	5	0																268	3	1
	1355	5	2				129	5	0																269	2	2
	1356	3	-2				130	5	0																270	1	0
	1357	1	1				131	5	0																271	2	2
	1358	2	2				132	5	0																272	5	2
	1359	2	2				133	5	0																273	3	2
	1360	1	0				134	5	0																274	5	3
	1361	1	1				135	5	0																275	4	4
	1362	1	1				136	5	0																276	4	4
	1363	5	0				137	5	0																277	0	0
	1364	5	1				138	5	0																278	1	1
	1365	5	2				139	4	0																279	1	1
	1366	5	2				140	1	1																280	0	0
	1367	5	0				141	4	1																281	5	4
	1368	5	0				142	2	1																282	1	1
	1369	1	1				143	1	1																283	4	3
	1370	2	1				144	3	0																284	4	4
	1371	3	2				145	5	0																285	1	0
	1372	3	2				146	4	1																286	1	0
	1373	3	3				147	5	1																287	1	1
	1374	3	3				148	5	1																288	2	2
	1375	3	2				149	5	0																289	2	2
	1376	1	0				150	5	0																290	3	0
	1377	5	0				151	3	2																291	3	0
	1378	5	2				152	2	2																292	1	1
	1379	2	1				153	5	0																293	1	1
	1380	2	1				154	5	0																294	2	2
	1381	0	0				155	3	3																295	4	3
	1382	5	0				156	4	-1																296	2	2
	1383	5	0				157	5	0																297	2	2
	1384	5	4				158	5	0																298	2	1
	1385	4	2				159	3	3																299	2	2
	1386	5	3				160	5	0																300	2	2
	1387	5	4				161	5	0																301	2	2
	1388	3	2				162	5	0																302	3	2
	1389	4	0				163	5	0																303	0	0
	1390	2	1				164	2	1																304	0	0
	1391	5	1				165	5	3																305	0	0
	1392	5	1				166	4	3																306	1	0
	1393	2	1				167	2	1																307	2	2
	1394	2	1				168	5	0																308	1	1
	1395	2	2				169	5	0																309	1	1
	1396	5	0				170	5	0																310	1	0
	1397	5	0				171	5	0																311	1	0
	1398	5	0				172	5	0																312	2	1
	1399	5	0				173	5	0																313	0	0
	1400	5	0				174	4	0																314	0	0
	1401	5	0				175	3	0																315	2	1
	1402	5	0				176	5	0																316	1	1
	1403	5	0				177	5	0																317	2	0
	1404	5	1				178	5	0																318	1	1
	1405	5	2				179	5	0																319	1	1
	1406	3	2				180	5	0																320	1	1
	1407	4	2				181	5	0																321	1	1
	1408	3	3				182	5	0																322	4	2
	1409	2	1				183	5	0																323	3	-1
	1410	4	0				184	5	0																324	1	0
	1411	4	0				185	5	0																325	1	1
	1412	4	2				186	5	0																326	2	0
	1413	3	2				187	2	1																327	3	0
	1414	0	0				188	3	1																328	3	1
	1415	1	1				189	5	0																329	3	1
	1416	1	1				190	5	0																330	1	1
	1417	1	1				191	5	0																331	4	2
	1418	3	0				192	5	0																332	1	0
	1419	4	1				193	5	0																333	2	1
	1420	1	1				194	5	1																334	4	3
	1421	1	1				195	5	3																335	2	1
	1422	4	2				196	5	0																336	2	2
	1423	4	3				197	5	0																337	4	2
	1424	5	0				198	5	0																338	2	0
	1425	5	2				199	5	0
	1426	5	0				200	5	1
	1427	5	0				201	5	2																	n = 315 muscles
	1428	5	0				202	5	0																	Motor impairment
	1429	5	1				203	5	4																Muscle	5 - Baseline MMS	Change in MMS
	1430	5	4				204	5	0															AIS D	1	5	0
	1431	2	-2				205	5	0															Finger abductors	2	1	0
	1432	0	-1				206	5	0																3	2	1
	1433	0	0				207	5	0																4	2	2
	1434	3	2				208	1	0																5	1	1
	1435	3	2				209	2	1																6	3	1
	1436	5	3				210	5	0																7	5	2
	1437	5	4				211	5	0																8	5	4
	1438	5	1				212	1	1																9	2	2
	1439	5	1				213	1	1																10	5	4
	1440	5	1				214	5	0																11	2	2
	1441	4	1				215	5	0																12	0	0
	1442	2	2				216	5	1																13	5	4
	1443	2	2				217	5	1																14	5	5
	1444	2	0				218	5	0																15	5	5
	1445	4	3				219	5	0																16	3	1
	1446	0	0				220	2	2																17	3	2
	1447	5	0				221	5	0																18	3	0
	1448	5	2				222	5	0																19	1	1
	1449	5	3				223	5	0																20	2	-1
	1450	2	0				224	5	0																21	4	1
	1451	2	0				225	5	0																22	2	2
	1452	2	0				226	5	0																23	1	0
	1453	5	1				227	5	0																24	2	2
	1454	4	2				228	5	0																25	3	3
	1455	5	2				229	5	1																26	3	3
	1456	5	3				230	5	5																27	0	0
	1457	1	1				231	1	1																28	2	-1
	1458	1	1				232	1	1																29	0	0
	1459	3	3				233	5	0																30	2	-1
	1460	3	3				234	5	1																31	5	3
	1461	1	1				235	5	0																32	5	4
	1462	1	1				236	5	0																33	2	2
	1463	1	1				237	5	4																34	3	3
	1464	4	2				238	5	1																35	3	3
	1465	5	2				239	3	2																36	5	2
	1466	5	4				240	5	0																37	1	1
	1467	2	1				241	5	0																38	2	1
	1468	2	1				242	5	0																39	4	2
	1469	5	4				243	5	0																40	2	1
	1470	2	2				244	5	0																41	3	3
	1471	1	1				245	5	0																42	3	3
	1472	1	1				246	5	0																43	3	1
	1473	4	1				247	5	2																44	1	0
	1474	2	1				248	5	0																45	1	1
	1475	1	1				249	5	0																46	1	1
	1476	2	1				250	5	0																47	5	0
	1477	3	1				251	5	0																48	2	2
	1478	5	4				252	4	1																49	2	1
	1479	2	1				253	5	0																50	5	1
	1480	2	2				254	5	0																51	2	2
	1481	2	2				255	5	0																52	1	0
	1482	2	2				256	1	1																53	2	1
	1483	1	1				257	4	2																54	2	1
	1484	5	0				258	2	2																55	3	3
	1485	3	1				259	5	0																56	2	2
	1486	3	1				260	5	0																57	5	4
	1487	5	1				261	5	0																58	1	0
	1488	2	1				262	4	2																59	1	0
	1489	2	2				263	0	0																60	3	1
	1490	1	1				264	0	0																61	1	1
	1491	1	1				265	5	0																62	1	1
	1492	3	2				266	5	0																63	5	1
	1493	5	3				267	5	0																64	2	1
	1494	0	-1				268	5	0																65	2	1
	1495	0	-1				269	5	0																66	1	-1
	1496	2	1				270	5	0																67	1	0
	1497	1	0				271	4	0																68	1	1
	1498	5	0				272	4	0																69	1	1
	1499	5	0				273	4	0																70	0	0
	1500	5	1				274	4	-1																71	5	1
	1501	5	2				275	5	0																72	1	1
	1502	1	1				276	5	0																73	5	4
	1503	1	1				277	5	0																74	4	4
	1504	5	2				278	5	2																75	0	-1
	1505	5	3				279	5	0																76	2	1
	1506	1	1				280	5	0																77	2	2
	1507	1	1				281	4	0																78	1	1
	1508	1	1				282	5	1																79	5	0
	1509	1	1				283	5	0																80	5	0
	1510	5	1				284	5	0																81	3	1
	1511	5	1				285	5	0																82	1	1
	1512	5	3				286	5	0																83	2	2
	1513	5	3				287	3	2																84	1	0
	1514	2	2				288	3	2																85	1	0
	1515	2	2				289	5	0																86	5	3
	1516	5	2				290	5	0																87	4	1
	1517	5	4				291	1	1																88	5	3
	1518	5	2				292	3	1																89	4	2
	1519	5	3				293	5	1																90	2	2
	1520	2	1				294	5	1																91	4	3
	1521	2	1				295	5	1																92	0	0
	1522	5	4				296	2	2																93	1	1
	1523	5	4				297	4	0																94	1	1
	1524	4	-1				298	4	1																95	1	1
	1525	4	1				299	5	2																96	1	1
	1526	3	2				300	5	3																97	3	1
	1527	3	3				301	5	0																98	3	2
	1528	5	4				302	5	1																99	3	3
	1529	5	5				303	4	2																100	2	1
	1530	2	1				304	4	2																101	1	1
	1531	2	2				305	5	0																102	5	4
	1532	1	1				306	5	0																103	5	4
	1533	1	1				307	5	2																104	2	0
	1534	5	3				308	5	3																105	3	1
	1535	5	3				309	5	0																106	3	3
	1536	5	0				310	5	0																107	2	-3
	1537	5	0				311	5	0																108	1	1
	1538	5	0				312	5	0																109	1	1
	1539	5	0				313	5	1																110	1	1
	1540	1	1				314	5	3																111	3	3
	1541	1	1				315	4	4																112	4	4
	1542	3	0				316	5	0																113	1	1
	1543	4	0				317	5	0																114	1	1
	1544	5	1				318	5	0																115	5	1
	1545	5	3				319	5	1																116	2	2
	1546	4	3				320	4	1																117	2	2
	1547	1	0				321	5	2																118	2	2
	1548	2	2				322	5	0																119	2	2
	1549	3	3				323	5	0																120	4	2
	1550	4	2				324	5	0																121	4	2
	1551	4	2				325	5	1																122	3	1
	1552	5	1				326	5	0																123	2	2
	1553	5	2				327	5	0																124	3	0
	1554	5	4				328	5	0																125	1	1
	1555	5	4				329	5	0																126	1	1
	1556	4	2				330	5	1																127	2	1
	1557	4	2				331	4	0																128	0	0
	1558	1	1				332	5	0																129	0	0
	1559	5	3				333	5	1																130	0	0
	1560	5	3				334	5	0																131	5	4
	1561	1	0				335	1	1																132	2	1
	1562	1	1				336	4	2																133	1	1
	1563	1	1				337	5	3																134	5	2
	1564	1	1				338	4	-1																135	4	1
	1565	3	1				339	4	4																136	5	2
	1566	3	2				340	2	-1																137	4	3
	1567	5	1				341	3	1																138	4	3
	1568	5	1				342	2	0																139	0	0
	1569	5	1				343	2	0																140	0	0
	1570	5	1				344	2	2																141	5	3
	1571	3	2				345	2	2																142	5	4
	1572	2	2				346	5	0																143	0	0
	1573	3	1				347	5	0																144	0	0
	1574	3	1				348	5	0																145	5	1
	1575	2	1				349	5	0																146	1	1
	1576	2	1				350	0	0																147	1	1
	1577	4	3				351	5	0																148	1	0
	1578	4	2				352	5	0																149	2	0
	1579	4	2				353	5	0																150	1	1
	1580	4	4				354	5	0																151	2	1
	1581	4	4				355	3	2																152	1	1
	1582	4	2				356	3	1																153	2	0
	1583	3	2				357	5	0																154	1	-1
	1584	3	3				358	5	0																155	1	0
	1585	2	2				359	4	2																156	2	1
	1586	5	4				360	5	3																157	2	1
	1587	5	4				361	5	4																158	2	2
	1588	1	1				362	5	0																159	3	2
	1589	1	1				363	5	0																160	3	3
	1590	2	1				364	5	0																161	5	3
	1591	2	1				365	5	0																162	1	1
	1592	2	2				366	5	4																163	4	0
	1593	1	1				367	5	1																164	4	0
	1594	2	2				368	5	2																165	3	1
	1595	3	2				369	5	0																166	2	1
	1596	2	0				370	5	0																167	5	5
	1597	2	0				371	5	0																168	0	0
	1598	1	1				372	5	0																169	3	3
	1599	2	2				373	5	0																170	0	0
	1600	3	3				374	5	0																171	0	0
	1601	3	3				375	5	0																172	1	1
	1602	1	1				376	5	0																173	2	2
	1603	1	1				377	5	4																174	5	3
	1604	3	1				378	5	5																175	1	1
	1605	2	2				379	5	0																176	2	2
	1606	3	3				380	5	5																177	2	2
	1607	3	3				381	5	5																178	4	0
	1608	1	0				382	1	1																179	2	2
	1609	1	1				383	1	1																180	2	2
	1610	3	2				384	1	1																181	3	3
	1611	4	3				385	1	1																182	3	3
	1612	4	4				386	2	2																183	2	1
	1613	2	1				387	5	0																184	1	0
	1614	2	1				388	5	0																185	2	0
	1615	1	1				389	1	0																186	2	0
	1616	1	1				390	1	1																187	0	0
	1617	1	1				391	5	0																188	2	-3
	1618	3	3				392	5	0																189	1	0
	1619	4	4				393	5	0																190	4	1
	1620	1	0				394	5	0																191	4	1
	1621	2	1				395	5	0																192	2	1
	1622	4	0				396	5	0																193	2	1
	1623	4	0				397	5	4																194	3	2
	1624	4	3				398	5	3																195	2	2
	1625	4	3				399	5	0																196	2	2
	1626	0	0				400	5	0																197	2	2
	1627	1	1																						198	4	3
	1628	1	0					n = 308 muscles																	199	3	3
	1629	1	1					Motor impairment																	200	5	3
	1630	5	4				Muscle	5 - Baseline MMS	Change in MMS																201	5	5
	1631	5	4			AIS A	1	2	2																202	1	1
	1632	1	1			Finger abductors	2	0	0																203	4	2
	1633	1	1				3	0	0																204	2	1
	1634	3	2				4	0	0																205	1	0
	1635	2	2				5	5	0																206	4	2
	1636	3	2				6	5	0																207	5	3
	1637	2	2				7	5	0																208	3	3
	1638	3	3				8	5	0																209	3	3
	1639	4	4				9	5	0																210	2	1
	1640	5	2				10	5	0																211	2	1
	1641	4	1				11	5	0																212	2	0
	1642	4	2				12	5	0																213	4	1
	1643	4	4				13	5	0																214	0	-1
	1644	5	0				14	5	0																215	1	0
	1645	5	0				15	5	0																216	0	0
	1646	1	1				16	5	0																217	4	2
	1647	1	1				17	5	0																218	3	3
	1648	4	3				18	5	0																219	5	4
	1649	1	1				19	5	0																220	5	1
	1650	5	4				20	5	0																221	3	2
	1651	4	2				21	5	0																222	3	2
	1652	4	3				22	5	0																223	1	1
	1653	4	3				23	5	0																224	5	0
	1654	2	1				24	5	0																225	2	1
	1655	3	3				25	5	0																226	2	1
	1656	5	2				26	5	0																227	2	1
	1657	3	3				27	5	0																228	1	1
	1658	3	3				28	0	0																229	2	2
	1659	1	0				29	5	0																230	5	4
	1660	4	2				30	5	0																231	4	3
	1661	1	0				31	5	0																232	1	0
	1662	4	4				32	0	0																233	0	-1
	1663	4	4				33	5	0																234	0	-1
	1664	5	5				34	5	0																235	4	2
	1665	5	5				35	5	0																236	2	2
	1666	2	1				36	5	0																237	4	2
	1667	5	1				37	5	0																238	2	2
	1668	5	4				38	5	0																239	5	2
	1669	5	3				39	5	0																240	4	3
	1670	2	1				40	5	0																241	2	2
	1671	2	1				41	4	0																242	5	2
	1672	0	0				42	4	0																243	5	3
	1673	1	1				43	5	0																244	5	2
	1674	3	2				44	5	1																245	5	3
	1675	4	2				45	4	2																246	1	0
	1676	4	4				46	5	2																247	1	0
	1677	5	5				47	4	3																248	2	1
	1678	4	3				48	5	0																249	2	1
	1679	3	-2				49	5	1																250	2	1
	1680	4	2				50	1	1																251	2	1
	1681	2	2				51	2	2																252	5	1
	1682	2	2				52	5	0																253	4	3
	1683	2	2				53	5	0																254	4	0
	1684	3	-2				54	5	0																255	0	0
	1685	4	-1				55	5	0																256	1	1
	1686	4	0				56	5	0																257	3	2
	1687	3	1				57	5	0																258	0	-1
	1688	4	1				58	5	0																259	0	0
	1689	4	2				59	5	0																260	3	3
	1690	4	4				60	5	0																261	2	2
	1691	5	0				61	5	0																262	5	3
	1692	5	1				62	5	1																263	4	3
	1693	5	2				63	5	0																264	1	-1
	1694	5	2				64	1	1																265	2	0
	1695	4	2				65	3	3																266	3	2
	1696	5	2				66	5	0																267	5	4
	1697	1	1				67	5	0																268	4	4
	1698	1	1				68	5	0																269	3	0
	1699	3	2				69	5	0																270	3	0
	1700	5	4				70	5	1																271	1	1
	1701	5	1				71	5	0																272	2	2
	1702	5	4				72	5	0																273	4	2
	1703	5	5				73	5	0																274	4	4
	1704	1	1				74	5	1																275	2	1
	1705	1	0				75	5	0																276	5	4
	1706	1	0				76	4	0																277	3	2
	1707	1	1				77	4	0																278	3	3
	1708	5	3				78	1	1																279	5	5
	1709	5	3				79	2	2																280	2	1
	1710	1	1				80	5	0																281	3	2
	1711	1	1				81	5	0																282	1	1
	1712	5	3				82	5	0																283	0	-1
	1713	4	3				83	5	0																284	1	0
	1714	5	3				84	5	0																285	2	1
	1715	5	3				85	5	0																286	2	1
	1716	5	1				86	5	0																287	1	1
	1717	5	1				87	4	2																288	1	1
	1718	5	0				88	4	2																289	2	-1
	1719	5	4				89	5	0																290	2	1
	1720	4	2				90	1	1																291	2	1
	1721	4	3				91	2	0																292	1	0
	1722	4	1				92	5	0																293	1	0
	1723	1	1				93	5	0																294	3	0
	1724	2	2				94	5	0																295	2	1
	1725	4	2				95	5	0																296	2	0
	1726	4	2				96	4	0																297	4	1
	1727	5	0				97	3	0																298	3	1
	1728	5	0				98	5	5																299	4	2
	1729	5	0				99	5	5																300	3	3
	1730	3	1				100	5	0																301	3	3
	1731	3	2				101	5	0																302	1	-1
	1732	2	2				102	5	0																303	4	2
	1733	2	1				103	5	0																304	1	0
	1734	5	1				104	5	0																305	3	0
	1735	3	2				105	5	0																306	4	0
	1736	4	3				106	5	0																307	3	2
	1737	5	4				107	5	0																308	1	1
	1738	4	4				108	5	0																309	5	2
	1739	5	5				109	5	0																310	1	0
	1740	1	0				110	5	0																311	3	3
	1741	1	0				111	5	0																312	4	4
	1742	2	1				112	5	0																313	3	1
	1743	1	1				113	5	0																314	4	2
	1744	2	1				114	5	0																315	3	1
	1745	1	1				115	2	0
	1746	3	2				116	2	1
	1747	1	1				117	5	1
	1748	1	1				118	2	1
	1749	5	1				119	5	0
	1750	4	2				120	5	0
	1751	4	2				121	5	0
	1752	4	3				122	5	1
	1753	5	2				123	5	1
	1754	5	3				124	5	0
	1755	5	3				125	5	0
	1756	5	4				126	3	1
	1757	5	0				127	2	2
	1758	5	1				128	5	0
	1759	4	0				129	5	0
	1760	5	1				130	5	0
	1761	4	1				131	4	3
	1762	4	1				132	1	-1
	1763	5	2				133	5	0
	1764	4	2				134	5	0
	1765	5	3				135	5	0
	1766	2	1				136	5	0
	1767	5	2				137	5	2
	1768	5	5				138	5	3
	1769	5	1				139	1	-1
	1770	4	0				140	5	0
	1771	2	1				141	5	0
	1772	2	1				142	5	0
	1773	2	2				143	5	0
	1774	2	1				144	5	0
	1775	4	1				145	5	0
	1776	4	3				146	5	0
	1777	4	0				147	5	0
	1778	4	0				148	5	0
	1779	4	2				149	5	0
	1780	4	2				150	5	0
	1781	1	-3				151	3	0
	1782	4	0				152	2	1
	1783	1	0				153	5	0
	1784	2	1				154	5	1
	1785	2	1				155	5	1
	1786	4	1				156	5	0
	1787	4	1				157	5	0
	1788	5	2				158	5	0
	1789	5	5				159	5	0
	1790	5	5				160	0	-1
	1791	2	1				161	5	0
	1792	5	3				162	5	1
	1793	5	2				163	2	0
	1794	5	3				164	2	0
	1795	5	2				165	0	0
	1796	5	3				166	0	0
	1797	4	3				167	0	0
	1798	4	4				168	1	1
	1799	5	0				169	1	1
	1800	3	-1				170	5	0
	1801	2	0				171	5	0
	1802	2	0				172	5	0
	1803	4	-1				173	5	0
	1804	4	1				174	2	2
	1805	4	2				175	5	0
	1806	3	2				176	5	0
	1807	4	2				177	5	0
	1808	2	0				178	5	0
	1809	5	2				179	5	0
	1810	4	3				180	5	0
	1811	5	3				181	5	2
	1812	5	3				182	5	2
	1813	5	2				183	2	1
	1814	5	2				184	3	3
	1815	3	-1				185	0	0
	1816	4	0				186	5	0
	1817	3	1				187	5	1
	1818	4	1				188	4	0
	1819	4	1				189	5	0
	1820	4	3				190	5	0
	1821	5	1				191	5	0
	1822	5	2				192	5	0
	1823	4	0				193	5	0
	1824	4	2				194	5	0
	1825	1	1				195	5	0
	1826	1	1				196	5	0
	1827	5	1				197	5	0
	1828	4	1				198	5	0
	1829	5	2				199	5	0
	1830	3	3				200	0	0
	1831	3	3				201	4	2
	1832	1	1				202	2	2
	1833	4	0				203	5	0
	1834	0	0				204	5	0
	1835	2	1				205	5	0
	1836	5	1				206	4	0
	1837	5	5				207	4	1
	1838	4	4				208	4	2
	1839	2	0				209	5	0
	1840	4	2				210	4	0
	1841	2	0				211	5	0
	1842	4	2				212	5	1
	1843	4	3				213	4	-1
	1844	5	4				214	5	0
	1845	2	1				215	5	0
	1846	2	1				216	5	0
	1847	0	0				217	5	0
	1848	1	1				218	5	0
	1849	1	0				219	5	1
	1850	1	1				220	5	0
	1851	2	2				221	5	0
	1852	4	4				222	5	0
	1853	1	1				223	3	2
	1854	0	0				224	3	2
	1855	1	1				225	5	0
	1856	4	3				226	5	0
	1857	1	1				227	5	0
	1858	0	0				228	5	1
	1859	1	1				229	5	1
	1860	2	2				230	5	1
	1861	2	2				231	4	2
	1862	5	5				232	5	4
	1863	1	0				233	4	0
	1864	1	1				234	3	0
	1865	1	1				235	5	1
	1866	1	1				236	5	1
	1867	2	1				237	0	0
	1868	1	0				238	0	0
	1869	1	1				239	4	2
	1870	3	2				240	5	3
	1871	1	1				241	5	0
	1872	1	1				242	5	0
	1873	1	1				243	5	0
	1874	0	0				244	5	0
	1875	1	1				245	5	0
	1876	2	2				246	5	1
	1877	5	0				247	4	3
	1878	1	1				248	1	0
	1879	1	1				249	5	0
	1880	2	2				250	5	0
	1881	1	1				251	4	0
	1882	4	3				252	5	2
	1883	5	2				253	4	3
	1884	2	2				254	5	0
	1885	1	0				255	5	0
	1886	1	1				256	5	0
	1887	2	1				257	5	0
	1888	0	0				258	5	0
	1889	1	1				259	5	0
	1890	1	0				260	5	0
	1891	1	1				261	5	0
	1892	1	1				262	1	1
	1893	2	2				263	5	1
	1894	5	3				264	5	1
	1895	1	1				265	5	0
	1896	1	1				266	5	0
	1897	2	1				267	4	0
	1898	1	1				268	2	1
	1899	1	1				269	3	3
	1900	0	0				270	5	3
	1901	2	1				271	5	3
	1902	2	1				272	5	4
	1903	4	3				273	4	-1
	1904	1	1				274	5	0
	1905	4	3				275	5	0
	1906	0	0				276	5	0
	1907	1	1				277	5	0
	1908	2	2				278	5	0
	1909	1	1				279	3	1
	1910	0	0				280	3	0
	1911	1	1				281	5	0
	1912	2	2				282	5	1
	1913	4	4				283	5	3
	1914	1	1				284	5	0
	1915	2	2				285	5	0
	1916	0	0				286	5	0
	1917	0	0				287	5	0
	1918	4	4				288	5	3
	1919	1	1				289	5	1
	1920	1	1				290	5	1
	1921	1	1				291	5	0
	1922	1	1				292	5	3
	1923	4	3				293	5	4
	1924	4	4				294	5	0
	1925	1	1				295	5	5
	1926	1	1				296	5	5
	1927	1	1				297	1	1
	1928	1	1				298	1	1
	1929	4	3				299	1	1
	1930	2	2				300	2	2
	1931	4	2				301	2	2
	1932	1	1				302	5	0
	1933	2	2				303	5	0
	1934	2	2				304	2	1
	1935	1	1				305	1	1
	1936	1	1				306	5	0
	1937	0	0				307	5	0
	1938	1	1				308	5	0
	1939	1	1
	1940	1	0
	1941	1	0
	1942	1	1
	1943	1	1
	1944	0	0
	1945	1	0
	1946	1	1
	1947	1	1
	1948	1	1
	1949	0	0
	1950	2	1
	1951	2	2
	1952	1	1
	1953	1	1
	1954	1	1
	1955	1	1
	1956	3	3
	1957	0	0
	1958	1	1
	1959	1	0
	1960	1	1
	1961	1	1
	1962	3	1
	1963	2	1
	1964	4	2
	1965	1	1
	1966	1	1
	1967	1	1
	1968	2	2
	1969	0	0
	1970	1	0
	1971	4	4
	1972	2	1
	1973	2	2
	1974	1	1
	1975	1	1
	1976	1	1
	1977	1	1
	1978	2	2
	1979	0	0
	1980	5	4
	1981	1	0
	1982	1	1
	1983	1	1
	1984	3	2
	1985	5	2
	1986	4	3
	1987	5	5
	1988	3	3
	1989	3	3
	1990	1	1
	1991	1	1
	1992	2	1
	1993	1	1
	1994	2	1
	1995	2	2
	1996	2	2
[truncated: 3,508 more rows]

## Sheet: Figure 5
Figure 5b	n = 5068 muscles (excludes muscles with baseline MMS = 5)																		Figure 5c	n = 1810 muscles (excludes muscles with baseline MMS = 5)								Figure 5d	n = 1812 muscles (excludes muscles with baseline MMS = 5)									Figure 5e	n = 898 muscles (excludes muscles with baseline MMS = 5)
	Model 1									Model 1+									AIS A	Model 1								AIS A	Model 1+									AIS A/B/C/D	Model 2 - Elbow flexors
	Muscle	AIS	Baseline MMS	DST	LT	PP	REC		Muscle	AIS	MuscleID	Baseline MMS	DST	LT	PP	REC				Muscle	Baseline MMS	DST	LT	PP	REC				Muscle	MuscleID	Baseline MMS	DST	LT	PP	REC				Muscle	Baseline MMS	DST	LT	PP	REC
	1	2	0	-2	2	2	1		1	2	0	0	-2	2	2	1				1	0	-3	1	1	1				1	0	0	-3	1	1	1				1	0	-1	0	0	1
	2	2	0	-2	2	2	1		2	2	0	0	-2	2	2	1				2	0	-2	1	1	1				2	0	0	-2	1	1	1				2	1	-1	0	0	0
	3	2	0	-3	2	2	1		3	2	1	0	-3	2	2	1				3	0	-4	1	1	1				3	2	0	-4	1	1	1				3	1	-4	2	2	1
	4	2	0	-3	2	2	1		4	2	1	0	-3	2	2	1				4	0	-1	1	0	1				4	3	0	-1	1	0	1				4	1	-2	2	2	1
	5	2	0	-4	2	2	1		5	2	2	0	-4	2	2	1				5	0	-1	0	0	1				5	3	0	-1	0	0	1				5	2	-3	0	2	1
	6	2	0	-4	2	2	1		6	2	2	0	-4	2	2	1				6	0	-2	1	0	0				6	4	0	-2	1	0	0				6	2	-1	2	2	1
	7	4	0	-2	0	0	1		7	4	3	0	-2	0	0	1				7	0	-2	0	0	0				7	4	0	-2	0	0	0				7	2	-2	1	1	1
	8	4	0	-3	1	1	1		8	4	4	0	-3	1	1	1				8	1	-4	1	1	1				8	1	1	-4	1	1	1				8	2	-2	1	1	1
	9	4	1	-1	2	0	0		9	4	2	1	-1	2	0	0				9	1	-3	1	1	1				9	1	1	-3	1	1	1				9	3	-3	2	0	1
	10	4	2	-1	2	0	1		10	4	2	2	-1	2	0	1				10	3	0	0	1	0				10	2	3	0	0	1	0				10	3	-2	1	0	1
	11	4	2	-3	2	2	1		11	4	4	2	-3	2	2	1				11	3	0	2	1	1				11	2	3	0	2	1	1				11	3	0	2	1	1
	12	4	3	-2	1	0	1		12	4	3	3	-2	1	0	1				12	0	-3	0	0	1				12	1	0	-3	0	0	1				12	4	0	2	2	1
	13	4	4	0	2	2	1		13	4	1	4	0	2	2	1				13	0	-3	1	0	1				13	1	0	-3	1	0	1				13	4	0	2	2	1
	14	1	0	-3	1	1	1		14	1	0	0	-3	1	1	1				14	0	-1	1	1	0				14	1	0	-1	1	1	0				14	4	0	2	1	1
	15	1	0	-2	1	1	1		15	1	0	0	-2	1	1	1				15	0	-1	1	1	0				15	1	0	-1	1	1	0				15	4	0	2	2	1
	16	1	0	-4	1	1	1		16	1	2	0	-4	1	1	1				16	0	-4	0	0	0				16	2	0	-4	0	0	0				16	4	0	2	2	1
	17	1	0	-1	1	0	1		17	1	3	0	-1	1	0	1				17	0	-4	0	0	1				17	2	0	-4	0	0	1				17	4	0	2	2	1
	18	1	0	-1	0	0	1		18	1	3	0	-1	0	0	1				18	0	-2	0	0	0				18	2	0	-2	0	0	0				18	0	-2	2	2	1
	19	1	0	-2	1	0	0		19	1	4	0	-2	1	0	0				19	0	-2	0	0	0				19	2	0	-2	0	0	0				19	0	-2	2	2	1
	20	1	0	-2	0	0	0		20	1	4	0	-2	0	0	0				20	0	-2	2	2	0				20	2	0	-2	2	2	0				20	0	-3	1	1	1
	21	2	0	-1	1	0	1		21	2	0	0	-1	1	0	1				21	0	-1	2	2	0				21	2	0	-1	2	2	0				21	0	-2	1	1	1
	22	2	0	-2	1	0	1		22	2	1	0	-2	1	0	1				22	0	-3	0	0	0				22	3	0	-3	0	0	0				22	0	-1	1	0	1
	23	2	0	-2	0	0	1		23	2	1	0	-2	0	0	1				23	0	-3	0	0	0				23	3	0	-3	0	0	0				23	1	-1	0	0	1
	24	2	0	-1	1	1	1		24	2	1	0	-1	1	1	1				24	0	-3	1	0	0				24	3	0	-3	1	0	0				24	1	-1	2	2	1
	25	2	0	-3	1	0	1		25	2	2	0	-3	1	0	1				25	0	-3	0	2	0				25	3	0	-3	0	2	0				25	2	-1	2	2	1
	26	2	0	-3	0	0	1		26	2	2	0	-3	0	0	1				26	0	-3	1	1	0				26	3	0	-3	1	1	0				26	4	0	2	0	1
	27	2	0	-2	1	1	0		27	2	2	0	-2	1	1	0				27	0	-3	1	1	0				27	3	0	-3	1	1	0				27	4	0	2	0	1
	28	2	0	-2	1	1	0		28	2	2	0	-2	1	1	0				28	0	-2	1	1	0				28	3	0	-2	1	1	0				28	4	0	2	2	1
	29	2	0	-4	1	0	1		29	2	3	0	-4	1	0	1				29	0	-2	1	1	0				29	3	0	-2	1	1	0				29	4	0	2	2	1
	30	2	0	-4	0	0	1		30	2	3	0	-4	0	0	1				30	0	-4	0	0	0				30	4	0	-4	0	0	0				30	3	0	2	2	1
	31	2	0	-3	1	1	0		31	2	3	0	-3	1	1	0				31	0	-4	0	0	0				31	4	0	-4	0	0	0				31	4	-2	0	0	0
	32	2	0	-3	1	1	0		32	2	3	0	-3	1	1	0				32	0	-4	0	0	0				32	4	0	-4	0	0	0				32	4	-2	1	0	0
	33	2	0	-4	2	1	0		33	2	4	0	-4	2	1	0				33	0	-4	2	2	0				33	4	0	-4	2	2	0				33	4	0	2	2	1
	34	2	0	-4	2	0	1		34	2	4	0	-4	2	0	1				34	0	-4	2	1	0				34	4	0	-4	2	1	0				34	4	0	1	1	1
	35	2	0	-4	2	2	1		35	2	4	0	-4	2	2	1				35	0	-4	1	1	0				35	4	0	-4	1	1	0				35	4	0	2	2	1
	36	2	0	-4	2	2	1		36	2	4	0	-4	2	2	1				36	0	-3	0	0	0				36	4	0	-3	0	0	0				36	4	0	2	2	1
	37	3	0	-2	1	1	1		37	3	1	0	-2	1	1	1				37	0	-3	1	1	0				37	4	0	-3	1	1	0				37	0	-1	2	2	1
	38	3	0	-2	1	1	1		38	3	1	0	-2	1	1	1				38	1	-1	2	2	1				38	1	1	-1	2	2	1				38	0	-1	0	0	1
	39	3	0	-3	1	1	1		39	3	2	0	-3	1	1	1				39	1	-2	2	2	1				39	2	1	-2	2	2	1				39	0	-1	1	0	1
	40	3	0	-3	1	1	1		40	3	2	0	-3	1	1	1				40	1	-2	1	2	1				40	2	1	-2	1	2	1				40	0	-1	1	2	1
	41	3	0	-4	1	1	1		41	3	3	0	-4	1	1	1				41	2	-1	2	2	1				41	1	2	-1	2	2	1				41	2	-1	2	2	1
	42	3	0	-4	1	1	1		42	3	3	0	-4	1	1	1				42	2	-1	2	2	1				42	1	2	-1	2	2	1				42	3	0	2	2	1
	43	1	1	-4	1	1	1		43	1	1	1	-4	1	1	1				43	2	-2	1	1	1				43	2	2	-2	1	1	1				43	4	-2	0	0	1
	44	1	1	-3	1	1	1		44	1	1	1	-3	1	1	1				44	2	-1	1	1	1				44	2	2	-1	1	1	1				44	4	-2	0	0	1
	45	2	1	-1	0	0	1		45	2	0	1	-1	0	0	1				45	3	0	2	2	1				45	0	3	0	2	2	1				45	4	0	2	2	0
	46	2	1	-1	1	1	1		46	2	1	1	-1	1	1	1				46	3	0	2	2	1				46	1	3	0	2	2	1				46	4	0	2	2	0
	47	2	1	-3	2	2	1		47	2	3	1	-3	2	2	1				47	4	-2	0	0	0				47	0	4	-2	0	0	0				47	4	0	1	1	1
	48	2	1	-3	2	2	1		48	2	3	1	-3	2	2	1				48	4	-2	1	0	0				48	0	4	-2	1	0	0				48	4	0	1	1	1
	49	3	1	-1	2	2	1		49	3	0	1	-1	2	2	1				49	4	0	2	2	1				49	0	4	0	2	2	1				49	4	0	2	2	1
	50	2	2	-2	2	2	1		50	2	2	2	-2	2	2	1				50	4	0	1	1	1				50	0	4	0	1	1	1				50	4	0	2	2	1
	51	3	2	-1	2	2	1		51	3	0	2	-1	2	2	1				51	4	0	2	2	1				51	0	4	0	2	2	1				51	4	0	2	1	1
	52	1	3	0	0	1	0		52	1	2	3	0	0	1	0				52	4	0	2	2	1				52	0	4	0	2	2	1				52	4	0	2	2	1
	53	1	3	0	2	1	1		53	1	2	3	0	2	1	1				53	4	-1	1	1	0				53	1	4	-1	1	1	0				53	0	-3	0	0	1
	54	2	3	-1	1	1	1		54	2	1	3	-1	1	1	1				54	4	0	2	2	0				54	1	4	0	2	2	0				54	0	-3	0	0	1
	55	2	3	-1	2	2	1		55	2	1	3	-1	2	2	1				55	0	-1	2	2	1				55	0	0	-1	2	2	1				55	0	-2	0	0	0
	56	2	3	-2	2	2	1		56	2	2	3	-2	2	2	1				56	0	-1	0	0	1				56	0	0	-1	0	0	1				56	0	-2	0	0	0
	57	2	4	0	2	0	1		57	2	0	4	0	2	0	1				57	0	-1	1	0	1				57	0	0	-1	1	0	1				57	0	-1	0	0	0
	58	2	4	0	2	0	1		58	2	0	4	0	2	0	1				58	0	-1	1	2	1				58	0	0	-1	1	2	1				58	0	-1	0	0	0
	59	2	4	0	2	2	1		59	2	0	4	0	2	2	1				59	0	-2	1	0	0				59	1	0	-2	1	0	0				59	0	-1	2	2	1
	60	2	4	0	2	2	1		60	2	0	4	0	2	2	1				60	0	-2	0	0	0				60	1	0	-2	0	0	0				60	0	-1	1	2	1
	61	1	0	-3	0	0	1		61	1	1	0	-3	0	0	1				61	0	-2	0	0	0				61	1	0	-2	0	0	0				61	0	-1	1	0	1
	62	1	0	-3	1	0	1		62	1	1	0	-3	1	0	1				62	0	-1	1	0	1				62	1	0	-1	1	0	1				62	0	-1	2	2	1
	63	1	0	-1	1	1	0		63	1	1	0	-1	1	1	0				63	0	-1	1	0	1				63	1	0	-1	1	0	1				63	2	-1	1	0	1
	64	1	0	-1	1	1	0		64	1	1	0	-1	1	1	0				64	0	-3	0	0	0				64	2	0	-3	0	0	0				64	2	-1	2	2	1
	65	1	0	-4	0	0	0		65	1	2	0	-4	0	0	0				65	0	-3	0	0	0				65	2	0	-3	0	0	0				65	3	0	1	0	1
	66	1	0	-4	0	0	1		66	1	2	0	-4	0	0	1				66	0	-3	0	0	0				66	2	0	-3	0	0	0				66	3	0	1	0	1
	67	1	0	-2	0	0	0		67	1	2	0	-2	0	0	0				67	0	-3	0	0	0				67	2	0	-3	0	0	0				67	3	-2	2	2	1
	68	1	0	-2	0	0	0		68	1	2	0	-2	0	0	0				68	0	-3	0	0	0				68	2	0	-3	0	0	0				68	4	-2	1	1	1
	69	1	0	-2	2	2	0		69	1	2	0	-2	2	2	0				69	0	-2	1	0	0				69	2	0	-2	1	0	0				69	4	0	2	2	0
	70	1	0	-1	2	2	0		70	1	2	0	-1	2	2	0				70	0	-2	0	0	0				70	2	0	-2	0	0	0				70	4	0	1	0	1
	71	1	0	-3	0	0	0		71	1	3	0	-3	0	0	0				71	0	-2	0	0	0				71	2	0	-2	0	0	0				71	4	0	2	2	1
	72	1	0	-3	0	0	0		72	1	3	0	-3	0	0	0				72	0	-1	1	0	0				72	2	0	-1	1	0	0				72	4	0	1	0	1
	73	1	0	-3	1	0	0		73	1	3	0	-3	1	0	0				73	0	-4	0	0	0				73	3	0	-4	0	0	0				73	4	0	2	2	1
	74	1	0	-3	0	2	0		74	1	3	0	-3	0	2	0				74	0	-4	0	0	0				74	3	0	-4	0	0	0				74	4	0	2	2	1
	75	1	0	-3	1	1	0		75	1	3	0	-3	1	1	0				75	0	-4	0	0	0				75	3	0	-4	0	0	0				75	4	0	2	2	1
	76	1	0	-3	1	1	0		76	1	3	0	-3	1	1	0				76	0	-4	0	0	0				76	3	0	-4	0	0	0				76	4	0	2	2	1
	77	1	0	-2	1	1	0		77	1	3	0	-2	1	1	0				77	0	-4	0	0	0				77	3	0	-4	0	0	0				77	4	0	2	2	1
	78	1	0	-2	1	1	0		78	1	3	0	-2	1	1	0				78	0	-3	1	0	0				78	3	0	-3	1	0	0				78	4	0	2	2	0
	79	1	0	-4	0	0	0		79	1	4	0	-4	0	0	0				79	0	-3	0	0	0				79	3	0	-3	0	0	0				79	4	0	2	2	0
	80	1	0	-4	0	0	0		80	1	4	0	-4	0	0	0				80	0	-3	0	0	0				80	3	0	-3	0	0	0				80	4	0	1	0	1
	81	1	0	-4	0	0	0		81	1	4	0	-4	0	0	0				81	0	-2	1	1	1				81	3	0	-2	1	1	1				81	4	-2	2	2	1
	82	1	0	-4	2	2	0		82	1	4	0	-4	2	2	0				82	0	-4	1	0	0				82	4	0	-4	1	0	0				82	4	0	2	2	0
	83	1	0	-4	2	1	0		83	1	4	0	-4	2	1	0				83	0	-4	0	0	0				83	4	0	-4	0	0	0				83	4	0	2	2	0
	84	1	0	-4	1	1	0		84	1	4	0	-4	1	1	0				84	0	-4	0	0	0				84	4	0	-4	0	0	0				84	0	-2	1	1	1
	85	1	0	-3	0	0	0		85	1	4	0	-3	0	0	0				85	0	-3	1	1	0				85	4	0	-3	1	1	0				85	0	-2	1	1	1
	86	1	0	-3	1	1	0		86	1	4	0	-3	1	1	0				86	0	-3	0	0	0				86	4	0	-3	0	0	0				86	0	-1	2	2	0
	87	3	0	-2	1	1	1		87	3	3	0	-2	1	1	1				87	1	-2	1	0	0				87	1	1	-2	1	0	0				87	0	-1	2	2	0
	88	3	0	-3	1	1	0		88	3	4	0	-3	1	1	0				88	1	-2	0	0	0				88	1	1	-2	0	0	0				88	1	-1	1	1	1
	89	3	0	-3	1	1	0		89	3	4	0	-3	1	1	0				89	1	-1	1	0	1				89	1	1	-1	1	0	1				89	1	-1	1	1	1
	90	1	1	-1	2	2	1		90	1	1	1	-1	2	2	1				90	1	-1	1	1	0				90	2	1	-1	1	1	0				90	2	-1	2	2	1
	91	1	1	-2	2	2	1		91	1	2	1	-2	2	2	1				91	2	-1	2	2	1				91	0	2	-1	2	2	1				91	2	-1	2	2	1
	92	1	1	-2	1	2	1		92	1	2	1	-2	1	2	1				92	2	-4	0	0	1				92	2	2	-4	0	0	1				92	3	0	1	1	0
	93	3	1	-2	1	1	1		93	3	3	1	-2	1	1	1				93	2	-4	0	0	1				93	2	2	-4	0	0	1				93	3	0	1	0	0
	94	1	2	-1	2	2	1		94	1	1	2	-1	2	2	1				94	2	-2	0	0	0				94	3	2	-2	0	0	0				94	3	0	2	1	1
	95	1	2	-1	2	2	1		95	1	1	2	-1	2	2	1				95	3	0	2	2	1				95	0	3	0	2	2	1				95	3	0	2	1	1
	96	1	2	-2	1	1	1		96	1	2	2	-2	1	1	1				96	4	-2	0	0	1				96	0	4	-2	0	0	1				96	3	0	2	2	1
	97	1	2	-1	1	1	1		97	1	2	2	-1	1	1	1				97	4	-2	0	0	1				97	0	4	-2	0	0	1				97	4	0	2	0	1
	98	1	3	0	2	2	1		98	1	0	3	0	2	2	1				98	4	0	2	2	0				98	0	4	0	2	2	0				98	4	0	1	0	1
	99	1	3	0	2	2	1		99	1	1	3	0	2	2	1				99	4	0	2	2	0				99	0	4	0	2	2	0				99	4	0	2	2	1
	100	3	3	-1	2	1	1		100	3	2	3	-1	2	1	1				100	4	-3	0	0	1				100	1	4	-3	0	0	1				100	4	0	2	2	1
	101	3	3	-1	2	1	1		101	3	2	3	-1	2	1	1				101	4	-3	0	0	1				101	1	4	-3	0	0	1				101	4	0	2	2	1
	102	1	4	-2	0	0	0		102	1	0	4	-2	0	0	0				102	4	0	1	1	1				102	1	4	0	1	1	1				102	4	0	2	2	1
	103	1	4	-2	1	0	0		103	1	0	4	-2	1	0	0				103	0	-3	0	0	1				103	0	0	-3	0	0	1				103	4	0	2	1	1
	104	1	4	0	2	2	1		104	1	0	4	0	2	2	1				104	0	-3	0	0	1				104	0	0	-3	0	0	1				104	0	-3	0	0	1
	105	1	4	0	1	1	1		105	1	0	4	0	1	1	1				105	0	-2	0	0	0				105	0	0	-2	0	0	0				105	0	-1	1	0	1
	106	1	4	0	2	2	1		106	1	0	4	0	2	2	1				106	0	-2	0	0	0				106	0	0	-2	0	0	0				106	1	-1	1	1	0
	107	1	4	0	2	2	1		107	1	0	4	0	2	2	1				107	0	-1	0	0	0				107	0	0	-1	0	0	0				107	1	-1	0	0	0
	108	1	4	-1	1	1	0		108	1	1	4	-1	1	1	0				108	0	-1	0	0	0				108	0	0	-1	0	0	0				108	1	-4	1	1	1
	109	1	4	0	2	2	0		109	1	1	4	0	2	2	0				109	0	-1	2	2	1				109	0	0	-1	2	2	1				109	2	-1	1	1	1
	110	3	4	0	2	2	1		110	3	1	4	0	2	2	1				110	0	-4	0	0	1				110	1	0	-4	0	0	1				110	3	0	1	1	1
	111	3	4	0	2	2	1		111	3	1	4	0	2	2	1				111	0	-4	0	0	1				111	1	0	-4	0	0	1				111	3	0	2	2	1
	112	1	0	-1	2	2	1		112	1	0	0	-1	2	2	1				112	0	-3	0	0	0				112	1	0	-3	0	0	0				112	3	0	2	2	1
	113	1	0	-1	0	0	1		113	1	0	0	-1	0	0	1				113	0	-3	0	0	0				113	1	0	-3	0	0	0				113	3	0	2	2	1
	114	1	0	-1	1	0	1		114	1	0	0	-1	1	0	1				114	0	-2	0	0	0				114	1	0	-2	0	0	0				114	3	-4	1	2	1
	115	1	0	-1	1	2	1		115	1	0	0	-1	1	2	1				115	0	-2	0	0	0				115	1	0	-2	0	0	0				115	4	-2	1	1	1
	116	1	0	-2	1	0	0		116	1	1	0	-2	1	0	0				116	0	-2	2	2	0				116	1	0	-2	2	2	0				116	4	0	1	1	1
	117	1	0	-2	0	0	0		117	1	1	0	-2	0	0	0				117	0	-2	1	0	1				117	1	0	-2	1	0	1				117	4	0	1	0	1
	118	1	0	-2	0	0	0		118	1	1	0	-2	0	0	0				118	0	-2	1	1	1				118	1	0	-2	1	1	1				118	4	0	2	2	1
	119	1	0	-1	1	0	1		119	1	1	0	-1	1	0	1				119	0	-1	2	2	1				119	1	0	-1	2	2	1				119	4	0	2	2	1
	120	1	0	-1	1	0	1		120	1	1	0	-1	1	0	1				120	0	-1	1	1	1				120	1	0	-1	1	1	1				120	4	0	2	2	1
	121	1	0	-3	0	0	0		121	1	2	0	-3	0	0	0				121	0	-1	1	1	1				121	1	0	-1	1	1	1				121	4	0	2	2	1
	122	1	0	-3	0	0	0		122	1	2	0	-3	0	0	0				122	0	-1	1	1	1				122	1	0	-1	1	1	1				122	0	-1	1	1	1
	123	1	0	-3	0	0	0		123	1	2	0	-3	0	0	0				123	0	-1	2	2	1				123	1	0	-1	2	2	1				123	0	-2	2	0	0
	124	1	0	-3	0	0	0		124	1	2	0	-3	0	0	0				124	0	-4	0	0	0				124	2	0	-4	0	0	0				124	1	-1	1	1	1
	125	1	0	-3	0	0	0		125	1	2	0	-3	0	0	0				125	0	-4	0	0	0				125	2	0	-4	0	0	0				125	1	-1	2	0	0
	126	1	0	-2	1	0	0		126	1	2	0	-2	1	0	0				126	0	-3	0	0	0				126	2	0	-3	0	0	0				126	2	-1	1	1	0
	127	1	0	-2	0	0	0		127	1	2	0	-2	0	0	0				127	0	-3	0	0	0				127	2	0	-3	0	0	0				127	2	-1	1	1	0
	128	1	0	-2	0	0	0		128	1	2	0	-2	0	0	0				128	0	-3	0	0	0				128	2	0	-3	0	0	0				128	3	0	1	0	1
	129	1	0	-1	1	0	0		129	1	2	0	-1	1	0	0				129	0	-3	2	2	0				129	2	0	-3	2	2	0				129	3	0	1	0	1
	130	1	0	-4	0	0	0		130	1	3	0	-4	0	0	0				130	0	-3	0	0	1				130	2	0	-3	0	0	1				130	3	-2	2	2	1
	131	1	0	-4	0	0	0		131	1	3	0	-4	0	0	0				131	0	-2	0	0	0				131	2	0	-2	0	0	0				131	3	0	1	1	1
	132	1	0	-4	0	0	0		132	1	3	0	-4	0	0	0				132	0	-2	0	0	0				132	2	0	-2	0	0	0				132	3	0	1	1	1
	133	1	0	-4	0	0	0		133	1	3	0	-4	0	0	0				133	0	-2	0	0	0				133	2	0	-2	0	0	0				133	4	0	2	2	1
	134	1	0	-4	0	0	0		134	1	3	0	-4	0	0	0				134	0	-2	2	2	0				134	2	0	-2	2	2	0				134	4	0	2	2	1
	135	1	0	-3	1	0	0		135	1	3	0	-3	1	0	0				135	0	-2	0	0	0				135	2	0	-2	0	0	0				135	4	0	2	2	1
	136	1	0	-3	0	0	0		136	1	3	0	-3	0	0	0				136	0	-2	0	0	0				136	2	0	-2	0	0	0				136	4	0	2	2	1
	137	1	0	-3	0	0	0		137	1	3	0	-3	0	0	0				137	0	-2	2	2	0				137	2	0	-2	2	2	0				137	4	0	2	2	1
	138	1	0	-2	1	1	1		138	1	3	0	-2	1	1	1				138	0	-2	0	0	1				138	2	0	-2	0	0	1				138	4	0	2	2	1
	139	1	0	-4	1	0	0		139	1	4	0	-4	1	0	0				139	0	-1	2	0	0				139	2	0	-1	2	0	0				139	4	0	2	2	1
	140	1	0	-4	0	0	0		140	1	4	0	-4	0	0	0				140	0	-1	1	0	0				140	2	0	-1	1	0	0				140	1	-1	0	0	1
	141	1	0	-4	0	0	0		141	1	4	0	-4	0	0	0				141	0	-1	1	1	0				141	2	0	-1	1	1	0				141	1	-1	0	0	1
	142	1	0	-3	1	1	0		142	1	4	0	-3	1	1	0				142	0	-4	0	0	0				142	3	0	-4	0	0	0				142	2	-1	1	1	1
	143	1	0	-3	0	0	0		143	1	4	0	-3	0	0	0				143	0	-4	0	0	0				143	3	0	-4	0	0	0				143	3	0	2	0	1
	144	2	0	-1	1	1	0		144	2	2	0	-1	1	1	0				144	0	-4	0	0	0				144	3	0	-4	0	0	0				144	3	0	2	1	1
	145	2	0	-3	1	1	1		145	2	3	0	-3	1	1	1				145	0	-4	2	2	0				145	3	0	-4	2	2	0				145	4	0	0	0	1
	146	2	0	-3	1	1	1		146	2	3	0	-3	1	1	1				146	0	-4	0	0	1				146	3	0	-4	0	0	1				146	4	0	2	2	1
	147	2	0	-2	1	0	0		147	2	3	0	-2	1	0	0				147	0	-3	0	0	0				147	3	0	-3	0	0	0				147	4	0	1	0	1
	148	2	0	-1	1	1	0		148	2	3	0	-1	1	1	0				148	0	-3	0	0	0				148	3	0	-3	0	0	0				148	4	0	1	0	1
	149	2	0	-4	1	1	1		149	2	4	0	-4	1	1	1				149	0	-3	0	0	0				149	3	0	-3	0	0	0				149	4	0	1	1	1
	150	2	0	-4	1	1	1		150	2	4	0	-4	1	1	1				150	0	-3	0	0	0				150	3	0	-3	0	0	0				150	1	-2	1	1	1
	151	2	0	-3	1	0	0		151	2	4	0	-3	1	0	0				151	0	-3	0	0	0				151	3	0	-3	0	0	0				151	1	-2	1	1	1
	152	2	0	-2	1	0	0		152	2	4	0	-2	1	0	0				152	0	-3	0	0	0				152	3	0	-3	0	0	0				152	1	-1	1	0	1
	153	3	0	-2	2	2	1		153	3	2	0	-2	2	2	1				153	0	-3	2	2	0				153	3	0	-3	2	2	0				153	3	0	2	2	1
	154	3	0	-2	2	2	1		154	3	2	0	-2	2	2	1				154	0	-3	0	0	1				154	3	0	-3	0	0	1				154	4	0	1	0	0
	155	3	0	-2	1	0	1		155	3	2	0	-2	1	0	1				155	0	-2	0	0	0				155	3	0	-2	0	0	0				155	4	0	2	2	1
	156	3	0	-1	1	0	1		156	3	2	0	-1	1	0	1				156	0	-2	0	0	0				156	3	0	-2	0	0	0				156	4	0	2	2	1
	157	3	0	-3	1	0	1		157	3	3	0	-3	1	0	1				157	0	-2	1	0	0				157	3	0	-2	1	0	0				157	4	0	2	2	1
	158	3	0	-3	2	2	1		158	3	3	0	-3	2	2	1				158	0	-4	0	0	0				158	4	0	-4	0	0	0				158	4	0	2	2	1
	159	3	0	-2	1	1	0		159	3	3	0	-2	1	1	0				159	0	-4	0	0	0				159	4	0	-4	0	0	0				159	0	-1	2	2	1
	160	3	0	-4	2	2	0		160	3	4	0	-4	2	2	0				160	0	-4	0	0	0				160	4	0	-4	0	0	0				160	0	-1	2	2	1
	161	3	0	-4	2	2	1		161	3	4	0	-4	2	2	1				161	0	-4	0	0	0				161	4	0	-4	0	0	0				161	0	-1	1	1	1
	162	3	0	-4	2	1	1		162	3	4	0	-4	2	1	1				162	0	-4	0	0	0				162	4	0	-4	0	0	0				162	3	0	2	2	1
	163	3	0	-3	1	0	0		163	3	4	0	-3	1	0	0				163	0	-4	0	0	0				163	4	0	-4	0	0	0				163	3	0	2	2	1
	164	4	0	-4	2	2	1		164	4	4	0	-4	2	2	1				164	0	-4	0	0	0				164	4	0	-4	0	0	0				164	3	0	2	2	1
	165	1	1	-2	1	0	0		165	1	1	1	-2	1	0	0				165	0	-4	0	0	0				165	4	0	-4	0	0	0				165	4	0	1	0	0
	166	1	1	-2	0	0	0		166	1	1	1	-2	0	0	0				166	0	-4	2	2	0				166	4	0	-4	2	2	0				166	4	0	2	2	1
	167	1	1	-1	1	0	1		167	1	1	1	-1	1	0	1				167	0	-3	0	0	0				167	4	0	-3	0	0	0				167	4	0	2	2	1
	168	1	1	-1	1	1	0		168	1	2	1	-1	1	1	0				168	0	-3	0	0	0				168	4	0	-3	0	0	0				168	4	0	2	2	1
	169	2	1	-1	1	1	1		169	2	1	1	-1	1	1	1				169	0	-3	1	0	0				169	4	0	-3	1	0	0				169	4	0	2	2	1
	170	3	1	-3	2	2	0		170	3	3	1	-3	2	2	0				170	0	-3	1	1	0				170	4	0	-3	1	1	0				170	4	0	2	2	1
	171	4	1	-1	2	1	1		171	4	1	1	-1	2	1	1				171	1	-1	0	0	1				171	1	1	-1	0	0	1				171	4	0	2	2	1
	172	4	1	-3	2	2	1		172	4	3	1	-3	2	2	1				172	1	-1	0	0	1				172	1	1	-1	0	0	1				172	3	0	1	1	1
	173	1	2	-1	2	2	1		173	1	0	2	-1	2	2	1				173	1	-4	1	1	1				173	2	1	-4	1	1	1				173	4	0	1	1	1
	174	1	2	-4	0	0	1		174	1	2	2	-4	0	0	1				174	1	-2	2	0	1				174	2	1	-2	2	0	1				174	4	0	0	0	1
	175	1	2	-4	0	0	1		175	1	2	2	-4	0	0	1				175	1	-1	2	0	1				175	2	1	-1	2	0	1				175	4	0	0	0	1
	176	1	2	-2	0	0	0		176	1	3	2	-2	0	0	0				176	1	-3	0	0	0				176	3	1	-3	0	0	0				176	4	0	1	2	1
	177	2	2	-2	1	1	1		177	2	2	2	-2	1	1	1				177	1	-2	0	0	0				177	3	1	-2	0	0	0				177	4	0	2	2	1
	178	2	2	-2	1	1	1		178	2	2	2	-2	1	1	1				178	2	-1	1	0	1				178	0	2	-1	1	0	1				178	4	0	2	2	1
	179	4	2	-2	2	1	1		179	4	2	2	-2	2	1	1				179	2	-1	2	2	1				179	0	2	-1	2	2	1				179	4	0	2	2	1
	180	1	3	0	2	2	1		180	1	0	3	0	2	2	1				180	2	-1	1	0	0				180	1	2	-1	1	0	0				180	0	-1	2	2	1
	181	2	3	-1	1	1	0		181	2	1	3	-1	1	1	0				181	2	-4	1	1	1				181	2	2	-4	1	1	1				181	0	-1	2	2	0
	182	3	3	-1	2	2	1		182	3	1	3	-1	2	2	1				182	3	-1	2	0	1				182	1	3	-1	2	0	1				182	1	-1	2	2	1
	183	3	3	-1	2	2	1		183	3	1	3	-1	2	2	1				183	4	-2	1	1	1				183	0	4	-2	1	1	1				183	1	-4	0	2	1
	184	3	3	-1	1	1	1		184	3	1	3	-1	1	1	1				184	4	0	2	2	0				184	0	4	0	2	2	0				184	1	-1	2	2	1
	185	4	3	-1	1	1	1		185	4	2	3	-1	1	1	1				185	4	0	1	0	1				185	0	4	0	1	0	1				185	3	0	2	2	1
	186	4	3	-3	2	1	1		186	4	4	3	-3	2	1	1				186	4	0	2	2	1				186	0	4	0	2	2	1				186	4	0	2	2	1
	187	1	4	-2	0	0	1		187	1	0	4	-2	0	0	1				187	4	0	1	0	1				187	0	4	0	1	0	1				187	4	0	1	1	1
	188	1	4	-2	0	0	1		188	1	0	4	-2	0	0	1				188	4	0	2	2	1				188	0	4	0	2	2	1				188	4	0	1	1	1
	189	1	4	0	2	2	0		189	1	0	4	0	2	2	0				189	4	0	2	2	1				189	0	4	0	2	2	1				189	4	0	2	1	0
	190	1	4	0	2	2	0		190	1	0	4	0	2	2	0				190	4	0	2	2	1				190	0	4	0	2	2	1				190	4	0	1	2	0
	191	1	4	-3	0	0	1		191	1	1	4	-3	0	0	1				191	4	0	2	2	1				191	0	4	0	2	2	1				191	4	0	1	1	1
	192	1	4	-3	0	0	1		192	1	1	4	-3	0	0	1				192	4	0	2	2	1				192	0	4	0	2	2	1				192	4	-4	2	2	1
	193	1	4	0	1	1	1		193	1	1	4	0	1	1	1				193	4	-3	1	1	1				193	1	4	-3	1	1	1				193	4	0	2	2	0
	194	2	4	0	1	1	1		194	2	0	4	0	1	1	1				194	4	-3	1	1	1				194	1	4	-3	1	1	1				194	4	0	2	2	0
	195	2	4	0	1	1	1		195	2	0	4	0	1	1	1				195	4	0	2	2	0				195	1	4	0	2	2	0				195	3	-3	1	1	1
	196	2	4	0	1	1	0		196	2	2	4	0	1	1	0				196	4	0	1	0	0				196	1	4	0	1	0	0				196	3	0	1	2	1
	197	3	4	0	2	2	1		197	3	0	4	0	2	2	1				197	4	0	2	0	1				197	1	4	0	2	0	1				197	3	0	1	2	1
	198	3	4	0	2	2	1		198	3	0	4	0	2	2	1				198	4	0	2	2	1				198	1	4	0	2	2	1				198	4	0	2	2	1
	199	3	4	0	2	1	1		199	3	0	4	0	2	1	1				199	4	-2	2	2	1				199	2	4	-2	2	2	1				199	4	0	2	2	1
	200	3	4	0	1	0	1		200	3	1	4	0	1	0	1				200	0	-2	1	1	1				200	0	0	-2	1	1	1				200	4	0	1	1	1
	201	4	4	0	2	2	1		201	4	0	4	0	2	2	1				201	0	-2	1	1	1				201	0	0	-2	1	1	1				201	4	0	2	2	1
	202	4	4	0	1	1	1		202	4	1	4	0	1	1	1				202	0	-1	2	2	0				202	0	0	-1	2	2	0				202	4	0	2	2	1
	203	4	4	-2	1	1	1		203	4	3	4	-2	1	1	1				203	0	-1	2	2	0				203	0	0	-1	2	2	0				203	4	0	1	1	1
	204	1	0	-3	0	0	1		204	1	0	0	-3	0	0	1				204	0	-3	0	0	1				204	1	0	-3	0	0	1				204	4	0	1	1	1
	205	1	0	-3	0	0	1		205	1	0	0	-3	0	0	1				205	0	-3	0	0	1				205	1	0	-3	0	0	1				205	0	-1	0	0	1
	206	1	0	-2	0	0	0		206	1	0	0	-2	0	0	0				206	0	-2	0	0	0				206	1	0	-2	0	0	0				206	1	-1	1	0	1
	207	1	0	-2	0	0	0		207	1	0	0	-2	0	0	0				207	0	-2	0	0	0				207	1	0	-2	0	0	0				207	1	-1	2	0	1
	208	1	0	-1	0	0	0		208	1	0	0	-1	0	0	0				208	0	-1	1	0	0				208	1	0	-1	1	0	0				208	2	-1	2	2	1
	209	1	0	-1	0	0	0		209	1	0	0	-1	0	0	0				209	0	-1	0	0	1				209	1	0	-1	0	0	1				209	3	0	2	2	1
	210	1	0	-1	2	2	1		210	1	0	0	-1	2	2	1				210	0	-1	0	0	1				210	1	0	-1	0	0	1				210	4	-2	1	1	1
	211	1	0	-4	0	0	1		211	1	1	0	-4	0	0	1				211	0	-1	0	0	1				211	1	0	-1	0	0	1				211	4	0	2	1	1
	212	1	0	-4	0	0	1		212	1	1	0	-4	0	0	1				212	0	-4	0	0	0				212	2	0	-4	0	0	0				212	4	0	2	0	1
	213	1	0	-3	0	0	0		213	1	1	0	-3	0	0	0				213	0	-4	0	0	0				213	2	0	-4	0	0	0				213	4	0	1	1	1
	214	1	0	-3	0	0	0		214	1	1	0	-3	0	0	0				214	0	-3	0	0	0				214	2	0	-3	0	0	0				214	4	0	2	2	1
	215	1	0	-2	0	0	0		215	1	1	0	-2	0	0	0				215	0	-3	0	0	0				215	2	0	-3	0	0	0				215	4	0	2	2	1
	216	1	0	-2	0	0	0		216	1	1	0	-2	0	0	0				216	0	-2	1	0	0				216	2	0	-2	1	0	0				216	4	0	1	1	1
	217	1	0	-2	2	2	0		217	1	1	0	-2	2	2	0				217	0	-2	1	0	0				217	2	0	-2	1	0	0				217	4	-2	2	1	1
	218	1	0	-2	1	0	1		218	1	1	0	-2	1	0	1				218	0	-2	1	0	0				218	2	0	-2	1	0	0				218	4	-2	1	1	1
	219	1	0	-2	1	1	1		219	1	1	0	-2	1	1	1				219	0	-2	0	0	0				219	2	0	-2	0	0	0				219	0	-4	1	1	1
	220	1	0	-1	2	2	1		220	1	1	0	-1	2	2	1				220	0	-2	0	0	0				220	2	0	-2	0	0	0				220	0	-4	0	0	1
	221	1	0	-1	1	1	1		221	1	1	0	-1	1	1	1				221	0	-2	0	0	1				221	2	0	-2	0	0	1				221	0	-1	0	0	1
	222	1	0	-1	1	1	1		222	1	1	0	-1	1	1	1				222	0	-4	0	0	0				222	3	0	-4	0	0	0				222	0	-1	2	1	1
	223	1	0	-1	1	1	1		223	1	1	0	-1	1	1	1				223	0	-4	0	0	0				223	3	0	-4	0	0	0				223	0	-1	2	1	1
	224	1	0	-1	2	2	1		224	1	1	0	-1	2	2	1				224	0	-3	1	0	0				224	3	0	-3	1	0	0				224	1	-1	0	0	1
	225	1	0	-4	0	0	0		225	1	2	0	-4	0	0	0				225	0	-3	1	0	0				225	3	0	-3	1	0	0				225	3	-3	2	2	1
	226	1	0	-4	0	0	0		226	1	2	0	-4	0	0	0				226	0	-3	0	0	0				226	3	0	-3	0	0	0				226	3	0	2	2	1
	227	1	0	-3	0	0	0		227	1	2	0	-3	0	0	0				227	0	-3	0	0	0				227	3	0	-3	0	0	0				227	3	0	2	2	1
	228	1	0	-3	0	0	0		228	1	2	0	-3	0	0	0				228	0	-3	0	0	0				228	3	0	-3	0	0	0				228	3	0	2	0	1
	229	1	0	-3	0	0	0		229	1	2	0	-3	0	0	0				229	0	-3	0	0	0				229	3	0	-3	0	0	0				229	3	0	1	2	1
	230	1	0	-3	2	2	0		230	1	2	0	-3	2	2	0				230	0	-2	1	1	0				230	3	0	-2	1	1	0				230	4	-3	1	1	0
	231	1	0	-3	0	0	1		231	1	2	0	-3	0	0	1				231	0	-2	1	0	1				231	3	0	-2	1	0	1				231	4	0	2	0	1
	232	1	0	-2	0	0	0		232	1	2	0	-2	0	0	0				232	0	-2	1	0	1				232	3	0	-2	1	0	1				232	4	0	2	2	1
	233	1	0	-2	0	0	0		233	1	2	0	-2	0	0	0				233	0	-1	1	0	0				233	3	0	-1	1	0	0				233	4	0	2	2	1
	234	1	0	-2	0	0	0		234	1	2	0	-2	0	0	0				234	0	-4	1	0	0				234	4	0	-4	1	0	0				234	4	0	1	2	1
	235	1	0	-2	2	2	0		235	1	2	0	-2	2	2	0				235	0	-4	1	0	0				235	4	0	-4	1	0	0				235	0	-1	0	0	1
	236	1	0	-2	0	0	0		236	1	2	0	-2	0	0	0				236	0	-4	1	1	0				236	4	0	-4	1	1	0				236	0	-2	0	0	0
	237	1	0	-2	0	0	0		237	1	2	0	-2	0	0	0				237	0	-4	1	1	0				237	4	0	-4	1	1	0				237	1	-1	1	1	1
	238	1	0	-2	2	2	0		238	1	2	0	-2	2	2	0				238	0	-4	0	0	0				238	4	0	-4	0	0	0				238	1	-1	1	1	1
	239	1	0	-2	0	0	1		239	1	2	0	-2	0	0	1				239	0	-4	0	0	0				239	4	0	-4	0	0	0				239	1	-1	2	2	1
	240	1	0	-1	2	0	0		240	1	2	0	-1	2	0	0				240	0	-3	1	0	0				240	4	0	-3	1	0	0				240	1	-1	0	0	1
	241	1	0	-1	1	0	0		241	1	2	0	-1	1	0	0				241	0	-3	1	0	1				241	4	0	-3	1	0	1				241	2	-1	2	2	1
	242	1	0	-1	1	1	0		242	1	2	0	-1	1	1	0				242	0	-3	1	0	1				242	4	0	-3	1	0	1				242	3	0	2	2	1
	243	1	0	-4	0	0	0		243	1	3	0	-4	0	0	0				243	0	-2	1	0	0				243	4	0	-2	1	0	0				243	4	0	2	2	1
	244	1	0	-4	0	0	0		244	1	3	0	-4	0	0	0				244	0	-2	1	0	1				244	4	0	-2	1	0	1				244	4	0	2	2	1
	245	1	0	-4	0	0	0		245	1	3	0	-4	0	0	0				245	1	-1	1	1	0				245	1	1	-1	1	1	0				245	4	0	2	2	1
	246	1	0	-4	2	2	0		246	1	3	0	-4	2	2	0				246	1	-1	1	0	0				246	1	1	-1	1	0	0				246	4	0	2	0	1
	247	1	0	-4	0	0	1		247	1	3	0	-4	0	0	1				247	1	-1	2	1	1				247	2	1	-1	2	1	1				247	4	0	2	2	1
	248	1	0	-3	0	0	0		248	1	3	0	-3	0	0	0				248	1	-3	1	1	1				248	3	1	-3	1	1	1				248	4	0	1	2	1
	249	1	0	-3	0	0	0		249	1	3	0	-3	0	0	0				249	1	-4	1	1	0				249	4	1	-4	1	1	0				249	4	0	2	2	1
	250	1	0	-3	0	0	0		250	1	3	0	-3	0	0	0				250	1	-4	1	1	0				250	4	1	-4	1	1	0				250	4	0	2	2	1
	251	1	0	-3	0	0	0		251	1	3	0	-3	0	0	0				251	1	-3	2	2	1				251	4	1	-3	2	2	1				251	0	-1	0	0	0
	252	1	0	-3	0	0	0		252	1	3	0	-3	0	0	0				252	1	-3	2	2	1				252	4	1	-3	2	2	1				252	0	-1	0	0	0
	253	1	0	-3	0	0	0		253	1	3	0	-3	0	0	0				253	2	-1	1	1	1				253	2	2	-1	1	1	1				253	0	-1	2	0	0
	254	1	0	-3	2	2	0		254	1	3	0	-3	2	2	0				254	2	-2	2	2	1				254	3	2	-2	2	2	1				254	0	-1	2	0	1
	255	1	0	-3	0	0	1		255	1	3	0	-3	0	0	1				255	2	-2	2	2	1				255	3	2	-2	2	2	1				255	1	-1	2	2	1
	256	1	0	-2	0	0	0		256	1	3	0	-2	0	0	0				256	2	-1	1	1	0				256	3	2	-1	1	1	0				256	3	0	0	0	1
	257	1	0	-2	0	0	0		257	1	3	0	-2	0	0	0				257	3	0	1	1	0				257	0	3	0	1	1	0				257	3	0	1	0	1
	258	1	0	-2	1	0	0		258	1	3	0	-2	1	0	0				258	3	0	1	0	0				258	0	3	0	1	0	0				258	3	0	2	2	1
	259	1	0	-4	0	0	0		259	1	4	0	-4	0	0	0				259	3	0	2	1	1				259	0	3	0	2	1	1				259	3	0	2	2	1
	260	1	0	-4	0	0	0		260	1	4	0	-4	0	0	0				260	3	0	2	1	1				260	0	3	0	2	1	1				260	4	0	1	1	0
	261	1	0	-4	0	0	0		261	1	4	0	-4	0	0	0				261	3	-1	2	2	1				261	1	3	-1	2	2	1				261	4	0	2	2	1
	262	1	0	-4	0	0	0		262	1	4	0	-4	0	0	0				262	3	-1	2	2	1				262	1	3	-1	2	2	1				262	3	0	2	1	1
	263	1	0	-4	0	0	0		263	1	4	0	-4	0	0	0				263	3	-2	2	2	1				263	2	3	-2	2	2	1				263	3	0	2	2	1
	264	1	0	-4	0	0	0		264	1	4	0	-4	0	0	0				264	3	-3	1	1	0				264	3	3	-3	1	1	0				264	3	-2	1	2	1
	265	1	0	-4	0	0	0		265	1	4	0	-4	0	0	0				265	3	-1	1	1	1				265	4	3	-1	1	1	1				265	4	0	2	2	1
	266	1	0	-4	0	0	0		266	1	4	0	-4	0	0	0				266	4	0	2	0	1				266	0	4	0	2	0	1				266	4	0	2	2	1
	267	1	0	-4	2	2	0		267	1	4	0	-4	2	2	0				267	4	0	1	0	1				267	0	4	0	1	0	1				267	4	0	2	2	1
	268	1	0	-3	0	0	0		268	1	4	0	-3	0	0	0				268	4	0	2	2	1				268	0	4	0	2	2	1				268	4	0	2	2	1
	269	1	0	-3	0	0	0		269	1	4	0	-3	0	0	0				269	4	0	2	2	1				269	0	4	0	2	2	1				269	4	0	2	2	1
	270	1	0	-3	1	0	0		270	1	4	0	-3	1	0	0				270	4	0	2	2	0				270	1	4	0	2	2	0				270	4	-2	2	2	1
	271	1	0	-3	1	1	0		271	1	4	0	-3	1	1	0				271	4	0	2	2	1				271	1	4	0	2	2	1				271	4	0	2	2	1
	272	2	0	-1	1	2	1		272	2	0	0	-1	1	2	1				272	4	0	2	2	1				272	1	4	0	2	2	1				272	4	0	2	2	1
	273	2	0	-1	1	0	1		273	2	0	0	-1	1	0	1				273	4	0	2	2	1				273	1	4	0	2	2	1				273	4	0	2	2	1
	274	2	0	-1	2	2	1		274	2	0	0	-1	2	2	1				274	4	0	2	2	1				274	1	4	0	2	2	1				274	0	-1	0	0	1
	275	2	0	-2	1	0	0		275	2	1	0	-2	1	0	0				275	4	-2	2	2	1				275	2	4	-2	2	2	1				275	0	-1	1	0	1
	276	2	0	-2	0	0	1		276	2	1	0	-2	0	0	1				276	4	-1	2	2	0				276	2	4	-1	2	2	0				276	1	-2	0	0	1
	277	2	0	-2	0	1	1		277	2	1	0	-2	0	1	1				277	4	-1	2	2	1				277	2	4	-1	2	2	1				277	1	-2	0	0	1
	278	2	0	-1	1	0	1		278	2	1	0	-1	1	0	1				278	4	-1	2	2	1				278	2	4	-1	2	2	1				278	3	0	1	1	1
	279	2	0	-3	1	0	1		279	2	2	0	-3	1	0	1				279	4	0	2	2	1				279	2	4	0	2	2	1				279	4	0	2	2	1
	280	2	0	-3	0	0	1		280	2	2	0	-3	0	0	1				280	4	0	1	1	1				280	3	4	0	1	1	1				280	4	0	2	2	1
	281	2	0	-3	0	1	1		281	2	2	0	-3	0	1	1				281	4	0	1	1	1				281	3	4	0	1	1	1				281	4	0	2	2	1
	282	2	0	-2	1	0	1		282	2	2	0	-2	1	0	1				282	4	-1	1	1	1				282	4	4	-1	1	1	1				282	4	-2	1	1	1
	283	2	0	-4	1	0	0		283	2	3	0	-4	1	0	0				283	0	-3	0	0	1				283	0	0	-3	0	0	1				283	4	-2	2	2	1
	284	2	0	-4	1	0	1		284	2	3	0	-4	1	0	1				284	0	-1	1	0	1				284	0	0	-1	1	0	1				284	4	-2	2	2	1
	285	2	0	-4	0	1	1		285	2	3	0	-4	0	1	1				285	0	-4	0	0	0				285	1	0	-4	0	0	0				285	1	-1	1	1	1
	286	2	0	-3	0	0	1		286	2	3	0	-3	0	0	1				286	0	-3	1	1	1				286	1	0	-3	1	1	1				286	1	-1	1	1	1
	287	2	0	-3	1	0	1		287	2	3	0	-3	1	0	1				287	0	-2	0	0	0				287	1	0	-2	0	0	0				287	3	0	2	2	1
	288	2	0	-3	1	1	1		288	2	3	0	-3	1	1	1				288	0	-2	0	0	1				288	1	0	-2	0	0	1				288	3	0	2	2	1
	289	2	0	-3	1	1	1		289	2	3	0	-3	1	1	1				289	0	-2	0	0	1				289	1	0	-2	0	0	1				289	3	-3	1	1	1
	290	2	0	-4	1	0	0		290	2	4	0	-4	1	0	0				290	0	-1	2	0	1				290	1	0	-1	2	0	1				290	4	-2	1	2	1
	291	2	0	-4	1	1	0		291	2	4	0	-4	1	1	0				291	0	-1	2	1	1				291	1	0	-1	2	1	1				291	4	0	1	1	1
	292	2	0	-4	1	0	0		292	2	4	0	-4	1	0	0				292	0	-4	0	0	1				292	2	0	-4	0	0	1				292	4	0	2	1	1
	293	2	0	-4	2	2	0		293	2	4	0	-4	2	2	0				293	0	-3	0	0	0				293	2	0	-3	0	0	0				293	0	-1	2	2	0
	294	2	0	-4	2	2	0		294	2	4	0	-4	2	2	0				294	0	-3	1	1	0				294	2	0	-3	1	1	0				294	0	-1	2	2	1
	295	3	0	-2	2	2	1		295	3	3	0	-2	2	2	1				295	0	-3	0	0	1				295	2	0	-3	0	0	1				295	0	-1	1	1	1
	296	3	0	-2	2	2	1		296	3	3	0	-2	2	2	1				296	0	-3	0	0	1				296	2	0	-3	0	0	1				296	0	-1	1	1	1
	297	3	0	-4	2	2	0		297	3	4	0	-4	2	2	0				297	0	-2	1	2	0				297	2	0	-2	1	2	0				297	2	-1	1	0	1
	298	3	0	-3	1	1	1		298	3	4	0	-3	1	1	1				298	0	-2	1	0	0				298	2	0	-2	1	0	0				298	2	-1	1	0	1
	299	4	0	-3	1	1	1		299	4	4	0	-3	1	1	1				299	0	-2	1	1	1				299	2	0	-2	1	1	1				299	3	0	2	1	1
	300	1	1	-1	0	0	1		300	1	1	1	-1	0	0	1				300	0	-2	2	1	1				300	2	0	-2	2	1	1				300	4	0	2	2	1
	301	1	1	-1	0	0	1		301	1	1	1	-1	0	0	1				301	0	-2	2	0	1				301	2	0	-2	2	0	1				301	4	0	2	2	1
	302	1	1	-4	1	1	1		302	1	2	1	-4	1	1	1				302	0	-2	1	1	1				302	2	0	-2	1	1	1				302	4	-3	2	2	1
	303	1	1	-2	2	0	1		303	1	2	1	-2	2	0	1				303	0	-1	0	0	1				303	2	0	-1	0	0	1				303	4	-3	1	2	1
	304	1	1	-1	2	0	1		304	1	2	1	-1	2	0	1				304	0	-4	0	0	0				304	3	0	-4	0	0	0				304	4	0	2	2	1
	305	1	1	-3	0	0	0		305	1	3	1	-3	0	0	0				305	0	-4	0	0	0				305	3	0	-4	0	0	0				305	4	0	2	2	1
	306	1	1	-2	0	0	0		306	1	3	1	-2	0	0	0				306	0	-4	0	0	0				306	3	0	-4	0	0	0				306	4	0	2	2	1
	307	2	1	-1	1	0	1		307	2	1	1	-1	1	0	1				307	0	-4	1	1	0				307	3	0	-4	1	1	0				307	4	-2	2	1	1
	308	2	1	-2	1	0	1		308	2	2	1	-2	1	0	1				308	0	-3	0	0	0				308	3	0	-3	0	0	0				308	4	0	1	0	1
	309	2	1	-2	1	0	1		309	2	2	1	-2	1	0	1				309	0	-3	1	1	0				309	3	0	-3	1	1	0				309	0	-1	2	2	1
	310	2	1	-3	1	0	0		310	2	3	1	-3	1	0	0				310	0	-3	0	0	0				310	3	0	-3	0	0	0				310	1	-1	0	0	1
	311	3	1	-4	1	0	1		311	3	2	1	-4	1	0	1				311	0	-3	0	0	0				311	3	0	-3	0	0	0				311	1	-1	1	0	1
	312	3	1	-2	2	1	0		312	3	2	1	-2	2	1	0				312	0	-3	0	0	0				312	3	0	-3	0	0	0				312	3	0	2	2	1
	313	3	1	-3	2	0	0		313	3	3	1	-3	2	0	0				313	0	-3	1	0	0				313	3	0	-3	1	0	0				313	3	0	2	2	1
	314	3	1	-4	2	0	0		314	3	4	1	-4	2	0	0				314	0	-3	1	1	1				314	3	0	-3	1	1	1				314	3	0	2	2	1
	315	4	1	-2	1	1	1		315	4	3	1	-2	1	1	1				315	0	-3	1	1	1				315	3	0	-3	1	1	1				315	4	0	2	2	1
	316	1	2	-1	1	0	1		316	1	0	2	-1	1	0	1				316	0	-2	1	1	0				316	3	0	-2	1	1	0				316	4	0	2	2	1
	317	1	2	-1	2	2	1		317	1	0	2	-1	2	2	1				317	0	-2	1	0	0				317	3	0	-2	1	0	0				317	4	0	2	2	1
	318	1	2	-1	1	0	0		318	1	1	2	-1	1	0	0				318	0	-2	1	0	1				318	3	0	-2	1	0	1				318	4	0	2	2	1
	319	1	2	-4	1	1	1		319	1	2	2	-4	1	1	1				319	0	-4	0	0	0				319	4	0	-4	0	0	0				319	4	0	2	2	0
	320	2	2	-2	2	2	0		320	2	2	2	-2	2	2	0				320	0	-4	1	1	0				320	4	0	-4	1	1	0				320	4	0	2	2	1
	321	2	2	-2	2	2	0		321	2	2	2	-2	2	2	0				321	0	-4	1	1	0				321	4	0	-4	1	1	0				321	0	-1	1	0	0
	322	3	2	-3	1	1	1		322	3	1	2	-3	1	1	1				322	0	-4	1	1	0				322	4	0	-4	1	1	0				322	0	-1	2	2	1
	323	3	2	-4	2	0	1		323	3	2	2	-4	2	0	1				323	0	-4	0	0	0				323	4	0	-4	0	0	0				323	0	-1	2	2	1
	324	3	2	-2	2	2	0		324	3	2	2	-2	2	2	0				324	0	-4	0	0	0				324	4	0	-4	0	0	0				324	3	0	1	1	1
	325	3	2	-3	2	0	0		325	3	3	2	-3	2	0	0				325	0	-4	0	0	0				325	4	0	-4	0	0	0				325	3	0	1	1	1
	326	3	2	-3	1	1	1		326	3	4	2	-3	1	1	1				326	0	-4	1	0	0				326	4	0	-4	1	0	0				326	3	0	2	1	1
	327	4	2	-1	1	1	1		327	4	2	2	-1	1	1	1				327	0	-3	1	0	0				327	4	0	-3	1	0	0				327	4	0	2	2	1
	328	1	3	-1	2	0	1		328	1	1	3	-1	2	0	1				328	0	-3	0	1	0				328	4	0	-3	0	1	0				328	1	-2	2	2	1
	329	2	3	0	1	0	1		329	2	0	3	0	1	0	1				329	0	-3	0	0	1				329	4	0	-3	0	0	1				329	2	-1	2	2	1
	330	2	3	0	1	0	1		330	2	0	3	0	1	0	1				330	0	-2	0	0	0				330	4	0	-2	0	0	0				330	3	0	2	2	1
	331	2	3	-1	2	1	0		331	2	1	3	-1	2	1	0				331	1	-1	1	1	0				331	0	1	-1	1	1	0				331	3	0	2	2	1
	332	2	3	-1	2	2	0		332	2	1	3	-1	2	2	0				332	1	-1	0	0	0				332	0	1	-1	0	0	0				332	3	0	2	2	1
	333	2	3	-1	2	2	0		333	2	1	3	-1	2	2	0				333	1	-2	1	1	1				333	1	1	-2	1	1	1				333	4	0	2	2	1
	334	3	3	-2	2	2	1		334	3	0	3	-2	2	2	1				334	1	-1	1	1	0				334	1	1	-1	1	1	0				334	4	-4	1	1	1
	335	3	3	-3	2	1	1		335	3	1	3	-3	2	1	1				335	1	-1	2	1	1				335	1	1	-1	2	1	1				335	0	-4	0	0	0
	336	3	3	-1	2	2	0		336	3	1	3	-1	2	2	0				336	1	-2	1	1	1				336	2	1	-2	1	1	1				336	0	-4	0	0	0
	337	3	3	-1	2	2	0		337	3	1	3	-1	2	2	0				337	1	-1	1	0	1				337	2	1	-1	1	0	1				337	0	-3	0	0	0
	338	3	3	0	2	2	1		338	3	1	3	0	2	2	1				338	1	-1	0	0	0				338	3	1	-1	0	0	0				338	0	-3	0	0	0
	339	3	3	-1	2	2	1		339	3	2	3	-1	2	2	1				339	2	-1	1	1	1				339	0	2	-1	1	1	1				339	1	-1	2	2	0
	340	4	3	0	1	1	1		340	4	2	3	0	1	1	1				340	2	-1	2	2	1				340	1	2	-1	2	2	1				340	1	-1	2	0	1
	341	4	3	-1	1	1	1		341	4	3	3	-1	1	1	1				341	2	-2	1	1	1				341	2	2	-2	1	1	1				341	1	-1	2	1	1
	342	4	3	-2	1	1	1		342	4	4	3	-2	1	1	1				342	2	-1	2	1	1				342	4	2	-1	2	1	1				342	2	-1	2	2	1
	343	1	4	-2	1	1	1		343	1	0	4	-2	1	1	1				343	3	0	1	1	1				343	0	3	0	1	1	1				343	2	-1	1	1	1
	344	1	4	0	2	2	0		344	1	0	4	0	2	2	0				344	3	0	2	2	1				344	0	3	0	2	2	1				344	3	0	2	2	1
	345	1	4	0	1	0	1		345	1	0	4	0	1	0	1				345	3	0	2	2	1				345	0	3	0	2	2	1				345	3	0	2	2	1
	346	1	4	0	2	2	1		346	1	0	4	0	2	2	1				346	3	0	2	2	1				346	0	3	0	2	2	1				346	3	0	1	1	1
	347	1	4	0	1	0	1		347	1	0	4	0	1	0	1				347	3	-1	1	1	1				347	1	3	-1	1	1	1				347	4	0	1	1	1
	348	1	4	0	2	2	1		348	1	0	4	0	2	2	1				348	3	-1	2	2	1				348	1	3	-1	2	2	1				348	0	-1	1	1	1
	349	1	4	0	2	2	1		349	1	0	4	0	2	2	1				349	3	-1	2	2	1				349	1	3	-1	2	2	1				349	0	-1	1	1	1
	350	1	4	0	2	2	1		350	1	0	4	0	2	2	1				350	3	-1	1	0	0				350	2	3	-1	1	0	0				350	1	-1	1	1	1
	351	1	4	0	2	2	1		351	1	0	4	0	2	2	1				351	3	0	2	2	1				351	3	3	0	2	2	1				351	2	-2	1	1	0
	352	1	4	0	2	2	1		352	1	0	4	0	2	2	1				352	4	-2	1	1	1				352	0	4	-2	1	1	1				352	2	-2	1	1	1
	353	1	4	-3	1	1	1		353	1	1	4	-3	1	1	1				353	4	0	1	1	1				353	0	4	0	1	1	1				353	3	0	1	1	1
	354	1	4	-3	1	1	1		354	1	1	4	-3	1	1	1				354	4	0	1	0	1				354	0	4	0	1	0	1				354	4	0	2	2	1
	355	1	4	0	2	2	0		355	1	1	4	0	2	2	0				355	4	0	2	2	1				355	0	4	0	2	2	1				355	4	0	2	2	1
	356	1	4	0	1	0	0		356	1	1	4	0	1	0	0				356	4	0	1	1	0				356	1	4	0	1	1	0				356	4	0	2	2	1
	357	1	4	0	2	0	1		357	1	1	4	0	2	0	1				357	4	0	0	0	1				357	1	4	0	0	0	1				357	4	0	2	1	1
	358	1	4	0	2	2	1		358	1	1	4	0	2	2	1				358	4	0	2	1	1				358	1	4	0	2	1	1				358	4	0	1	0	1
	359	1	4	-2	2	2	1		359	1	2	4	-2	2	2	1				359	4	0	1	0	1				359	2	4	0	1	0	1				359	4	0	1	1	1
	360	2	4	0	2	2	0		360	2	0	4	0	2	2	0				360	4	0	2	2	1				360	3	4	0	2	2	1				360	1	-1	2	2	0
	361	2	4	0	2	2	0		361	2	0	4	0	2	2	0				361	4	-1	2	2	1				361	4	4	-1	2	2	1				361	1	-1	2	2	1
	362	2	4	0	1	0	1		362	2	0	4	0	1	0	1				362	0	-1	1	1	1				362	0	0	-1	1	1	1				362	2	-1	1	1	1
	363	3	4	-2	2	2	1		363	3	0	4	-2	2	2	1				363	0	-2	1	1	0				363	1	0	-2	1	1	0				363	2	-1	2	1	1
	364	3	4	0	2	2	0		364	3	0	4	0	2	2	0				364	0	-2	1	0	0				364	1	0	-2	1	0	0				364	3	0	2	2	0
	365	3	4	0	2	2	0		365	3	0	4	0	2	2	0				365	0	-2	1	1	1				365	1	0	-2	1	1	1				365	3	0	2	2	1
	366	3	4	0	2	2	1		366	3	1	4	0	2	2	1				366	0	-2	1	1	1				366	1	0	-2	1	1	1				366	4	0	2	1	1
	367	3	4	-1	2	2	1		367	3	2	4	-1	2	2	1				367	0	-1	1	0	0				367	1	0	-1	1	0	0				367	4	0	2	1	1
	368	1	0	-2	1	1	1		368	1	0	0	-2	1	1	1				368	0	-1	1	1	1				368	1	0	-1	1	1	1				368	4	0	1	1	1
	369	1	0	-2	1	1	1		369	1	0	0	-2	1	1	1				369	0	-1	2	2	1				369	1	0	-1	2	2	1				369	2	-1	1	1	1
	370	1	0	-1	2	2	0		370	1	0	0	-1	2	2	0				370	0	-3	1	1	1				370	2	0	-3	1	1	1				370	3	-2	1	0	1
	371	1	0	-1	2	2	0		371	1	0	0	-1	2	2	0				371	0	-3	1	1	1				371	2	0	-3	1	1	1				371	3	0	1	2	1
	372	1	0	-3	0	0	1		372	1	1	0	-3	0	0	1				372	0	-3	1	0	1				372	2	0	-3	1	0	1				372	3	0	1	0	1
	373	1	0	-3	0	0	1		373	1	1	0	-3	0	0	1				373	0	-3	1	0	1				373	2	0	-3	1	0	1				373	3	0	1	0	1
	374	1	0	-2	0	0	0		374	1	1	0	-2	0	0	0				374	0	-2	0	0	0				374	2	0	-2	0	0	0				374	4	0	1	0	1
	375	1	0	-2	0	0	0		375	1	1	0	-2	0	0	0				375	0	-2	2	2	0				375	2	0	-2	2	2	0				375	4	0	2	0	1
	376	1	0	-1	1	0	0		376	1	1	0	-1	1	0	0				376	0	-1	0	0	0				376	2	0	-1	0	0	0				376	4	0	2	0	1
	377	1	0	-1	0	0	1		377	1	1	0	-1	0	0	1				377	0	-1	2	2	0				377	2	0	-1	2	2	0				377	4	0	2	2	1
	378	1	0	-1	0	0	1		378	1	1	0	-1	0	0	1				378	0	-4	1	0	0				378	3	0	-4	1	0	0				378	4	0	2	2	1
	379	1	0	-1	0	0	1		379	1	1	0	-1	0	0	1				379	0	-4	1	0	0				379	3	0	-4	1	0	0				379	4	0	2	2	1
	380	1	0	-4	0	0	0		380	1	2	0	-4	0	0	0				380	0	-4	1	1	1				380	3	0	-4	1	1	1				380	4	0	2	2	1
	381	1	0	-4	0	0	0		381	1	2	0	-4	0	0	0				381	0	-4	1	1	1				381	3	0	-4	1	1	1				381	4	0	1	1	1
	382	1	0	-3	0	0	0		382	1	2	0	-3	0	0	0				382	0	-3	1	0	0				382	3	0	-3	1	0	0				382	4	0	1	1	1
	383	1	0	-3	0	0	0		383	1	2	0	-3	0	0	0				383	0	-3	1	0	0				383	3	0	-3	1	0	0				383	0	-2	0	0	1
	384	1	0	-2	1	0	0		384	1	2	0	-2	1	0	0				384	0	-3	0	0	0				384	3	0	-3	0	0	0				384	0	-2	0	0	1
	385	1	0	-2	1	0	0		385	1	2	0	-2	1	0	0				385	0	-3	2	2	0				385	3	0	-3	2	2	0				385	0	-3	1	0	1
	386	1	0	-2	1	0	0		386	1	2	0	-2	1	0	0				386	0	-3	1	0	1				386	3	0	-3	1	0	1				386	1	-1	2	2	1
	387	1	0	-2	0	0	0		387	1	2	0	-2	0	0	0				387	0	-2	1	0	0				387	3	0	-2	1	0	0				387	2	-2	1	1	0
	388	1	0	-2	0	0	0		388	1	2	0	-2	0	0	0				388	0	-2	0	0	0				388	3	0	-2	0	0	0				388	2	-1	1	1	1
	389	1	0	-2	0	0	1		389	1	2	0	-2	0	0	1				389	0	-2	2	2	0				389	3	0	-2	2	2	0				389	2	-3	1	0	1
	390	1	0	-4	0	0	0		390	1	3	0	-4	0	0	0				390	0	-2	1	0	1				390	3	0	-2	1	0	1				390	3	-4	1	0	0
	391	1	0	-4	0	0	0		391	1	3	0	-4	0	0	0				391	0	-1	1	0	0				391	3	0	-1	1	0	0				391	3	-2	1	1	0
	392	1	0	-3	1	0	0		392	1	3	0	-3	1	0	0				392	0	-4	0	0	0				392	4	0	-4	0	0	0				392	3	0	1	1	1
	393	1	0	-3	1	0	0		393	1	3	0	-3	1	0	0				393	0	-4	0	0	0				393	4	0	-4	0	0	0				393	3	0	2	2	1
	394	1	0	-3	0	0	0		394	1	3	0	-3	0	0	0				394	0	-4	0	0	0				394	4	0	-4	0	0	0				394	3	-3	1	0	1
	395	1	0	-3	0	0	0		395	1	3	0	-3	0	0	0				395	0	-4	2	2	0				395	4	0	-4	2	2	0				395	3	0	2	2	1
	396	1	0	-3	0	0	0		396	1	3	0	-3	0	0	0				396	0	-4	1	0	1				396	4	0	-4	1	0	1				396	4	-4	2	0	0
	397	1	0	-3	0	0	0		397	1	3	0	-3	0	0	0				397	0	-3	1	0	0				397	4	0	-3	1	0	0				397	4	0	2	2	1
	398	1	0	-2	1	1	0		398	1	3	0	-2	1	1	0				398	0	-3	0	0	0				398	4	0	-3	0	0	0				398	4	-3	1	1	1
	399	1	0	-2	1	0	1		399	1	3	0	-2	1	0	1				399	0	-3	2	2	0				399	4	0	-3	2	2	0				399	4	0	2	2	1
	400	1	0	-2	1	0	1		400	1	3	0	-2	1	0	1				400	0	-3	1	0	1				400	4	0	-3	1	0	1				400	4	0	2	2	1
	401	1	0	-1	1	0	0		401	1	3	0	-1	1	0	0				401	0	-2	1	0	0				401	4	0	-2	1	0	0				401	0	-3	0	0	0
	402	1	0	-4	1	0	0		402	1	4	0	-4	1	0	0				402	1	-1	1	1	1				402	0	1	-1	1	1	1				402	0	-3	0	0	0
	403	1	0	-4	1	0	0		403	1	4	0	-4	1	0	0				403	1	-1	0	0	1				403	1	1	-1	0	0	1				403	1	-1	2	2	1
	404	1	0	-4	1	1	0		404	1	4	0	-4	1	1	0				404	1	-2	1	0	0				404	2	1	-2	1	0	0				404	1	-1	2	2	1
	405	1	0	-4	1	1	0		405	1	4	0	-4	1	1	0				405	1	-2	1	1	0				405	2	1	-2	1	1	0				405	1	-1	1	0	1
	406	1	0	-4	0	0	0		406	1	4	0	-4	0	0	0				406	1	-2	1	1	1				406	2	1	-2	1	1	1				406	2	-1	1	0	1
	407	1	0	-4	0	0	0		407	1	4	0	-4	0	0	0				407	1	-1	1	1	1				407	3	1	-1	1	1	1				407	3	-4	1	0	0
	408	1	0	-3	1	0	0		408	1	4	0	-3	1	0	0				408	1	-1	2	1	1				408	3	1	-1	2	1	1				408	4	0	2	2	1
	409	1	0	-3	1	0	1		409	1	4	0	-3	1	0	1				409	1	-2	0	0	0				409	4	1	-2	0	0	0				409	4	0	2	2	1
	410	1	0	-3	1	0	1		410	1	4	0	-3	1	0	1				410	1	-2	0	0	0				410	4	1	-2	0	0	0				410	4	0	2	1	1
	411	1	0	-2	1	0	0		411	1	4	0	-2	1	0	0				411	2	-1	1	1	0				411	0	2	-1	1	1	0				411	4	0	2	1	1
	412	1	0	-2	1	0	1		412	1	4	0	-2	1	0	1				412	2	-1	1	1	0				412	0	2	-1	1	1	0				412	4	0	1	0	1
	413	2	0	-2	1	0	1		413	2	1	0	-2	1	0	1				413	2	-1	1	1	1				413	2	2	-1	1	1	1				413	4	0	1	0	1
	414	2	0	-2	1	0	1		414	2	1	0	-2	1	0	1				414	2	-1	1	1	1				414	2	2	-1	1	1	1				414	4	0	2	2	1
	415	2	0	-3	1	0	0		415	2	2	0	-3	1	0	0				415	3	0	1	0	1				415	0	3	0	1	0	1				415	4	0	2	2	1
	416	2	0	-3	1	0	1		416	2	2	0	-3	1	0	1				416	3	0	1	0	1				416	0	3	0	1	0	1				416	0	-1	0	0	1
	417	2	0	-4	1	0	0		417	2	3	0	-4	1	0	0				417	3	0	1	1	1				417	2	3	0	1	1	1				417	0	-1	0	0	1
	418	2	0	-4	1	0	0		418	2	3	0	-4	1	0	0				418	3	0	1	1	1				418	4	3	0	1	1	1				418	0	-1	1	1	1
	419	2	0	-2	1	0	1		419	2	3	0	-2	1	0	1				419	4	0	2	2	1				419	0	4	0	2	2	1				419	2	-1	2	2	0
	420	2	0	-2	1	2	1		420	2	3	0	-2	1	2	1				420	4	0	0	0	0				420	1	4	0	0	0	0				420	2	-1	2	2	1
	421	2	0	-3	2	0	1		421	2	4	0	-3	2	0	1				421	4	0	2	2	1				421	1	4	0	2	2	1				421	3	0	2	2	1
	422	2	0	-3	2	2	1		422	2	4	0	-3	2	2	1				422	4	0	1	1	1				422	4	4	0	1	1	1				422	3	0	2	2	0
	423	4	0	-1	2	2	1		423	4	1	0	-1	2	2	1				423	0	-2	0	0	0				423	1	0	-2	0	0	0				423	3	0	2	2	1
	424	4	0	-3	2	2	1		424	4	3	0	-3	2	2	1				424	0	-2	0	0	0				424	1	0	-2	0	0	0				424	4	0	2	2	1
	425	4	0	-4	2	2	1		425	4	4	0	-4	2	2	1				425	0	-2	1	1	1				425	1	0	-2	1	1	1				425	4	0	2	2	1
	426	4	0	-4	2	2	1		426	4	4	0	-4	2	2	1				426	0	-3	0	0	0				426	2	0	-3	0	0	0				426	4	0	1	1	1
	427	4	0	-4	2	2	1		427	4	4	0	-4	2	2	1				427	0	-3	0	0	0				427	2	0	-3	0	0	0				427	4	0	1	0	1
	428	1	1	-1	1	1	0		428	1	1	1	-1	1	1	0				428	0	-2	0	0	0				428	2	0	-2	0	0	0				428	4	0	2	2	1
	429	1	1	-1	1	0	0		429	1	1	1	-1	1	0	0				429	0	-2	1	1	1				429	2	0	-2	1	1	1				429	0	-1	2	2	0
	430	1	1	-1	2	1	1		430	1	2	1	-1	2	1	1				430	0	-1	1	0	1				430	2	0	-1	1	0	1				430	0	-1	1	1	1
	431	1	1	-3	1	1	1		431	1	3	1	-3	1	1	1				431	0	-1	1	1	1				431	2	0	-1	1	1	1				431	0	-1	2	2	1
	432	1	1	-4	1	1	0		432	1	4	1	-4	1	1	0				432	0	-4	0	0	0				432	3	0	-4	0	0	0				432	0	-1	1	1	1
	433	1	1	-4	1	1	0		433	1	4	1	-4	1	1	0				433	0	-4	0	0	0				433	3	0	-4	0	0	0				433	2	-1	2	1	1
	434	1	1	-3	2	2	1		434	1	4	1	-3	2	2	1				434	0	-4	0	1	0				434	3	0	-4	0	1	0				434	2	-1	2	2	1
	435	1	1	-3	2	2	1		435	1	4	1	-3	2	2	1				435	0	-3	0	0	0				435	3	0	-3	0	0	0				435	3	0	2	1	0
	436	2	1	-1	1	1	1		436	2	0	1	-1	1	1	1				436	0	-3	1	1	0				436	3	0	-3	1	1	0				436	3	0	1	0	1
	437	2	1	-1	1	1	1		437	2	0	1	-1	1	1	1				437	0	-3	0	0	0				437	3	0	-3	0	0	0				437	4	0	2	2	1
	438	2	1	-1	2	2	1		438	2	2	1	-1	2	2	1				438	0	-2	0	0	0				438	3	0	-2	0	0	0				438	4	0	1	1	1
	439	1	2	-1	1	1	1		439	1	2	2	-1	1	1	1				439	0	-2	1	1	0				439	3	0	-2	1	1	0				439	4	0	0	0	1
	440	1	2	-2	2	2	1		440	1	3	2	-2	2	2	1				440	0	-2	1	1	0				440	3	0	-2	1	1	0				440	4	0	2	2	1
	441	1	2	-2	2	2	1		441	1	3	2	-2	2	2	1				441	0	-2	0	0	0				441	3	0	-2	0	0	0				441	0	-1	2	2	0
	442	1	2	-1	1	1	0		442	1	3	2	-1	1	1	0				442	0	-4	0	0	0				442	4	0	-4	0	0	0				442	0	-1	2	2	1
	443	3	2	-1	2	2	1		443	3	0	2	-1	2	2	1				443	0	-4	1	1	0				443	4	0	-4	1	1	0				443	2	-2	2	1	1
	444	3	2	-1	2	2	1		444	3	0	2	-1	2	2	1				444	0	-4	1	0	0				444	4	0	-4	1	0	0				444	2	-1	1	1	1
	445	3	2	-2	2	2	1		445	3	1	2	-2	2	2	1				445	0	-3	0	0	0				445	4	0	-3	0	0	0				445	3	0	2	2	1
	446	3	2	-2	2	2	1		446	3	1	2	-2	2	2	1				446	0	-3	1	1	0				446	4	0	-3	1	1	0				446	3	-2	2	1	1
	447	3	2	-3	2	2	1		447	3	2	2	-3	2	2	1				447	0	-3	2	2	0				447	4	0	-3	2	2	0				447	3	0	1	2	0
	448	3	2	-3	2	2	1		448	3	2	2	-3	2	2	1				448	0	-3	2	2	0				448	4	0	-3	2	2	0				448	3	0	1	1	1
	449	3	2	-4	2	2	1		449	3	3	2	-4	2	2	1				449	1	-1	0	0	1				449	0	1	-1	0	0	1				449	3	0	1	1	1
	450	3	2	-4	2	2	1		450	3	3	2	-4	2	2	1				450	1	-1	0	0	1				450	0	1	-1	0	0	1				450	3	0	1	1	1
	451	4	2	-2	2	2	1		451	4	2	2	-2	2	2	1				451	1	-1	1	0	1				451	1	1	-1	1	0	1				451	4	0	2	2	1
	452	4	2	-2	2	2	1		452	4	2	2	-2	2	2	1				452	1	-3	1	1	1				452	2	1	-3	1	1	1				452	4	0	2	1	1
	453	4	2	-1	1	0	1		453	4	2	2	-1	1	0	1				453	1	-2	1	0	1				453	2	1	-2	1	0	1				453	4	0	1	0	0
	454	4	2	-3	2	1	1		454	4	3	2	-3	2	1	1				454	1	-2	0	0	1				454	4	1	-2	0	0	1				454	4	0	1	1	1
	455	4	2	-3	1	2	1		455	4	4	2	-3	1	2	1				455	1	-2	0	0	1				455	4	1	-2	0	0	1				455	0	-2	1	1	1
	456	4	2	-3	2	2	1		456	4	4	2	-3	2	2	1				456	2	-1	1	1	1				456	0	2	-1	1	1	1				456	0	-2	1	1	1
	457	4	2	-2	1	2	0		457	4	4	2	-2	1	2	0				457	2	-1	1	1	1				457	1	2	-1	1	1	1				457	0	-2	0	0	0
	458	1	3	0	1	1	0		458	1	0	3	0	1	1	0				458	2	-1	1	1	1				458	2	2	-1	1	1	1				458	0	-2	0	0	1
	459	1	3	0	1	0	0		459	1	0	3	0	1	0	0				459	2	-1	1	1	1				459	2	2	-1	1	1	1				459	0	-4	2	1	1
	460	1	3	0	2	1	1		460	1	0	3	0	2	1	1				460	2	-1	1	0	1				460	3	2	-1	1	0	1				460	0	-1	2	1	1
	461	1	3	0	2	1	1		461	1	0	3	0	2	1	1				461	2	-1	1	0	1				461	3	2	-1	1	0	1				461	1	-1	1	1	1
	462	1	3	-1	2	2	1		462	1	1	3	-1	2	2	1				462	3	0	1	1	1				462	1	3	0	1	1	1				462	2	-1	1	0	0
	463	1	3	-1	2	2	1		463	1	1	3	-1	2	2	1				463	4	0	0	0	1				463	0	4	0	0	0	1				463	3	0	2	2	1
	464	1	3	-2	2	2	1		464	1	2	3	-2	2	2	1				464	4	0	2	2	1				464	0	4	0	2	2	1				464	4	0	2	2	1
	465	1	3	-3	1	1	0		465	1	3	3	-3	1	1	0				465	4	0	1	0	1				465	0	4	0	1	0	1				465	4	0	1	2	1
	466	1	3	-1	1	1	1		466	1	4	3	-1	1	1	1				466	4	-1	1	0	1				466	1	4	-1	1	0	1				466	4	0	1	2	1
	467	2	3	-1	2	2	1		467	2	2	3	-1	2	2	1				467	4	0	2	2	0				467	1	4	0	2	2	0				467	0	-4	0	0	0
	468	4	3	0	2	2	1		468	4	0	3	0	2	2	1				468	4	0	2	2	0				468	1	4	0	2	2	0				468	0	-4	0	0	0
	469	4	3	-1	1	0	1		469	4	1	3	-1	1	0	1				469	0	-3	0	0	0				469	1	0	-3	0	0	0				469	0	-1	2	2	1
	470	4	3	-1	1	1	1		470	4	1	3	-1	1	1	1				470	0	-3	0	0	1				470	1	0	-3	0	0	1				470	1	-1	2	2	1
	471	4	3	-2	2	1	1		471	4	2	3	-2	2	1	1				471	0	-2	0	0	0				471	1	0	-2	0	0	0				471	2	-1	2	2	0
	472	4	3	-3	2	1	1		472	4	3	3	-3	2	1	1				472	0	-4	0	0	0				472	2	0	-4	0	0	0				472	3	0	2	2	1
	473	1	4	0	2	0	1		473	1	0	4	0	2	0	1				473	0	-4	0	0	0				473	2	0	-4	0	0	0				473	3	0	2	2	1
	474	1	4	0	1	0	1		474	1	0	4	0	1	0	1				474	0	-3	0	0	1				474	2	0	-3	0	0	1				474	3	0	2	2	1
	475	1	4	0	2	2	1		475	1	0	4	0	2	2	1				475	0	-4	0	0	0				475	3	0	-4	0	0	0				475	3	0	2	2	0
	476	1	4	0	2	2	1		476	1	0	4	0	2	2	1				476	0	-3	0	0	0				476	3	0	-3	0	0	0				476	3	0	2	2	1
	477	1	4	0	2	2	0		477	1	1	4	0	2	2	0				477	0	-4	0	0	0				477	4	0	-4	0	0	0				477	4	0	2	0	1
	478	1	4	0	2	2	1		478	1	1	4	0	2	2	1				478	1	-2	1	1	1				478	0	1	-2	1	1	1				478	4	0	2	0	1
	479	1	4	0	2	2	1		479	1	1	4	0	2	2	1				479	1	-2	1	1	1				479	0	1	-2	1	1	1				479	4	0	2	2	1
	480	1	4	0	2	2	1		480	1	1	4	0	2	2	1				480	1	-1	1	0	1				480	0	1	-1	1	0	1				480	4	0	2	2	1
	481	1	4	0	2	2	1		481	1	1	4	0	2	2	1				481	1	-1	0	0	0				481	1	1	-1	0	0	0				481	4	0	2	2	1
	482	1	4	-2	2	2	1		482	1	2	4	-2	2	2	1				482	2	-2	0	0	0				482	2	2	-2	0	0	0				482	1	-3	1	1	1
	483	1	4	-1	2	2	0		483	1	2	4	-1	2	2	0				483	3	-2	2	2	1				483	3	3	-2	2	2	1				483	1	-3	1	1	1
	484	1	4	-1	2	2	1		484	1	2	4	-1	2	2	1				484	3	-3	1	1	0				484	4	3	-3	1	1	0				484	2	-2	1	1	1
	485	1	4	-1	2	2	1		485	1	2	4	-1	2	2	1				485	4	0	1	0	0				485	0	4	0	1	0	0				485	2	-1	1	1	1
	486	1	4	0	2	2	1		486	1	2	4	0	2	2	1				486	4	0	2	2	1				486	0	4	0	2	2	1				486	3	0	2	2	1
	487	1	4	0	1	1	1		487	1	3	4	0	1	1	1				487	4	-1	2	2	1				487	1	4	-1	2	2	1				487	3	0	2	0	1
	488	1	4	0	1	1	1		488	1	3	4	0	1	1	1				488	4	0	2	2	1				488	1	4	0	2	2	1				488	3	0	2	2	1
	489	1	4	-1	1	1	1		489	1	4	4	-1	1	1	1				489	4	-2	2	2	1				489	2	4	-2	2	2	1				489	3	0	2	2	1
	490	2	4	0	2	2	1		490	2	1	4	0	2	2	1				490	4	-1	2	2	1				490	2	4	-1	2	2	1				490	3	-2	1	0	0
	491	2	4	0	2	2	1		491	2	1	4	0	2	2	1				491	4	-4	1	0	1				491	4	4	-4	1	0	1				491	4	0	2	2	1
	492	4	4	0	2	2	1		492	4	0	4	0	2	2	1				492	0	-1	0	0	1				492	1	0	-1	0	0	1				492	4	0	2	2	1
	493	4	4	0	2	2	1		493	4	0	4	0	2	2	1				493	0	-2	0	0	0				493	2	0	-2	0	0	0				493	4	0	1	0	0
	494	4	4	0	2	1	1		494	4	0	4	0	2	1	1				494	0	-2	0	0	0				494	2	0	-2	0	0	0				494	4	0	2	2	1
	495	4	4	-1	2	1	1		495	4	1	4	-1	2	1	1				495	0	-2	2	0	1				495	2	0	-2	2	0	1				495	4	0	2	1	1
	496	4	4	0	2	2	0		496	4	1	4	0	2	2	0				496	0	-2	2	0	1				496	2	0	-2	2	0	1				496	4	0	1	1	1
	497	4	4	0	2	2	1		497	4	1	4	0	2	2	1				497	0	-2	2	2	1				497	2	0	-2	2	2	1				497	4	0	1	1	1
	498	4	4	-1	2	2	0		498	4	2	4	-1	2	2	0				498	0	-3	2	0	0				498	3	0	-3	2	0	0				498	0	-2	1	0	1
	499	4	4	0	1	0	0		499	4	2	4	0	1	0	0				499	0	-3	2	0	0				499	3	0	-3	2	0	0				499	1	-1	1	1	1
	500	4	4	-2	1	0	0		500	4	3	4	-2	1	0	0				500	0	-3	0	0	0				500	3	0	-3	0	0	0				500	1	-1	1	1	1
	501	4	4	-2	2	2	1		501	4	3	4	-2	2	2	1				501	0	-3	0	0	0				501	3	0	-3	0	0	0				501	1	-2	1	0	1
	502	4	4	-1	1	0	0		502	4	3	4	-1	1	0	0				502	0	-2	0	0	0				502	3	0	-2	0	0	0				502	1	-1	2	1	1
	503	4	4	0	2	2	1		503	4	4	4	0	2	2	1				503	0	-2	1	0	0				503	3	0	-2	1	0	0				503	2	-1	1	0	1
	504	1	0	-3	0	0	1		504	1	0	0	-3	0	0	1				504	0	-4	2	0	0				504	4	0	-4	2	0	0				504	3	0	1	2	1
	505	1	0	-1	1	0	1		505	1	0	0	-1	1	0	1				505	0	-4	2	0	0				505	4	0	-4	2	0	0				505	3	0	1	2	1
	506	1	0	-4	0	0	0		506	1	1	0	-4	0	0	0				506	0	-4	0	0	0				506	4	0	-4	0	0	0				506	3	0	2	2	1
	507	1	0	-3	1	1	1		507	1	1	0	-3	1	1	1				507	0	-4	0	0	0				507	4	0	-4	0	0	0				507	3	0	1	1	1
	508	1	0	-2	0	0	0		508	1	1	0	-2	0	0	0				508	0	-4	1	1	1				508	4	0	-4	1	1	1				508	3	-3	1	0	1
	509	1	0	-2	0	0	1		509	1	1	0	-2	0	0	1				509	0	-4	1	1	1				509	4	0	-4	1	1	1				509	4	0	2	2	1
	510	1	0	-2	0	0	1		510	1	1	0	-2	0	0	1				510	0	-3	0	0	0				510	4	0	-3	0	0	0				510	4	0	2	2	1
	511	1	0	-1	2	0	1		511	1	1	0	-1	2	0	1				511	0	-3	0	0	0				511	4	0	-3	0	0	0				511	4	0	2	2	1
	512	1	0	-1	2	1	1		512	1	1	0	-1	2	1	1				512	1	-1	0	0	1				512	1	1	-1	0	0	1				512	4	0	2	1	1
	513	1	0	-4	0	0	1		513	1	2	0	-4	0	0	1				513	1	-2	2	2	1				513	2	1	-2	2	2	1				513	4	0	1	1	1
	514	1	0	-3	0	0	0		514	1	2	0	-3	0	0	0				514	1	-2	2	2	1				514	2	1	-2	2	2	1				514	1	-1	2	1	1
	515	1	0	-3	1	1	0		515	1	2	0	-3	1	1	0				515	1	-1	1	0	1				515	2	1	-1	1	0	1				515	2	-2	1	1	1
	516	1	0	-3	0	0	1		516	1	2	0	-3	0	0	1				516	1	-1	1	0	1				516	2	1	-1	1	0	1				516	2	-2	2	1	1
	517	1	0	-3	0	0	1		517	1	2	0	-3	0	0	1				517	1	-3	2	2	1				517	3	1	-3	2	2	1				517	4	0	2	1	1
	518	1	0	-2	1	2	0		518	1	2	0	-2	1	2	0				518	1	-3	2	2	1				518	3	1	-3	2	2	1				518	4	0	1	0	0
	519	1	0	-2	1	0	0		519	1	2	0	-2	1	0	0				519	1	-4	2	0	0				519	4	1	-4	2	0	0				519	4	0	1	0	0
	520	1	0	-2	1	1	1		520	1	2	0	-2	1	1	1				520	2	-1	2	2	1				520	1	2	-1	2	2	1				520	4	0	2	2	1
	521	1	0	-2	2	1	1		521	1	2	0	-2	2	1	1				521	2	-1	2	2	1				521	1	2	-1	2	2	1				521	4	0	2	1	1
	522	1	0	-2	2	0	1		522	1	2	0	-2	2	0	1				522	2	-1	2	2	1				522	1	2	-1	2	2	1				522	0	-1	1	0	0
	523	1	0	-2	1	1	1		523	1	2	0	-2	1	1	1				523	2	-3	2	2	1				523	3	2	-3	2	2	1				523	0	-1	1	0	0
	524	1	0	-1	0	0	1		524	1	2	0	-1	0	0	1				524	2	-4	2	0	0				524	4	2	-4	2	0	0				524	0	-1	2	2	1
	525	1	0	-4	0	0	0		525	1	3	0	-4	0	0	0				525	3	0	2	2	1				525	0	3	0	2	2	1				525	2	-3	1	2	1
	526	1	0	-4	0	0	0		526	1	3	0	-4	0	0	0				526	3	-1	2	2	1				526	1	3	-1	2	2	1				526	3	0	2	2	1
	527	1	0	-4	0	0	0		527	1	3	0	-4	0	0	0				527	3	-1	2	2	1				527	1	3	-1	2	2	1				527	3	0	2	2	0
	528	1	0	-4	1	1	0		528	1	3	0	-4	1	1	0				528	3	-2	2	2	1				528	2	3	-2	2	2	1				528	3	-3	1	2	1
	529	1	0	-3	0	0	0		529	1	3	0	-3	0	0	0				529	3	-3	2	1	0				529	3	3	-3	2	1	0				529	3	0	2	2	1
	530	1	0	-3	1	1	0		530	1	3	0	-3	1	1	0				530	4	0	1	0	0				530	0	4	0	1	0	0				530	4	0	2	2	1
	531	1	0	-3	0	0	0		531	1	3	0	-3	0	0	0				531	4	0	2	2	1				531	0	4	0	2	2	1				531	4	0	2	2	1
	532	1	0	-3	0	0	0		532	1	3	0	-3	0	0	0				532	4	0	2	2	1				532	0	4	0	2	2	1				532	4	-3	1	2	1
	533	1	0	-3	0	0	0		533	1	3	0	-3	0	0	0				533	4	0	2	2	1				533	0	4	0	2	2	1				533	4	0	2	0	1
	534	1	0	-3	1	0	0		534	1	3	0	-3	1	0	0				534	4	-1	2	2	0				534	1	4	-1	2	2	0				534	4	0	2	2	1
	535	1	0	-3	1	1	1		535	1	3	0	-3	1	1	1				535	0	-1	0	0	1				535	1	0	-1	0	0	1				535	4	0	2	2	1
	536	1	0	-3	1	1	1		536	1	3	0	-3	1	1	1				536	0	-1	0	0	1				536	1	0	-1	0	0	1				536	0	-3	1	1	1
	537	1	0	-2	1	1	0		537	1	3	0	-2	1	1	0				537	0	-2	0	0	1				537	2	0	-2	0	0	1				537	0	-3	1	1	1
	538	1	0	-2	1	0	0		538	1	3	0	-2	1	0	0				538	0	-2	0	0	1				538	2	0	-2	0	0	1				538	1	-3	1	0	1
	539	1	0	-2	1	0	1		539	1	3	0	-2	1	0	1				539	0	-3	0	0	0				539	3	0	-3	0	0	0				539	1	-3	1	1	1
	540	1	0	-4	0	0	0		540	1	4	0	-4	0	0	0				540	0	-3	0	0	0				540	3	0	-3	0	0	0				540	1	-1	2	2	1
	541	1	0	-4	1	1	0		541	1	4	0	-4	1	1	0				541	0	-3	0	0	0				541	3	0	-3	0	0	0				541	1	-1	2	2	1
	542	1	0	-4	1	1	0		542	1	4	0	-4	1	1	0				542	0	-3	0	0	0				542	3	0	-3	0	0	0				542	2	-1	0	0	1
	543	1	0	-4	1	1	0		543	1	4	0	-4	1	1	0				543	0	-3	0	0	0				543	3	0	-3	0	0	0				543	3	0	0	0	1
	544	1	0	-4	0	0	0		544	1	4	0	-4	0	0	0				544	0	-3	0	0	0				544	3	0	-3	0	0	0				544	4	0	2	2	1
	545	1	0	-4	0	0	0		545	1	4	0	-4	0	0	0				545	0	-4	1	0	0				545	4	0	-4	1	0	0				545	4	0	2	2	1
	546	1	0	-4	0	0	0		546	1	4	0	-4	0	0	0				546	0	-4	1	1	0				546	4	0	-4	1	1	0				546	1	-2	0	0	1
	547	1	0	-4	1	0	0		547	1	4	0	-4	1	0	0				547	0	-4	0	0	0				547	4	0	-4	0	0	0				547	1	-1	1	0	0
	548	1	0	-3	1	0	0		548	1	4	0	-3	1	0	0				548	0	-4	0	0	0				548	4	0	-4	0	0	0				548	1	-2	2	2	1
	549	1	0	-3	0	1	0		549	1	4	0	-3	0	1	0				549	0	-4	1	1	0				549	4	0	-4	1	1	0				549	1	-1	2	2	1
	550	1	0	-3	0	0	1		550	1	4	0	-3	0	0	1				550	0	-4	1	0	0				550	4	0	-4	1	0	0				550	2	-1	2	2	1
	551	1	0	-2	0	0	0		551	1	4	0	-2	0	0	0				551	1	-1	1	1	0				551	1	1	-1	1	1	0				551	2	-2	1	0	1
	552	2	0	-3	1	1	1		552	2	3	0	-3	1	1	1				552	1	-1	0	1	1				552	1	1	-1	0	1	1				552	3	-3	1	1	1
	553	2	0	-2	0	0	0		553	2	3	0	-2	0	0	0				553	1	-1	1	0	1				553	1	1	-1	1	0	1				553	3	-3	1	1	1
	554	2	0	-2	1	1	0		554	2	3	0	-2	1	1	0				554	1	-2	0	1	0				554	2	1	-2	0	1	0				554	3	0	2	2	1
	555	2	0	-2	1	1	0		555	2	3	0	-2	1	1	0				555	1	-2	0	0	0				555	2	1	-2	0	0	0				555	3	0	1	0	1
	556	2	0	-1	1	1	0		556	2	3	0	-1	1	1	0				556	2	-1	1	1	1				556	1	2	-1	1	1	1				556	3	0	1	1	1
	557	2	0	-4	1	1	0		557	2	4	0	-4	1	1	0				557	2	-2	0	1	0				557	2	2	-2	0	1	0				557	3	0	2	2	1
	558	2	0	-4	1	1	0		558	2	4	0	-4	1	1	0				558	2	-2	1	0	0				558	2	2	-2	1	0	0				558	3	0	2	2	1
	559	2	0	-3	0	0	0		559	2	4	0	-3	0	0	0				559	3	0	1	1	1				559	0	3	0	1	1	1				559	4	0	2	2	0
	560	2	0	-3	1	1	0		560	2	4	0	-3	1	1	0				560	4	0	1	1	1				560	0	4	0	1	1	1				560	4	0	2	2	0
	561	2	0	-3	1	1	0		561	2	4	0	-3	1	1	0				561	4	0	0	0	1				561	0	4	0	0	0	1				561	4	0	1	1	1
	562	2	0	-2	0	0	0		562	2	4	0	-2	0	0	0				562	4	0	0	0	1				562	0	4	0	0	0	1				562	4	0	1	0	1
	563	4	0	-1	2	1	1		563	4	3	0	-1	2	1	1				563	4	0	1	2	1				563	0	4	0	1	2	1				563	4	0	2	2	1
	564	1	1	-1	1	1	0		564	1	0	1	-1	1	1	0				564	0	-1	2	2	1				564	0	0	-1	2	2	1				564	4	0	2	2	0
	565	1	1	-1	0	0	0		565	1	0	1	-1	0	0	0				565	0	-2	0	0	0				565	1	0	-2	0	0	0				565	4	0	2	2	0
	566	1	1	-2	1	1	1		566	1	1	1	-2	1	1	1				566	0	-2	0	0	0				566	1	0	-2	0	0	0				566	4	0	2	2	1
	567	1	1	-1	1	1	0		567	1	1	1	-1	1	1	0				567	0	-1	0	0	1				567	1	0	-1	0	0	1				567	4	0	2	2	1
	568	1	1	-1	2	1	1		568	1	1	1	-1	2	1	1				568	0	-3	0	0	0				568	2	0	-3	0	0	0				568	4	0	2	1	1
	569	1	1	-2	1	1	1		569	1	2	1	-2	1	1	1				569	0	-3	0	0	0				569	2	0	-3	0	0	0				569	4	0	2	2	1
	570	1	1	-1	1	0	1		570	1	2	1	-1	1	0	1				570	0	-2	0	0	1				570	2	0	-2	0	0	1				570	4	0	2	2	1
	571	1	1	-1	0	0	0		571	1	3	1	-1	0	0	0				571	0	-2	1	0	1				571	2	0	-2	1	0	1				571	4	0	2	2	1
	572	2	1	-3	1	1	0		572	2	3	1	-3	1	1	0				572	0	-4	0	0	0				572	3	0	-4	0	0	0				572	4	0	2	2	1
	573	3	1	-3	2	2	1		573	3	4	1	-3	2	2	1				573	0	-4	0	0	0				573	3	0	-4	0	0	0				573	0	-1	2	0	1
	574	4	1	-4	1	1	1		574	4	0	1	-4	1	1	1				574	0	-3	0	0	0				574	3	0	-3	0	0	0				574	1	-1	2	2	1
	575	4	1	-2	2	1	1		575	4	4	1	-2	2	1	1				575	0	-3	0	0	0				575	3	0	-3	0	0	0				575	2	-1	1	1	1
	576	1	2	-1	1	1	1		576	1	0	2	-1	1	1	1				576	0	-3	0	0	0				576	3	0	-3	0	0	0				576	3	0	2	2	0
	577	1	2	-1	2	2	1		577	1	1	2	-1	2	2	1				577	0	-2	0	0	0				577	3	0	-2	0	0	0				577	3	0	1	1	1
	578	1	2	-2	1	1	1		578	1	2	2	-2	1	1	1				578	0	-2	0	0	0				578	3	0	-2	0	0	0				578	3	-2	1	1	0
	579	1	2	-1	2	1	1		579	1	4	2	-1	2	1	1				579	0	-1	1	0	0				579	3	0	-1	1	0	0				579	3	0	1	0	1
	580	2	2	-1	1	1	1		580	2	1	2	-1	1	1	1				580	0	-4	0	0	0				580	4	0	-4	0	0	0				580	4	0	2	2	1
	581	2	2	-1	1	1	1		581	2	1	2	-1	1	1	1				581	0	-4	0	0	0				581	4	0	-4	0	0	0				581	4	0	2	2	0
	582	2	2	-2	1	1	1		582	2	2	2	-2	1	1	1				582	0	-4	0	0	0				582	4	0	-4	0	0	0				582	4	0	2	2	1
	583	2	2	-2	1	1	1		583	2	2	2	-2	1	1	1				583	0	-3	0	0	0				583	4	0	-3	0	0	0				583	4	0	1	0	0
	584	2	2	-1	1	1	0		584	2	2	2	-1	1	1	0				584	0	-3	0	0	0				584	4	0	-3	0	0	0				584	4	0	2	2	0
	585	3	2	-3	2	2	1		585	3	3	2	-3	2	2	1				585	0	-2	0	0	0				585	4	0	-2	0	0	0				585	4	0	2	2	0
	586	3	2	-2	2	2	1		586	3	3	2	-2	2	2	1				586	0	-2	0	0	0				586	4	0	-2	0	0	0				586	4	0	1	0	1
	587	3	2	-4	2	2	1		587	3	4	2	-4	2	2	1				587	0	-2	1	1	1				587	4	0	-2	1	1	1				587	0	-4	0	0	0
	588	1	3	0	1	1	1		588	1	0	3	0	1	1	1				588	1	-1	2	2	1				588	0	1	-1	2	2	1				588	0	-4	0	0	0
	589	1	3	0	2	2	1		589	1	0	3	0	2	2	1				589	1	-1	1	0	1				589	1	1	-1	1	0	1				589	0	-2	1	0	0
	590	1	3	0	2	2	1		590	1	0	3	0	2	2	1				590	1	-1	1	1	0				590	2	1	-1	1	1	0				590	0	-2	1	0	0
	591	1	3	0	2	2	1		591	1	0	3	0	2	2	1				591	1	-1	1	0	0				591	3	1	-1	1	0	0				591	0	-1	0	0	1
	592	1	3	-1	1	1	1		592	1	1	3	-1	1	1	1				592	1	-1	1	1	1				592	3	1	-1	1	1	1				592	0	-1	1	0	1
	593	1	3	-1	2	2	1		593	1	1	3	-1	2	2	1				593	2	-2	1	0	1				593	2	2	-2	1	0	1				593	0	-1	1	0	1
	594	1	3	-1	2	2	1		594	1	1	3	-1	2	2	1				594	2	-1	1	1	0				594	2	2	-1	1	1	0				594	0	-1	2	2	1
	595	1	3	-1	1	0	0		595	1	2	3	-1	1	0	0				595	3	-1	2	2	1				595	1	3	-1	2	2	1				595	0	-1	2	2	1
	596	1	3	0	2	2	1		596	1	3	3	0	2	2	1				596	3	-1	1	0	1				596	3	3	-1	1	0	1				596	0	-1	1	0	1
	597	2	3	-1	1	1	0		597	2	2	3	-1	1	1	0				597	3	-2	1	0	0				597	4	3	-2	1	0	0				597	0	-1	1	0	1
	598	2	3	0	1	2	0		598	2	2	3	0	1	2	0				598	3	-2	1	0	1				598	4	3	-2	1	0	1				598	1	-1	2	1	1
	599	3	3	-2	2	2	1		599	3	2	3	-2	2	2	1				599	3	-2	1	1	1				599	4	3	-2	1	1	1				599	2	-1	2	2	0
	600	3	3	-1	2	2	1		600	3	2	3	-1	2	2	1				600	4	0	2	2	1				600	0	4	0	2	2	1				600	2	-1	2	2	1
	601	4	3	-4	1	2	1		601	4	0	3	-4	1	2	1				601	4	0	1	1	1				601	0	4	0	1	1	1				601	2	-2	1	0	1
	602	4	3	0	2	2	1		602	4	2	3	0	2	2	1				602	4	0	1	1	1				602	0	4	0	1	1	1				602	2	-1	2	2	1
	603	4	3	-3	2	2	0		603	4	4	3	-3	2	2	0				603	4	0	2	2	1				603	2	4	0	2	2	1				603	3	0	2	2	1
	604	4	3	-2	2	2	1		604	4	4	3	-2	2	2	1				604	4	0	2	2	1				604	2	4	0	2	2	1				604	3	0	2	2	1
	605	1	4	-2	1	1	1		605	1	0	4	-2	1	1	1				605	4	0	2	2	1				605	2	4	0	2	2	1				605	3	-2	1	0	1
	606	1	4	0	1	1	1		606	1	0	4	0	1	1	1				606	4	-1	2	1	1				606	3	4	-1	2	1	1				606	3	0	2	2	1
	607	1	4	0	1	0	1		607	1	0	4	0	1	0	1				607	4	-1	1	0	1				607	3	4	-1	1	0	1				607	3	0	2	2	1
	608	1	4	0	2	2	1		608	1	0	4	0	2	2	1				608	0	-4	1	0	0				608	1	0	-4	1	0	0				608	3	0	2	2	1
	609	1	4	0	1	1	0		609	1	1	4	0	1	1	0				609	0	-1	1	0	1				609	1	0	-1	1	0	1				609	4	-2	1	2	0
	610	1	4	0	0	0	1		610	1	1	4	0	0	0	1				610	0	-1	1	1	1				610	1	0	-1	1	1	1				610	4	-2	1	2	1
	611	1	4	0	2	1	1		611	1	1	4	0	2	1	1				611	0	-1	1	0	1				611	1	0	-1	1	0	1				611	4	0	2	2	1
	612	1	4	0	1	0	1		612	1	2	4	0	1	0	1				612	0	-2	0	0	0				612	2	0	-2	0	0	0				612	4	0	2	0	1
	613	1	4	0	2	2	1		613	1	3	4	0	2	2	1				613	0	-2	1	0	1				613	2	0	-2	1	0	1				613	4	0	2	2	1
	614	1	4	-1	2	2	1		614	1	4	4	-1	2	2	1				614	0	-2	1	0	1				614	2	0	-2	1	0	1				614	4	0	2	2	1
	615	2	4	0	2	2	1		615	2	0	4	0	2	2	1				615	0	-3	0	0	0				615	3	0	-3	0	0	0				615	4	-4	1	1	1
	616	2	4	0	2	2	1		616	2	0	4	0	2	2	1				616	0	-3	1	0	1				616	3	0	-3	1	0	1				616	0	-4	0	0	0
	617	2	4	0	2	2	1		617	2	1	4	0	2	2	1				617	0	-3	1	0	1				617	3	0	-3	1	0	1				617	0	-4	0	0	0
	618	2	4	0	2	2	1		618	2	1	4	0	2	2	1				618	0	-2	0	0	0				618	3	0	-2	0	0	0				618	0	-1	0	0	1
	619	2	4	0	2	2	1		619	2	1	4	0	2	2	1				619	0	-2	0	0	0				619	3	0	-2	0	0	0				619	0	-1	0	0	1
	620	2	4	-1	1	1	0		620	2	2	4	-1	1	1	0				620	0	-4	0	0	0				620	4	0	-4	0	0	0				620	3	0	2	2	1
	621	3	4	0	2	2	1		621	3	0	4	0	2	2	1				621	0	-4	1	0	0				621	4	0	-4	1	0	0				621	3	0	2	2	1
	622	3	4	-1	2	2	1		622	3	1	4	-1	2	2	1				622	0	-4	1	0	0				622	4	0	-4	1	0	0				622	3	0	2	2	1
	623	3	4	0	2	2	1		623	3	1	4	0	2	2	1				623	0	-4	0	0	1				623	4	0	-4	0	0	1				623	4	0	2	2	1
	624	3	4	0	2	2	1		624	3	2	4	0	2	2	1				624	0	-4	0	0	1				624	4	0	-4	0	0	1				624	4	-3	1	1	0
	625	3	4	-2	2	2	1		625	3	4	4	-2	2	2	1				625	0	-3	0	0	0				625	4	0	-3	0	0	0				625	4	-2	2	2	1
	626	4	4	0	2	2	1		626	4	1	4	0	2	2	1				626	0	-3	0	0	0				626	4	0	-3	0	0	0				626	4	0	2	2	0
	627	4	4	0	2	2	1		627	4	2	4	0	2	2	1				627	1	-3	0	0	1				627	3	1	-3	0	0	1				627	4	0	2	2	1
	628	4	4	-2	2	2	0		628	4	3	4	-2	2	2	0				628	2	-2	2	2	1				628	2	2	-2	2	2	1				628	4	0	2	2	1
	629	4	4	-1	2	2	1		629	4	3	4	-1	2	2	1				629	2	-1	1	1	0				629	2	2	-1	1	1	0				629	0	-2	0	1	1
	630	4	4	0	2	2	0		630	4	3	4	0	2	2	0				630	2	-1	1	1	0				630	2	2	-1	1	1	0				630	0	-2	1	1	1
	631	4	4	-1	2	2	0		631	4	4	4	-1	2	2	0				631	2	-3	1	1	0				631	3	2	-3	1	1	0				631	0	-1	2	2	1
	632	1	0	-1	1	1	1		632	1	0	0	-1	1	1	1				632	2	-2	1	1	1				632	3	2	-2	1	1	1				632	1	-2	1	1	1
	633	1	0	-2	1	1	0		633	1	1	0	-2	1	1	0				633	2	-3	1	0	1				633	4	2	-3	1	0	1				633	1	-1	2	2	1
	634	1	0	-2	1	0	0		634	1	1	0	-2	1	0	0				634	3	-3	1	1	1				634	0	3	-3	1	1	1				634	1	-1	2	2	1
	635	1	0	-2	1	1	1		635	1	1	0	-2	1	1	1				635	3	0	1	2	1				635	0	3	0	1	2	1				635	1	-1	2	2	1
	636	1	0	-2	1	1	1		636	1	1	0	-2	1	1	1				636	3	0	1	2	1				636	0	3	0	1	2	1				636	2	-2	1	0	1
	637	1	0	-1	1	0	0		637	1	1	0	-1	1	0	0				637	3	-1	2	2	1				637	1	3	-1	2	2	1				637	2	-1	2	2	1
	638	1	0	-1	1	1	1		638	1	1	0	-1	1	1	1				638	3	-1	1	1	1				638	2	3	-1	1	1	1				638	2	-1	2	2	1
	639	1	0	-1	2	2	1		639	1	1	0	-1	2	2	1				639	3	-1	2	2	1				639	3	3	-1	2	2	1				639	3	-3	1	1	1
	640	1	0	-3	1	1	1		640	1	2	0	-3	1	1	1				640	3	-2	2	0	1				640	4	3	-2	2	0	1				640	3	0	2	2	1
	641	1	0	-3	1	1	1		641	1	2	0	-3	1	1	1				641	4	0	2	2	1				641	0	4	0	2	2	1				641	3	0	1	1	1
	642	1	0	-3	1	0	1		642	1	2	0	-3	1	0	1				642	4	0	2	2	1				642	0	4	0	2	2	1				642	4	0	1	0	0
	643	1	0	-3	1	0	1		643	1	2	0	-3	1	0	1				643	4	0	1	1	1				643	0	4	0	1	1	1				643	4	0	1	0	0
	644	1	0	-2	0	0	0		644	1	2	0	-2	0	0	0				644	4	-1	2	2	0				644	1	4	-1	2	2	0				644	4	-3	2	1	1
	645	1	0	-2	2	2	0		645	1	2	0	-2	2	2	0				645	4	0	1	1	1				645	1	4	0	1	1	1				645	4	0	2	2	1
	646	1	0	-1	0	0	0		646	1	2	0	-1	0	0	0				646	4	-2	2	2	1				646	2	4	-2	2	2	1				646	4	0	1	1	1
	647	1	0	-1	2	2	0		647	1	2	0	-1	2	2	0				647	4	0	2	2	1				647	2	4	0	2	2	1				647	0	-3	0	0	0
	648	1	0	-4	1	0	0		648	1	3	0	-4	1	0	0				648	0	-1	0	0	1				648	0	0	-1	0	0	1				648	0	-3	0	0	0
	649	1	0	-4	1	0	0		649	1	3	0	-4	1	0	0				649	0	-2	1	0	0				649	1	0	-2	1	0	0				649	1	-1	2	2	1
	650	1	0	-4	1	1	1		650	1	3	0	-4	1	1	1				650	0	-2	0	0	0				650	1	0	-2	0	0	0				650	2	-2	1	1	1
	651	1	0	-4	1	1	1		651	1	3	0	-4	1	1	1				651	0	-1	1	0	1				651	1	0	-1	1	0	1				651	2	-2	1	1	1
	652	1	0	-3	1	0	0		652	1	3	0	-3	1	0	0				652	0	-1	1	0	1				652	1	0	-1	1	0	1				652	3	-3	1	1	0
	653	1	0	-3	1	0	0		653	1	3	0	-3	1	0	0				653	0	-3	0	0	0				653	2	0	-3	0	0	0				653	3	-2	1	1	0
	654	1	0	-3	0	0	0		654	1	3	0	-3	0	0	0				654	0	-3	0	0	1				654	2	0	-3	0	0	1				654	3	0	2	2	1
	655	1	0	-3	2	2	0		655	1	3	0	-3	2	2	0				655	0	-2	1	0	0				655	2	0	-2	1	0	0				655	4	-2	2	1	0
	656	1	0	-3	1	0	1		656	1	3	0	-3	1	0	1				656	0	-2	0	0	0				656	2	0	-2	0	0	0				656	4	-2	2	1	0
	657	1	0	-2	1	0	0		657	1	3	0	-2	1	0	0				657	0	-1	2	0	1				657	2	0	-1	2	0	1				657	4	0	2	1	0
	658	1	0	-2	0	0	0		658	1	3	0	-2	0	0	0				658	0	-1	2	0	1				658	2	0	-1	2	0	1				658	4	0	2	2	1
	659	1	0	-2	2	2	0		659	1	3	0	-2	2	2	0				659	0	-1	1	0	1				659	2	0	-1	1	0	1				659	4	0	2	2	1
	660	1	0	-2	1	0	1		660	1	3	0	-2	1	0	1				660	0	-1	1	0	1				660	2	0	-1	1	0	1				660	4	-2	1	1	1
	661	1	0	-1	1	0	0		661	1	3	0	-1	1	0	0				661	0	-4	0	0	0				661	3	0	-4	0	0	0				661	4	0	1	1	1
	662	1	0	-4	0	0	0		662	1	4	0	-4	0	0	0				662	0	-4	0	0	0				662	3	0	-4	0	0	0				662	4	0	2	2	1
	663	1	0	-4	0	0	0		663	1	4	0	-4	0	0	0				663	0	-3	0	0	0				663	3	0	-3	0	0	0				663	0	-2	0	0	0
	664	1	0	-4	0	0	0		664	1	4	0	-4	0	0	0				664	0	-3	0	0	0				664	3	0	-3	0	0	0				664	0	-2	0	0	0
	665	1	0	-4	2	2	0		665	1	4	0	-4	2	2	0				665	0	-2	1	0	0				665	3	0	-2	1	0	0				665	2	-2	1	1	1
	666	1	0	-4	1	0	1		666	1	4	0	-4	1	0	1				666	0	-2	2	0	0				666	3	0	-2	2	0	0				666	3	-2	1	1	1
	667	1	0	-3	1	0	0		667	1	4	0	-3	1	0	0				667	0	-2	0	0	0				667	3	0	-2	0	0	0				667	3	0	2	2	1
	668	1	0	-3	0	0	0		668	1	4	0	-3	0	0	0				668	0	-2	0	0	0				668	3	0	-2	0	0	0				668	3	0	2	1	1
	669	1	0	-3	2	2	0		669	1	4	0	-3	2	2	0				669	0	-2	1	2	1				669	3	0	-2	1	2	1				669	3	0	2	1	1
	670	1	0	-3	1	0	1		670	1	4	0	-3	1	0	1				670	0	-4	0	0	0				670	4	0	-4	0	0	0				670	3	0	2	2	1
	671	1	0	-2	1	0	0		671	1	4	0	-2	1	0	0				671	0	-4	0	0	0				671	4	0	-4	0	0	0				671	4	0	2	2	1
	672	2	0	-2	2	0	0		672	2	0	0	-2	2	0	0				672	0	-4	0	0	0				672	4	0	-4	0	0	0				672	4	0	2	2	1
	673	2	0	-3	1	0	1		673	2	1	0	-3	1	0	1				673	0	-3	0	0	0				673	4	0	-3	0	0	0				673	4	0	2	1	1
	674	2	0	-2	1	1	1		674	2	1	0	-2	1	1	1				674	0	-3	0	0	0				674	4	0	-3	0	0	0				674	4	0	1	2	1
	675	2	0	-1	1	1	1		675	2	1	0	-1	1	1	1				675	0	-3	0	0	0				675	4	0	-3	0	0	0				675	4	-2	1	0	1
	676	2	0	-4	2	1	1		676	2	2	0	-4	2	1	1				676	0	-3	0	0	0				676	4	0	-3	0	0	0				676	4	-2	1	1	1
	677	2	0	-4	1	0	1		677	2	2	0	-4	1	0	1				677	0	-3	1	2	1				677	4	0	-3	1	2	1				677	4	0	1	2	1
	678	2	0	-3	1	0	1		678	2	2	0	-3	1	0	1				678	0	-3	1	0	1				678	4	0	-3	1	0	1				678	4	0	2	2	1
	679	2	0	-2	2	1	1		679	2	2	0	-2	2	1	1				679	1	-1	1	0	1				679	0	1	-1	1	0	1				679	4	0	2	2	1
	680	2	0	-2	1	1	1		680	2	2	0	-2	1	1	1				680	1	-3	0	0	0				680	1	1	-3	0	0	0				680	0	-2	2	1	1
	681	2	0	-2	1	1	1		681	2	2	0	-2	1	1	1				681	1	-1	1	1	0				681	1	1	-1	1	1	0				681	1	-1	2	2	1
	682	2	0	-4	1	0	1		682	2	3	0	-4	1	0	1				682	1	-3	0	0	0				682	3	1	-3	0	0	0				682	2	-1	2	2	1
	683	2	0	-3	1	1	0		683	2	3	0	-3	1	1	0				683	1	-2	1	2	1				683	3	1	-2	1	2	1				683	2	-1	2	2	1
	684	2	0	-3	1	1	0		684	2	3	0	-3	1	1	0				684	1	-4	1	1	1				684	4	1	-4	1	1	1				684	4	0	2	2	1
	685	2	0	-3	1	1	1		685	2	3	0	-3	1	1	1				685	2	-1	2	2	1				685	0	2	-1	2	2	1				685	4	0	2	2	1
	686	2	0	-4	1	1	0		686	2	4	0	-4	1	1	0				686	2	-2	2	2	1				686	1	2	-2	2	2	1				686	4	0	2	2	1
	687	2	0	-4	1	1	0		687	2	4	0	-4	1	1	0				687	2	-4	0	0	0				687	2	2	-4	0	0	0				687	4	-2	0	0	1
	688	2	0	-4	1	2	1		688	2	4	0	-4	1	2	1				688	2	-2	0	0	0				688	2	2	-2	0	0	0				688	4	-2	1	1	1
	689	3	0	-2	2	2	1		689	3	2	0	-2	2	2	1				689	2	-4	2	2	1				689	3	2	-4	2	2	1				689	4	0	1	2	1
	690	3	0	-3	2	2	1		690	3	3	0	-3	2	2	1				690	2	-3	2	2	1				690	3	2	-3	2	2	1				690	4	0	1	2	1
	691	3	0	-3	2	1	1		691	3	3	0	-3	2	1	1				691	3	0	2	2	1				691	0	3	0	2	2	1				691	0	-1	1	0	1
	692	3	0	-3	2	1	1		692	3	3	0	-3	2	1	1				692	3	-1	2	2	1				692	1	3	-1	2	2	1				692	0	-1	1	0	1
	693	3	0	-4	2	2	0		693	3	4	0	-4	2	2	0				693	3	0	2	1	1				693	1	3	0	2	1	1				693	1	-3	2	1	0
	694	3	0	-4	2	2	1		694	3	4	0	-4	2	2	1				694	3	0	2	1	1				694	1	3	0	2	1	1				694	1	-1	2	2	1
	695	3	0	-4	2	2	1		695	3	4	0	-4	2	2	1				695	3	-3	2	2	1				695	2	3	-3	2	2	1				695	1	-1	2	2	1
	696	1	1	-1	1	1	1		696	1	0	1	-1	1	1	1				696	3	-2	2	2	1				696	2	3	-2	2	2	1				696	1	-1	2	2	1
	697	1	1	-1	0	0	1		697	1	1	1	-1	0	0	1				697	3	-1	2	2	1				697	2	3	-1	2	2	1				697	1	-1	2	2	1
	698	1	1	-2	1	0	0		698	1	2	1	-2	1	0	0				698	3	-1	2	2	1				698	2	3	-1	2	2	1				698	1	-1	2	2	1
	699	1	1	-2	1	1	0		699	1	2	1	-2	1	1	0				699	3	-2	2	2	1				699	3	3	-2	2	2	1				699	1	-1	2	2	1
	700	1	1	-2	1	1	1		700	1	2	1	-2	1	1	1				700	3	0	2	2	1				700	3	3	0	2	2	1				700	1	-1	2	2	1
	701	1	1	-1	1	1	1		701	1	3	1	-1	1	1	1				701	4	-2	1	1	1				701	0	4	-2	1	1	1				701	2	-3	2	2	1
	702	1	1	-1	2	1	1		702	1	3	1	-1	2	1	1				702	4	0	2	1	1				702	0	4	0	2	1	1				702	2	-1	2	2	1
	703	1	1	-2	0	0	0		703	1	4	1	-2	0	0	0				703	4	0	2	0	1				703	0	4	0	2	0	1				703	3	0	2	2	1
	704	1	1	-2	0	0	0		704	1	4	1	-2	0	0	0				704	4	0	1	1	1				704	0	4	0	1	1	1				704	3	0	2	2	1
	705	2	1	-1	2	0	0		705	2	0	1	-1	2	0	0				705	4	0	1	1	0				705	1	4	0	1	1	0				705	3	-2	2	2	1
	706	2	1	-3	2	1	1		706	2	1	1	-3	2	1	1				706	4	0	1	1	0				706	1	4	0	1	1	0				706	3	0	2	2	1
	707	3	1	-2	2	1	1		707	3	2	1	-2	2	1	1				707	4	0	2	2	1				707	1	4	0	2	2	1				707	3	0	2	2	1
	708	3	1	-2	2	1	1		708	3	2	1	-2	2	1	1				708	4	0	2	2	1				708	1	4	0	2	2	1				708	4	-3	2	1	0
	709	3	1	-4	2	2	1		709	3	4	1	-4	2	2	1				709	4	0	2	2	1				709	1	4	0	2	2	1				709	4	-3	1	1	1
	710	1	2	-1	1	1	0		710	1	0	2	-1	1	1	0				710	4	-1	2	2	1				710	2	4	-1	2	2	1				710	4	-2	1	1	0
	711	1	2	-1	1	1	0		711	1	0	2	-1	1	1	0				711	4	-3	2	2	0				711	4	4	-3	2	2	0				711	4	0	2	2	0
	712	1	2	-1	1	1	1		712	1	2	2	-1	1	1	1				712	4	-1	0	1	0				712	4	4	-1	0	1	0				712	4	0	2	2	1
	713	1	2	-1	1	1	1		713	1	2	2	-1	1	1	1				713	0	-3	0	0	0				713	3	0	-3	0	0	0				713	4	0	2	2	1
	714	3	2	-1	2	2	1		714	3	1	2	-1	2	2	1				714	0	-2	0	0	0				714	3	0	-2	0	0	0				714	4	0	2	2	1
	715	3	2	-1	2	2	1		715	3	1	2	-1	2	2	1				715	0	-4	0	0	0				715	4	0	-4	0	0	0				715	4	0	2	2	1
	716	3	2	-1	2	2	1		716	3	1	2	-1	2	2	1				716	0	-3	0	0	0				716	4	0	-3	0	0	0				716	4	0	2	2	1
	717	3	2	-2	2	2	1		717	3	2	2	-2	2	2	1				717	2	-2	0	0	0				717	2	2	-2	0	0	0				717	0	-2	0	0	0
	718	3	2	-3	2	2	1		718	3	3	2	-3	2	2	1				718	2	-1	0	0	0				718	2	2	-1	0	0	0				718	0	-2	0	0	0
	719	4	2	-2	1	1	1		719	4	4	2	-2	1	1	1				719	3	-1	1	1	1				719	1	3	-1	1	1	1				719	0	-1	1	0	1
	720	4	2	-2	1	1	1		720	4	4	2	-2	1	1	1				720	3	0	1	1	1				720	1	3	0	1	1	1				720	1	-3	2	0	0
	721	1	3	0	1	0	1		721	1	0	3	0	1	0	1				721	4	0	1	1	1				721	0	4	0	1	1	1				721	1	-1	2	0	0
	722	1	3	0	1	0	1		722	1	0	3	0	1	0	1				722	0	-4	1	1	1				722	0	0	-4	1	1	1				722	1	-1	2	0	1
	723	1	3	0	1	1	1		723	1	2	3	0	1	1	1				723	0	-4	0	0	1				723	0	0	-4	0	0	1				723	1	-1	2	2	1
	724	1	3	0	1	1	1		724	1	4	3	0	1	1	1				724	0	-1	0	0	1				724	0	0	-1	0	0	1				724	2	-1	2	2	1
	725	2	3	-2	2	2	1		725	2	0	3	-2	2	2	1				725	0	-2	0	0	0				725	1	0	-2	0	0	0				725	2	-1	1	0	1
	726	2	3	0	1	1	1		726	2	0	3	0	1	1	1				726	0	-2	0	0	0				726	1	0	-2	0	0	0				726	2	-1	2	0	1
	727	2	3	0	1	1	1		727	2	0	3	0	1	1	1				727	0	-1	1	1	1				727	1	0	-1	1	1	1				727	2	-2	2	0	1
	728	2	3	-1	2	2	1		728	2	1	3	-1	2	2	1				728	0	-1	1	1	1				728	1	0	-1	1	1	1				728	2	-2	2	0	1
	729	2	3	-1	1	1	1		729	2	1	3	-1	1	1	1				729	0	-3	0	0	1				729	2	0	-3	0	0	1				729	2	-1	2	2	1
	730	2	3	0	2	2	1		730	2	1	3	0	2	2	1				730	0	-3	0	0	1				730	2	0	-3	0	0	1				730	2	-1	2	2	1
	731	3	3	-1	2	2	1		731	3	1	3	-1	2	2	1				731	0	-2	1	1	0				731	2	0	-2	1	1	0				731	3	0	2	2	1
	732	4	3	-1	1	1	1		732	4	3	3	-1	1	1	1				732	0	-2	1	1	1				732	2	0	-2	1	1	1				732	3	0	1	0	1
	733	4	3	-4	2	2	1		733	4	4	3	-4	2	2	1				733	0	-4	0	0	0				733	3	0	-4	0	0	0				733	3	0	0	1	1
	734	1	4	0	2	2	1		734	1	0	4	0	2	2	1				734	0	-4	0	0	0				734	3	0	-4	0	0	0				734	4	0	2	1	0
	735	1	4	0	0	0	0		735	1	1	4	0	0	0	0				735	0	-3	0	0	0				735	3	0	-3	0	0	0				735	4	0	2	2	0
	736	1	4	0	2	2	1		736	1	1	4	0	2	2	1				736	0	-3	0	0	0				736	3	0	-3	0	0	0				736	4	0	2	2	0
	737	1	4	0	1	1	1		737	1	4	4	0	1	1	1				737	0	-4	0	0	0				737	4	0	-4	0	0	0				737	4	0	2	1	1
	738	2	4	0	2	2	1		738	2	0	4	0	2	2	1				738	0	-4	0	0	0				738	4	0	-4	0	0	0				738	4	0	2	2	1
	739	2	4	-3	2	2	1		739	2	4	4	-3	2	2	1				739	0	-3	0	0	0				739	4	0	-3	0	0	0				739	4	0	2	2	1
	740	3	4	0	2	2	1		740	3	0	4	0	2	2	1				740	0	-2	1	0	0				740	4	0	-2	1	0	0				740	4	0	2	2	0
	741	3	4	0	2	2	1		741	3	0	4	0	2	2	1				741	1	-1	0	0	1				741	0	1	-1	0	0	1				741	4	0	2	2	1
	742	3	4	0	2	2	1		742	3	0	4	0	2	2	1				742	1	-2	0	0	0				742	3	1	-2	0	0	0				742	4	0	2	2	1
	743	3	4	0	2	2	1		743	3	0	4	0	2	2	1				743	2	-4	2	2	1				743	1	2	-4	2	2	1				743	0	-1	1	1	1
	744	4	4	0	2	2	1		744	4	0	4	0	2	2	1				744	2	-4	2	2	1				744	1	2	-4	2	2	1				744	0	-1	1	0	1
	745	4	4	-1	2	2	1		745	4	1	4	-1	2	2	1				745	2	-1	1	0	0				745	3	2	-1	1	0	0				745	0	-1	1	2	1
	746	4	4	-2	2	2	1		746	4	2	4	-2	2	2	1				746	3	-3	2	2	1				746	0	3	-3	2	2	1				746	0	-1	2	2	1
	747	4	4	0	1	1	0		747	4	2	4	0	1	1	0				747	3	0	2	2	1				747	0	3	0	2	2	1				747	0	-1	2	0	1
	748	4	4	0	1	1	0		748	4	2	4	0	1	1	0				748	3	0	2	2	1				748	0	3	0	2	2	1				748	1	-1	2	2	1
	749	4	4	-3	2	2	1		749	4	3	4	-3	2	2	1				749	4	-3	1	1	0				749	0	4	-3	1	1	0				749	1	-1	2	2	0
	750	4	4	-1	1	1	1		750	4	3	4	-1	1	1	1				750	4	0	2	2	0				750	1	4	0	2	2	0				750	1	-1	2	2	1
	751	1	0	-2	0	0	0		751	1	1	0	-2	0	0	0				751	4	0	2	2	0				751	2	4	0	2	2	0				751	1	-1	2	2	1
	752	1	0	-2	0	0	0		752	1	1	0	-2	0	0	0				752	0	-1	0	0	1				752	0	0	-1	0	0	1				752	2	-1	2	2	1
	753	1	0	-2	1	1	1		753	1	1	0	-2	1	1	1				753	0	-2	1	1	0				753	1	0	-2	1	1	0				753	2	-1	2	1	1
	754	1	0	-3	0	0	0		754	1	2	0	-3	0	0	0				754	0	-2	1	1	0				754	1	0	-2	1	1	0				754	3	0	2	2	0
	755	1	0	-3	0	0	0		755	1	2	0	-3	0	0	0				755	0	-2	0	0	0				755	1	0	-2	0	0	0				755	3	0	2	2	1
	756	1	0	-2	0	0	0		756	1	2	0	-2	0	0	0				756	0	-2	0	0	0				756	1	0	-2	0	0	0				756	3	0	2	2	1
	757	1	0	-2	1	1	1		757	1	2	0	-2	1	1	1				757	0	-2	0	0	1				757	1	0	-2	0	0	1				757	3	0	2	2	1
	758	1	0	-1	1	0	1		758	1	2	0	-1	1	0	1				758	0	-2	0	0	1				758	1	0	-2	0	0	1				758	3	0	2	2	1
	759	1	0	-1	1	1	1		759	1	2	0	-1	1	1	1				759	0	-3	0	0	0				759	2	0	-3	0	0	0				759	3	0	2	2	1
	760	1	0	-4	0	0	0		760	1	3	0	-4	0	0	0				760	0	-3	0	0	0				760	2	0	-3	0	0	0				760	3	0	2	2	1
	761	1	0	-4	0	0	0		761	1	3	0	-4	0	0	0				761	0	-3	0	0	0				761	2	0	-3	0	0	0				761	4	0	2	2	1
	762	1	0	-4	0	1	0		762	1	3	0	-4	0	1	0				762	0	-3	0	0	0				762	2	0	-3	0	0	0				762	4	-2	1	0	1
	763	1	0	-3	0	0	0		763	1	3	0	-3	0	0	0				763	0	-3	0	0	1				763	2	0	-3	0	0	1				763	4	-2	1	1	1
	764	1	0	-3	1	1	0		764	1	3	0	-3	1	1	0				764	0	-3	0	0	1				764	2	0	-3	0	0	1				764	4	0	2	2	1
	765	1	0	-3	0	0	0		765	1	3	0	-3	0	0	0				765	0	-2	0	0	0				765	2	0	-2	0	0	0				765	4	0	2	2	1
	766	1	0	-2	0	0	0		766	1	3	0	-2	0	0	0				766	0	-2	1	0	0				766	2	0	-2	1	0	0				766	0	-3	2	1	1
	767	1	0	-2	1	1	0		767	1	3	0	-2	1	1	0				767	0	-4	0	0	0				767	3	0	-4	0	0	0				767	0	-1	2	2	0
	768	1	0	-2	1	1	0		768	1	3	0	-2	1	1	0				768	0	-4	0	0	0				768	3	0	-4	0	0	0				768	0	-1	2	2	0
	769	1	0	-2	0	0	0		769	1	3	0	-2	0	0	0				769	0	-4	0	0	0				769	3	0	-4	0	0	0				769	0	-1	2	2	0
	770	1	0	-4	0	0	0		770	1	4	0	-4	0	0	0				770	0	-4	0	0	0				770	3	0	-4	0	0	0				770	0	-1	0	0	1
	771	1	0	-4	1	1	0		771	1	4	0	-4	1	1	0				771	0	-4	0	0	0				771	3	0	-4	0	0	0				771	1	-2	0	0	0
	772	1	0	-4	1	0	0		772	1	4	0	-4	1	0	0				772	0	-4	0	0	0				772	3	0	-4	0	0	0				772	1	-2	0	0	1
	773	1	0	-3	0	0	0		773	1	4	0	-3	0	0	0				773	0	-3	1	1	0				773	3	0	-3	1	1	0				773	1	-1	0	1	0
	774	1	0	-3	1	1	0		774	1	4	0	-3	1	1	0				774	0	-3	1	1	0				774	3	0	-3	1	1	0				774	1	-1	0	0	1
	775	1	0	-3	2	2	0		775	1	4	0	-3	2	2	0				775	0	-3	0	0	0				775	3	0	-3	0	0	0				775	2	-1	2	2	1
	776	1	0	-3	2	2	0		776	1	4	0	-3	2	2	0				776	0	-3	0	0	0				776	3	0	-3	0	0	0				776	2	-1	2	2	1
	777	2	0	-2	1	1	1		777	2	3	0	-2	1	1	1				777	0	-3	0	0	0				777	3	0	-3	0	0	0				777	3	0	2	2	1
	778	2	0	-2	1	0	1		778	2	3	0	-2	1	0	1				778	0	-2	0	0	0				778	3	0	-2	0	0	0				778	3	0	2	2	1
	779	2	0	-3	1	1	0		779	2	4	0	-3	1	1	0				779	0	-4	1	1	0				779	4	0	-4	1	1	0				779	3	-2	2	2	1
	780	2	0	-3	1	0	0		780	2	4	0	-3	1	0	0				780	0	-4	1	1	0				780	4	0	-4	1	1	0				780	3	0	2	2	1
	781	3	0	-3	1	0	1		781	3	3	0	-3	1	0	1				781	0	-4	0	0	0				781	4	0	-4	0	0	0				781	4	0	1	1	1
	782	3	0	-3	1	0	1		782	3	3	0	-3	1	0	1				782	0	-4	1	0	0				782	4	0	-4	1	0	0				782	0	-2	1	2	1
	783	3	0	-2	2	0	1		783	3	3	0	-2	2	0	1				783	0	-4	2	0	0				783	4	0	-4	2	0	0				783	0	-2	1	0	1
	784	3	0	-4	2	1	0		784	3	4	0	-4	2	1	0				784	0	-3	0	0	0				784	4	0	-3	0	0	0				784	0	-1	1	1	0
	785	3	0	-4	2	0	1		785	3	4	0	-4	2	0	1				785	1	-1	1	1	1				785	0	1	-1	1	1	1				785	1	-2	1	1	0
	786	3	0	-3	2	2	0		786	3	4	0	-3	2	2	0				786	1	-1	1	1	1				786	0	1	-1	1	1	1				786	1	-2	1	1	0
	787	3	0	-3	2	0	1		787	3	4	0	-3	2	0	1				787	1	-1	2	2	1				787	0	1	-1	2	2	1				787	1	-2	1	2	1
	788	1	1	-1	0	0	1		788	1	0	1	-1	0	0	1				788	1	-1	0	0	1				788	0	1	-1	0	0	1				788	1	-2	1	1	1
	789	1	1	-1	0	0	1		789	1	0	1	-1	0	0	1				789	1	-1	1	0	1				789	1	1	-1	1	0	1				789	1	-1	2	2	1
	790	1	1	-1	1	0	1		790	1	1	1	-1	1	0	1				790	1	-2	1	1	0				790	2	1	-2	1	1	0				790	3	0	2	2	1
	791	1	1	-3	1	1	1		791	1	2	1	-3	1	1	1				791	1	-2	1	1	0				791	2	1	-2	1	1	0				791	4	-2	1	1	0
	792	1	1	-2	1	0	1		792	1	2	1	-2	1	0	1				792	1	-2	1	0	1				792	2	1	-2	1	0	1				792	4	-2	1	1	0
	793	1	1	-2	0	0	1		793	1	4	1	-2	0	0	1				793	2	-1	2	2	1				793	0	2	-1	2	2	1				793	4	-2	2	2	1
	794	1	1	-2	0	0	1		794	1	4	1	-2	0	0	1				794	2	-1	2	0	1				794	1	2	-1	2	0	1				794	4	0	2	2	0
	795	2	1	-1	2	1	1		795	2	2	1	-1	2	1	1				795	2	-1	1	1	1				795	1	2	-1	1	1	1				795	4	0	2	2	1
	796	3	1	-1	1	0	1		796	3	1	1	-1	1	0	1				796	2	-1	2	1	1				796	1	2	-1	2	1	1				796	0	-3	1	0	1
	797	3	1	-1	1	0	1		797	3	1	1	-1	1	0	1				797	2	-1	1	0	1				797	2	2	-1	1	0	1				797	0	-1	2	0	1
	798	3	1	-2	2	1	1		798	3	2	1	-2	2	1	1				798	2	-3	1	1	1				798	3	2	-3	1	1	1				798	1	-2	1	0	0
	799	3	1	-2	1	0	1		799	3	2	1	-2	1	0	1				799	2	-4	1	1	0				799	4	2	-4	1	1	0				799	1	-1	0	0	0
	800	3	1	-2	2	1	1		800	3	2	1	-2	2	1	1				800	3	0	2	2	1				800	0	3	0	2	2	1				800	1	-1	2	2	1
	801	3	1	-3	1	0	0		801	3	3	1	-3	1	0	0				801	3	-1	2	2	1				801	1	3	-1	2	2	1				801	1	-1	2	0	1
	802	3	1	-3	1	0	0		802	3	3	1	-3	1	0	0				802	3	-2	1	1	1				802	2	3	-2	1	1	1				802	2	-2	1	0	0
	803	3	1	-3	1	1	1		803	3	3	1	-3	1	1	1				803	3	-3	1	1	1				803	3	3	-3	1	1	1				803	2	-1	2	1	1
	804	3	1	-4	1	0	0		804	3	4	1	-4	1	0	0				804	3	-4	1	1	1				804	4	3	-4	1	1	1				804	3	-2	2	0	1
	805	3	1	-4	1	1	0		805	3	4	1	-4	1	1	0				805	4	0	2	2	1				805	0	4	0	2	2	1				805	3	0	1	1	1
	806	3	1	-4	1	1	0		806	3	4	1	-4	1	1	0				806	4	0	2	2	1				806	0	4	0	2	2	1				806	3	0	2	2	0
	807	1	2	-1	1	1	1		807	1	0	2	-1	1	1	1				807	4	0	2	2	1				807	0	4	0	2	2	1				807	4	0	2	0	1
	808	1	2	-1	1	1	1		808	1	1	2	-1	1	1	1				808	4	0	2	0	1				808	0	4	0	2	0	1				808	4	0	2	2	1
	809	1	2	-1	1	1	1		809	1	2	2	-1	1	1	1				809	4	0	2	2	1				809	0	4	0	2	2	1				809	4	0	2	2	0
	810	1	2	-1	1	1	1		810	1	2	2	-1	1	1	1				810	4	-1	2	1	0				810	1	4	-1	2	1	0				810	0	-1	1	0	1
	811	1	2	-1	1	0	1		811	1	3	2	-1	1	0	1				811	4	-1	2	2	1				811	1	4	-1	2	2	1				811	1	-1	2	2	1
	812	1	2	-1	1	0	1		812	1	3	2	-1	1	0	1				812	4	0	2	2	1				812	1	4	0	2	2	1				812	2	-1	2	1	1
	813	2	2	-1	2	1	0		813	2	2	2	-1	2	1	0				813	4	-2	1	1	1				813	2	4	-2	1	1	1				813	2	-1	2	2	1
	814	3	2	-1	2	2	1		814	3	1	2	-1	2	2	1				814	0	-1	0	0	0				814	0	0	-1	0	0	0				814	3	0	0	2	1
	815	3	2	-1	2	2	1		815	3	2	2	-1	2	2	1				815	0	-1	0	0	0				815	0	0	-1	0	0	0				815	4	0	2	2	0
	816	3	2	-2	2	2	1		816	3	3	2	-2	2	2	1				816	0	-1	2	0	0				816	0	0	-1	2	0	0				816	4	0	0	2	1
	817	3	2	-2	2	2	1		817	3	3	2	-2	2	2	1				817	0	-1	2	0	1				817	0	0	-1	2	0	1				817	4	0	2	2	1
	818	3	2	-3	2	2	1		818	3	4	2	-3	2	2	1				818	0	-2	0	0	0				818	1	0	-2	0	0	0				818	4	0	2	0	1
	819	4	2	-1	1	1	1		819	4	2	2	-1	1	1	1				819	0	-2	0	0	0				819	1	0	-2	0	0	0				819	4	0	2	0	1
	820	4	2	-1	2	2	1		820	4	3	2	-1	2	2	1				820	0	-2	0	0	0				820	1	0	-2	0	0	0				820	0	-1	1	1	1
	821	1	3	0	1	1	1		821	1	1	3	0	1	1	1				821	0	-2	0	0	0				821	1	0	-2	0	0	0				821	1	-2	2	2	1
	822	2	3	0	2	2	1		822	2	3	3	0	2	2	1				822	0	-3	0	0	0				822	2	0	-3	0	0	0				822	1	-2	2	2	1
	823	2	3	-2	1	2	1		823	2	4	3	-2	1	2	1				823	0	-3	0	0	0				823	2	0	-3	0	0	0				823	2	-2	1	1	0
	824	2	3	-1	1	2	1		824	2	4	3	-1	1	2	1				824	0	-3	0	0	0				824	2	0	-3	0	0	0				824	2	-2	1	1	0
	825	3	3	0	2	0	1		825	3	0	3	0	2	0	1				825	0	-3	0	0	0				825	2	0	-3	0	0	0				825	2	-1	2	2	1
	826	3	3	0	2	1	1		826	3	0	3	0	2	1	1				826	0	-4	0	0	0				826	3	0	-4	0	0	0				826	2	-3	1	1	1
	827	3	3	0	2	2	1		827	3	1	3	0	2	2	1				827	0	-4	0	0	0				827	3	0	-4	0	0	0				827	3	-3	1	0	1
	828	3	3	0	2	2	1		828	3	1	3	0	2	2	1				828	0	-4	0	0	0				828	3	0	-4	0	0	0				828	3	-3	2	0	1
	829	3	3	-2	1	0	0		829	3	2	3	-2	1	0	0				829	0	-4	0	0	0				829	3	0	-4	0	0	0				829	3	-3	2	0	1
	830	3	3	-2	1	1	0		830	3	2	3	-2	1	1	0				830	0	-2	1	1	1				830	3	0	-2	1	1	1				830	4	-2	1	1	0
	831	3	3	-1	2	2	1		831	3	2	3	-1	2	2	1				831	0	-2	1	1	1				831	3	0	-2	1	1	1				831	4	0	2	2	1
	832	3	3	-1	2	2	1		832	3	2	3	-1	2	2	1				832	0	-3	1	0	1				832	4	0	-3	1	0	1				832	4	0	2	2	1
	833	3	3	-2	2	2	1		833	3	3	3	-2	2	2	1				833	0	-3	1	0	1				833	4	0	-3	1	0	1				833	4	0	2	2	1
	834	3	3	-3	2	1	1		834	3	4	3	-3	2	1	1				834	3	-1	1	1	1				834	2	3	-1	1	1	1				834	4	0	2	2	1
	835	3	3	-3	2	2	1		835	3	4	3	-3	2	2	1				835	3	-1	1	1	1				835	2	3	-1	1	1	1				835	1	-2	1	0	1
	836	4	3	0	1	1	1		836	4	1	3	0	1	1	1				836	4	0	2	2	1				836	1	4	0	2	2	1				836	1	-2	1	0	1
	837	4	3	-2	1	2	0		837	4	4	3	-2	1	2	0				837	4	0	2	2	1				837	1	4	0	2	2	1				837	1	-2	1	0	1
	838	4	3	-1	1	1	0		838	4	4	3	-1	1	1	0				838	0	-1	0	0	1				838	0	0	-1	0	0	1				838	1	-2	1	1	1
	839	1	4	0	0	0	1		839	1	0	4	0	0	0	1				839	0	-1	1	0	1				839	0	0	-1	1	0	1				839	4	0	2	2	0
	840	1	4	0	2	2	1		840	1	0	4	0	2	2	1				840	0	-3	0	0	0				840	1	0	-3	0	0	0				840	4	0	2	2	0
	841	1	4	0	1	0	1		841	1	0	4	0	1	0	1				841	0	-3	0	0	0				841	1	0	-3	0	0	0				841	4	0	2	2	1
	842	1	4	-1	1	0	1		842	1	1	4	-1	1	0	1				842	0	-2	0	0	0				842	1	0	-2	0	0	0				842	1	-1	1	1	0
	843	1	4	0	2	2	0		843	1	1	4	0	2	2	0				843	0	-2	0	0	0				843	1	0	-2	0	0	0				843	1	-1	2	2	1
	844	1	4	0	2	2	0		844	1	1	4	0	2	2	0				844	0	-1	1	0	0				844	1	0	-1	1	0	0				844	1	-2	2	1	1
	845	2	4	0	2	2	1		845	2	1	4	0	2	2	1				845	0	-1	1	0	1				845	1	0	-1	1	0	1				845	1	-2	1	1	1
	846	2	4	0	2	2	1		846	2	1	4	0	2	2	1				846	0	-4	0	0	0				846	2	0	-4	0	0	0				846	2	-2	1	1	0
	847	2	4	0	1	2	1		847	2	2	4	0	1	2	1				847	0	-4	0	0	0				847	2	0	-4	0	0	0				847	2	-2	1	1	1
	848	2	4	-1	2	2	1		848	2	3	4	-1	2	2	1				848	0	-3	0	0	0				848	2	0	-3	0	0	0				848	3	0	2	2	1
	849	3	4	0	1	0	1		849	3	0	4	0	1	0	1				849	0	-3	0	0	1				849	2	0	-3	0	0	1				849	4	0	1	1	0
	850	3	4	0	1	1	1		850	3	0	4	0	1	1	1				850	0	-2	1	0	0				850	2	0	-2	1	0	0				850	4	0	1	1	0
	851	3	4	-1	2	1	0		851	3	1	4	-1	2	1	0				851	0	-2	0	0	0				851	2	0	-2	0	0	0				851	4	0	2	2	0
	852	3	4	-1	2	1	1		852	3	1	4	-1	2	1	1				852	0	-4	0	0	0				852	3	0	-4	0	0	0				852	4	0	2	2	1
	853	3	4	0	2	2	1		853	3	1	4	0	2	2	1				853	0	-4	0	0	0				853	3	0	-4	0	0	0				853	4	0	2	2	1
	854	3	4	0	2	2	1		854	3	1	4	0	2	2	1				854	0	-3	1	0	0				854	3	0	-3	1	0	0				854	1	-2	1	2	1
	855	3	4	0	2	2	1		855	3	1	4	0	2	2	1				855	0	-3	0	0	0				855	3	0	-3	0	0	0				855	1	-2	1	2	1
	856	3	4	-1	2	2	0		856	3	2	4	-1	2	2	0				856	0	-3	1	1	1				856	3	0	-3	1	1	1				856	3	0	2	2	1
	857	3	4	-1	2	2	1		857	3	2	4	-1	2	2	1				857	0	-3	1	1	1				857	3	0	-3	1	1	1				857	3	0	2	2	1
	858	3	4	-2	2	2	0		858	3	3	4	-2	2	2	0				858	0	-4	0	0	0				858	4	0	-4	0	0	0				858	3	0	2	2	1
	859	4	4	0	1	1	0		859	4	2	4	0	1	1	0				859	0	-4	0	0	0				859	4	0	-4	0	0	0				859	4	0	2	2	0
	860	4	4	0	2	2	1		860	4	2	4	0	2	2	1				860	0	-4	1	1	0				860	4	0	-4	1	1	0				860	4	0	2	2	0
	861	4	4	0	2	0	1		861	4	3	4	0	2	0	1				861	0	-4	1	1	0				861	4	0	-4	1	1	0				861	4	0	2	2	0
	862	1	0	-3	0	0	0		862	1	1	0	-3	0	0	0				862	1	-2	0	0	1				862	0	1	-2	0	0	1				862	4	0	1	2	1
	863	1	0	-3	0	0	1		863	1	1	0	-3	0	0	1				863	1	-2	0	0	1				863	0	1	-2	0	0	1				863	4	0	2	2	1
	864	1	0	-2	0	0	0		864	1	1	0	-2	0	0	0				864	2	-2	2	2	1				864	2	2	-2	2	2	1				864	4	0	2	2	1
	865	1	0	-4	0	0	0		865	1	2	0	-4	0	0	0				865	2	-2	2	2	1				865	2	2	-2	2	2	1				865	0	-1	1	1	1
	866	1	0	-4	0	0	0		866	1	2	0	-4	0	0	0				866	3	-1	2	2	1				866	1	3	-1	2	2	1				866	0	-1	1	1	1
	867	1	0	-3	0	0	1		867	1	2	0	-3	0	0	1				867	3	-1	2	2	1				867	1	3	-1	2	2	1				867	3	-2	2	1	0
	868	1	0	-4	0	0	0		868	1	3	0	-4	0	0	0				868	4	0	2	2	1				868	0	4	0	2	2	1				868	3	0	1	2	0
	869	1	0	-3	0	0	0		869	1	3	0	-3	0	0	0				869	4	0	2	2	1				869	0	4	0	2	2	1				869	3	0	2	2	1
	870	1	0	-4	0	0	0		870	1	4	0	-4	0	0	0				870	0	-1	2	0	1				870	1	0	-1	2	0	1				870	4	0	2	2	1
	871	2	0	-2	0	0	1		871	2	2	0	-2	0	0	1				871	0	-4	0	0	0				871	2	0	-4	0	0	0				871	0	-2	1	1	1
	872	2	0	-3	0	0	0		872	2	3	0	-3	0	0	0				872	0	-4	0	0	0				872	2	0	-4	0	0	0				872	0	-1	1	1	1
	873	2	0	-3	1	0	0		873	2	3	0	-3	1	0	0				873	0	-2	1	0	1				873	2	0	-2	1	0	1				873	1	-2	1	1	1
	874	2	0	-3	0	0	0		874	2	3	0	-3	0	0	0				874	0	-2	1	0	1				874	2	0	-2	1	0	1				874	3	-2	1	0	1
	875	2	0	-4	2	1	0		875	2	4	0	-4	2	1	0				875	0	-3	0	0	0				875	3	0	-3	0	0	0				875	3	0	2	0	1
	876	2	0	-4	2	0	0		876	2	4	0	-4	2	0	0				876	0	-3	0	0	1				876	3	0	-3	0	0	1				876	4	-2	1	1	1
	877	2	0	-4	0	0	0		877	2	4	0	-4	0	0	0				877	0	-4	0	0	0				877	4	0	-4	0	0	0				877	4	0	2	2	0
	878	2	0	-4	2	0	1		878	2	4	0	-4	2	0	1				878	0	-4	0	0	1				878	4	0	-4	0	0	1				878	0	-1	2	2	1
	879	4	0	-2	1	1	1		879	4	3	0	-2	1	1	1				879	1	-1	2	0	1				879	1	1	-1	2	0	1				879	0	-1	2	2	1
	880	4	0	-2	1	0	1		880	4	3	0	-2	1	0	1				880	3	-3	1	2	1				880	1	3	-3	1	2	1				880	2	-1	2	2	1
	881	4	0	-3	1	0	1		881	4	4	0	-3	1	0	1				881	3	-3	1	0	1				881	1	3	-3	1	0	1				881	4	0	2	2	0
	882	4	0	-3	1	1	1		882	4	4	0	-3	1	1	1				882	4	-2	1	2	1				882	0	4	-2	1	2	1				882	3	-4	1	2	1
	883	1	1	-2	1	1	1		883	1	0	1	-2	1	1	1				883	0	-1	2	2	0				883	0	0	-1	2	2	0				883	1	-1	2	2	1
	884	1	1	-2	1	1	1		884	1	0	1	-2	1	1	1				884	0	-1	2	2	1				884	0	0	-1	2	2	1				884	2	-1	2	2	1
	885	1	1	-1	1	0	1		885	1	0	1	-1	1	0	1				885	0	-2	2	2	0				885	1	0	-2	2	2	0				885	2	-1	2	2	1
	886	1	1	-1	0	0	0		886	1	1	1	-1	0	0	0				886	0	-2	2	2	0				886	1	0	-2	2	2	0				886	3	0	2	2	1
	887	2	1	-1	2	0	1		887	2	1	1	-1	2	0	1				887	0	-2	1	0	1				887	1	0	-2	1	0	1				887	4	-3	2	0	0
	888	2	1	-2	0	0	1		888	2	2	1	-2	0	0	1				888	0	-3	2	2	0				888	2	0	-3	2	2	0				888	4	0	2	2	1
	889	2	1	-3	0	0	0		889	2	3	1	-3	0	0	0				889	0	-3	1	0	0				889	2	0	-3	1	0	0				889	4	0	2	2	1
	890	2	1	-2	1	0	1		890	2	4	1	-2	1	0	1				890	0	-3	2	2	1				890	2	0	-3	2	2	1				890	2	-1	2	2	1
	891	4	1	-1	2	2	1		891	4	2	1	-1	2	2	1				891	0	-3	1	0	1				891	2	0	-3	1	0	1				891	3	-2	1	1	0
	892	1	2	-2	0	0	0		892	1	2	2	-2	0	0	0				892	0	-4	2	2	0				892	3	0	-4	2	2	0				892	3	0	2	2	0
	893	2	2	-2	2	2	1		893	2	2	2	-2	2	2	1				893	0	-4	2	2	0				893	3	0	-4	2	2	0				893	3	0	2	1	1
	894	2	2	-2	1	0	1		894	2	4	2	-2	1	0	1				894	0	-4	0	0	0				894	3	0	-4	0	0	0				894	4	0	1	1	0
	895	1	3	-2	2	2	1		895	1	3	3	-2	2	2	1				895	0	-4	0	0	0				895	3	0	-4	0	0	0				895	4	0	1	1	0
	896	1	3	-3	1	1	0		896	1	4	3	-3	1	1	0				896	1	-2	1	0	1				896	1	1	-2	1	0	1				896	0	-1	2	2	1
	897	2	3	0	2	2	1		897	2	0	3	0	2	2	1				897	2	-1	1	0	1				897	0	2	-1	1	0	1				897	3	0	2	2	1
	898	2	3	-1	2	0	1		898	2	1	3	-1	2	0	1				898	2	-1	1	0	1				898	0	2	-1	1	0	1				898	3	0	2	2	1
	899	2	3	-1	2	2	1		899	2	1	3	-1	2	2	1				899	3	0	2	2	1				899	1	3	0	2	2	1
	900	2	3	-1	2	0	1		900	2	3	3	-1	2	0	1				900	3	-2	2	0	1				900	3	3	-2	2	0	1				n = 1140 muscles (excludes muscles with baseline MMS = 5)
	901	1	4	0	1	0	0		901	1	0	4	0	1	0	0				901	3	-3	2	1	0				901	4	3	-3	2	1	0				Model 3 - Wrist extensors
	902	1	4	0	2	2	1		902	1	0	4	0	2	2	1				902	3	-3	2	0	0				902	4	3	-3	2	0	0				Muscle	Baseline MMS	DST	LT	PP	REC
	903	1	4	-1	2	2	1		903	1	1	4	-1	2	2	1				903	4	0	2	2	1				903	1	4	0	2	2	1				1	0	-2	0	0	0
	904	1	4	0	2	2	1		904	1	1	4	0	2	2	1				904	4	-1	2	2	1				904	2	4	-1	2	2	1				2	0	-2	0	0	0
	905	1	4	-2	2	2	1		905	1	2	4	-2	2	2	1				905	4	-1	2	2	1				905	2	4	-1	2	2	1				3	1	-4	0	0	1
	906	1	4	-1	2	2	1		906	1	2	4	-1	2	2	1				906	4	-2	2	1	0				906	3	4	-2	2	1	0				4	1	-4	2	0	1
	907	1	4	-4	1	0	1		907	1	4	4	-4	1	0	1				907	0	-2	0	0	0				907	1	0	-2	0	0	0				5	1	-3	2	0	1
	908	2	4	0	2	2	1		908	2	0	4	0	2	2	1				908	0	-2	0	0	1				908	1	0	-2	0	0	1				6	1	-3	2	2	1
	909	2	4	0	2	2	1		909	2	0	4	0	2	2	1				909	0	-3	0	0	0				909	2	0	-3	0	0	0				7	1	-3	1	2	1
	910	2	4	0	2	2	1		910	2	0	4	0	2	2	1				910	0	-3	0	0	0				910	2	0	-3	0	0	0				8	1	-3	1	1	1
	911	2	4	-1	1	2	1		911	2	1	4	-1	1	2	1				911	0	-4	0	0	0				911	3	0	-4	0	0	0				9	1	-1	2	2	1
	912	2	4	-2	2	1	0		912	2	2	4	-2	2	1	0				912	0	-4	0	0	0				912	3	0	-4	0	0	0				10	1	-1	2	2	1
	913	2	4	0	2	2	1		913	2	2	4	0	2	2	1				913	1	-1	0	0	1				913	0	1	-1	0	0	1				11	2	-2	1	1	1
	914	2	4	0	2	2	1		914	2	2	4	0	2	2	1				914	1	-1	1	0	1				914	0	1	-1	1	0	1				12	2	-1	2	2	1
	915	2	4	-1	1	2	0		915	2	3	4	-1	1	2	0				915	4	0	2	2	1				915	0	4	0	2	2	1				13	2	-1	2	2	1
	916	3	4	0	2	2	1		916	3	2	4	0	2	2	1				916	4	0	2	2	1				916	0	4	0	2	2	1				14	3	0	2	2	1
	917	4	4	0	2	2	0		917	4	1	4	0	2	2	0				917	4	-1	2	2	1				917	1	4	-1	2	2	1				15	3	-1	2	1	1
	918	4	4	0	2	2	1		918	4	1	4	0	2	2	1				918	4	-1	2	2	1				918	1	4	-1	2	2	1				16	4	-3	2	1	1
	919	4	4	-1	2	1	0		919	4	2	4	-1	2	1	0				919	4	-2	2	2	1				919	2	4	-2	2	2	1				17	4	-1	2	1	0
	920	1	0	-1	0	0	1		920	1	1	0	-1	0	0	1				920	4	-2	2	2	1				920	2	4	-2	2	2	1				18	4	-1	2	1	1
	921	1	0	-2	0	0	0		921	1	2	0	-2	0	0	0				921	4	-3	2	2	1				921	3	4	-3	2	2	1				19	4	0	2	2	1
	922	1	0	-2	0	0	0		922	1	2	0	-2	0	0	0				922	4	-3	2	2	1				922	3	4	-3	2	2	1				20	0	-3	2	2	1
	923	1	0	-2	2	0	1		923	1	2	0	-2	2	0	1				923	4	-4	2	2	1				923	4	4	-4	2	2	1				21	0	-3	2	2	1
	924	1	0	-2	2	0	1		924	1	2	0	-2	2	0	1				924	4	-4	2	2	1				924	4	4	-4	2	2	1				22	4	0	2	2	1
	925	1	0	-2	2	2	1		925	1	2	0	-2	2	2	1				925	0	-1	1	0	0				925	0	0	-1	1	0	0				23	0	-2	1	0	1
	926	1	0	-3	2	0	0		926	1	3	0	-3	2	0	0				926	0	-2	1	0	0				926	1	0	-2	1	0	0				24	0	-2	0	0	1
	927	1	0	-3	2	0	0		927	1	3	0	-3	2	0	0				927	0	-1	1	0	0				927	1	0	-1	1	0	0				25	0	-1	1	1	1
	928	1	0	-3	0	0	0		928	1	3	0	-3	0	0	0				928	0	-3	0	0	0				928	2	0	-3	0	0	0				26	0	-2	1	1	1
	929	1	0	-3	0	0	0		929	1	3	0	-3	0	0	0				929	0	-4	1	0	0				929	3	0	-4	1	0	0				27	0	-2	1	1	1
	930	1	0	-2	0	0	0		930	1	3	0	-2	0	0	0				930	0	-3	1	0	0				930	3	0	-3	1	0	0				28	1	-4	1	1	1
	931	1	0	-2	1	0	0		931	1	3	0	-2	1	0	0				931	0	-2	1	1	1				931	3	0	-2	1	1	1				29	1	-3	1	1	1
	932	1	0	-4	2	0	0		932	1	4	0	-4	2	0	0				932	0	-2	1	1	1				932	3	0	-2	1	1	1				30	1	-1	1	1	1
	933	1	0	-4	2	0	0		933	1	4	0	-4	2	0	0				933	0	-4	1	0	0				933	4	0	-4	1	0	0				31	3	-1	1	1	1
	934	1	0	-4	0	0	0		934	1	4	0	-4	0	0	0				934	0	-3	1	1	0				934	4	0	-3	1	1	0				32	3	-1	2	2	1
	935	1	0	-4	0	0	0		935	1	4	0	-4	0	0	0				935	0	-3	1	1	0				935	4	0	-3	1	1	0				33	0	-3	0	0	1
	936	1	0	-4	1	1	1		936	1	4	0	-4	1	1	1				936	1	-2	0	0	0				936	2	1	-2	0	0	0				34	0	-3	1	0	1
	937	1	0	-4	1	1	1		937	1	4	0	-4	1	1	1				937	1	-1	1	1	1				937	2	1	-1	1	1	1				35	0	-1	1	1	0
	938	1	0	-3	0	0	0		938	1	4	0	-3	0	0	0				938	3	0	1	1	1				938	0	3	0	1	1	1				36	0	-1	1	1	0
	939	1	0	-3	0	0	0		939	1	4	0	-3	0	0	0				939	3	-1	1	1	0				939	2	3	-1	1	1	0				37	1	-1	2	2	1
	940	2	0	-1	2	0	1		940	2	1	0	-1	2	0	1				940	4	0	2	2	0				940	1	4	0	2	2	0				38	2	-1	2	2	1
	941	2	0	-2	1	0	0		941	2	2	0	-2	1	0	0				941	4	0	2	2	0				941	1	4	0	2	2	0				39	2	-1	2	2	1
	942	2	0	-3	0	0	0		942	2	3	0	-3	0	0	0				942	0	-2	1	1	1				942	1	0	-2	1	1	1				40	3	0	2	2	1
	943	2	0	-3	0	0	0		943	2	3	0	-3	0	0	0				943	0	-1	1	1	1				943	1	0	-1	1	1	1				41	4	-1	1	1	0
	944	2	0	-4	1	2	0		944	2	4	0	-4	1	2	0				944	0	-3	0	0	0				944	2	0	-3	0	0	0				42	4	0	2	2	0
	945	2	0	-4	2	2	0		945	2	4	0	-4	2	2	0				945	0	-2	1	1	0				945	2	0	-2	1	1	0				43	4	0	2	2	1
	946	2	0	-3	2	2	1		946	2	4	0	-3	2	2	1				946	0	-4	0	0	0				946	3	0	-4	0	0	0				44	4	0	2	2	1
	947	3	0	-1	2	2	1		947	3	0	0	-1	2	2	1				947	0	-3	0	0	0				947	3	0	-3	0	0	0				45	0	-2	1	0	0
	948	3	0	-1	2	2	1		948	3	0	0	-1	2	2	1				948	0	-4	0	0	0				948	4	0	-4	0	0	0				46	0	-2	0	0	0
	949	3	0	-3	2	2	1		949	3	2	0	-3	2	2	1				949	2	-1	2	2	1				949	0	2	-1	2	2	1				47	0	-2	0	0	0
	950	3	0	-3	2	2	1		950	3	2	0	-3	2	2	1				950	3	0	2	2	1				950	0	3	0	2	2	1				48	0	-1	1	0	1
	951	4	0	-1	1	1	1		951	4	0	0	-1	1	1	1				951	3	0	2	2	1				951	0	3	0	2	2	1				49	0	-1	1	0	1
	952	4	0	-3	1	1	1		952	4	2	0	-3	1	1	1				952	3	-1	2	2	1				952	1	3	-1	2	2	1				50	1	-2	1	0	0
	953	4	0	-2	1	1	1		953	4	3	0	-2	1	1	1				953	3	-2	2	2	1				953	2	3	-2	2	2	1				51	1	-2	0	0	0
	954	4	0	-3	2	1	1		954	4	4	0	-3	2	1	1				954	3	-3	2	2	1				954	3	3	-3	2	2	1				52	1	-1	1	0	1
	955	1	1	-1	0	0	1		955	1	1	1	-1	0	0	1				955	3	-4	2	2	1				955	4	3	-4	2	2	1				53	1	-1	1	1	1
	956	1	1	-2	2	2	1		956	1	2	1	-2	2	2	1				956	0	-4	0	0	0				956	0	0	-4	0	0	0				54	1	-1	2	1	1
	957	1	1	-2	2	2	1		957	1	2	1	-2	2	2	1				957	0	-4	0	0	0				957	0	0	-4	0	0	0				55	3	-1	1	1	0
	958	1	1	-1	1	0	1		958	1	2	1	-1	1	0	1				958	0	-3	0	0	0				958	0	0	-3	0	0	0				56	3	-1	2	2	1
	959	1	1	-1	1	0	1		959	1	2	1	-1	1	0	1				959	0	-3	0	0	0				959	0	0	-3	0	0	0				57	3	-1	2	2	1
	960	1	1	-3	2	2	1		960	1	3	1	-3	2	2	1				960	0	-4	0	0	0				960	1	0	-4	0	0	0				58	3	-1	1	1	1
	961	1	1	-3	2	2	1		961	1	3	1	-3	2	2	1				961	0	-4	0	0	0				961	1	0	-4	0	0	0				59	4	-3	0	0	1
	962	1	1	-4	2	0	0		962	1	4	1	-4	2	0	0				962	0	-2	2	2	0				962	1	0	-2	2	2	0				60	4	-3	0	0	1
	963	2	1	-2	1	1	1		963	2	3	1	-2	1	1	1				963	0	-3	2	1	0				963	2	0	-3	2	1	0				61	4	0	1	1	1
	964	2	1	-2	1	0	1		964	2	3	1	-2	1	0	1				964	0	-2	1	1	0				964	2	0	-2	1	1	0				62	4	0	1	0	1
	965	2	1	-3	2	2	1		965	2	4	1	-3	2	2	1				965	0	-2	1	1	0				965	2	0	-2	1	1	0				63	4	0	1	1	1
	966	3	1	-2	2	2	1		966	3	1	1	-2	2	2	1				966	0	-4	2	1	0				966	3	0	-4	2	1	0				64	0	-4	0	0	1
	967	3	1	-4	2	2	1		967	3	3	1	-4	2	2	1				967	0	-4	2	1	0				967	3	0	-4	2	1	0				65	0	-4	0	0	1
	968	3	1	-3	2	2	1		968	3	3	1	-3	2	2	1				968	0	-3	0	0	0				968	3	0	-3	0	0	0				66	0	-3	0	0	0
	969	3	1	-3	2	2	1		969	3	3	1	-3	2	2	1				969	0	-3	0	0	0				969	3	0	-3	0	0	0				67	0	-3	0	0	0
	970	3	1	-4	2	2	1		970	3	4	1	-4	2	2	1				970	0	-4	0	0	0				970	4	0	-4	0	0	0				68	0	-2	0	0	0
	971	3	1	-4	2	2	1		971	3	4	1	-4	2	2	1				971	0	-4	0	0	0				971	4	0	-4	0	0	0				69	0	-2	0	0	0
	972	1	2	-1	2	2	1		972	1	1	2	-1	2	2	1				972	1	-1	2	2	0				972	0	1	-1	2	2	0				70	0	-2	2	2	0
	973	1	2	-1	2	2	1		973	1	1	2	-1	2	2	1				973	1	-2	2	1	0				973	1	1	-2	2	1	0				71	0	-2	1	0	1
	974	1	2	-1	2	2	1		974	1	1	2	-1	2	2	1				974	1	-1	1	1	1				974	1	1	-1	1	1	1				72	0	-2	1	1	1
	975	1	2	-3	2	2	1		975	1	3	2	-3	2	2	1				975	1	-3	2	1	0				975	2	1	-3	2	1	0				73	0	-1	2	2	1
	976	1	2	-4	2	0	0		976	1	4	2	-4	2	0	0				976	2	-1	2	2	1				976	0	2	-1	2	2	1				74	0	-1	1	1	1
	977	2	2	-1	1	0	1		977	2	1	2	-1	1	0	1				977	3	0	2	2	1				977	0	3	0	2	2	1				75	0	-1	1	1	1
	978	2	2	-2	0	0	0		978	2	2	2	-2	0	0	0				978	3	0	2	2	1				978	0	3	0	2	2	1				76	0	-1	1	1	1
	979	3	2	-2	2	2	1		979	3	1	2	-2	2	2	1				979	3	-1	1	1	1				979	1	3	-1	1	1	1				77	0	-1	2	2	1
	980	4	2	-2	1	1	1		980	4	1	2	-2	1	1	1				980	0	-2	1	1	1				980	2	0	-2	1	1	1				78	0	-2	1	0	0
	981	4	2	-1	1	1	1		981	4	2	2	-1	1	1	1				981	0	-3	0	0	0				981	3	0	-3	0	0	0				79	0	-2	0	0	1
	982	4	2	-4	1	1	1		982	4	3	2	-4	1	1	1				982	0	-3	0	0	0				982	3	0	-3	0	0	0				80	0	-2	0	1	1
	983	4	2	-4	2	2	1		983	4	4	2	-4	2	2	1				983	0	-2	1	0	0				983	3	0	-2	1	0	0				81	0	-1	1	0	1
	984	4	2	-4	2	2	1		984	4	4	2	-4	2	2	1				984	0	-2	1	0	0				984	3	0	-2	1	0	0				82	1	-1	0	0	1
	985	1	3	0	2	2	1		985	1	0	3	0	2	2	1				985	0	-1	1	0	1				985	3	0	-1	1	0	1				83	1	-1	0	0	1
	986	1	3	-1	2	2	1		986	1	1	3	-1	2	2	1				986	0	-1	2	0	1				986	3	0	-1	2	0	1				84	1	-1	1	0	1
	987	1	3	-1	2	2	1		987	1	1	3	-1	2	2	1				987	0	-4	0	0	0				987	4	0	-4	0	0	0				85	2	-1	1	0	0
	988	1	3	-2	2	2	1		988	1	2	3	-2	2	2	1				988	0	-4	0	0	0				988	4	0	-4	0	0	0				86	2	-3	1	1	1
	989	1	3	-3	2	1	0		989	1	3	3	-3	2	1	0				989	0	-3	1	0	0				989	4	0	-3	1	0	0				87	3	-1	2	0	1
	990	2	3	0	2	2	1		990	2	1	3	0	2	2	1				990	0	-3	1	0	0				990	4	0	-3	1	0	0				88	3	-1	2	1	0
	991	2	3	0	2	2	1		991	2	1	3	0	2	2	1				991	0	-2	1	0	1				991	4	0	-2	1	0	1				89	3	-1	2	2	0
	992	2	3	-1	1	1	1		992	2	2	3	-1	1	1	1				992	0	-2	1	0	1				992	4	0	-2	1	0	1				90	3	-1	2	2	0
	993	3	3	0	2	2	1		993	3	0	3	0	2	2	1				993	1	-2	1	1	1				993	2	1	-2	1	1	1				91	3	-3	2	1	1
	994	3	3	-1	2	2	1		994	3	1	3	-1	2	2	1				994	1	-1	1	0	1				994	2	1	-1	1	0	1				92	3	-1	2	2	0
	995	3	3	-2	2	2	1		995	3	2	3	-2	2	2	1				995	2	-1	1	0	0				995	2	2	-1	1	0	0				93	3	-1	2	2	0
	996	3	3	-4	2	2	1		996	3	3	3	-4	2	2	1				996	2	-1	1	0	1				996	4	2	-1	1	0	1				94	3	0	2	2	1
	997	4	3	0	2	2	1		997	4	0	3	0	2	2	1				997	3	-1	2	2	0				997	1	3	-1	2	2	0				95	4	-3	1	1	1
	998	4	3	-2	2	2	1		998	4	2	3	-2	2	2	1				998	3	-1	2	2	0				998	1	3	-1	2	2	0				96	4	-3	1	1	1
	999	4	3	0	1	0	1		999	4	2	3	0	1	0	1				999	3	-1	1	0	1				999	4	3	-1	1	0	1				97	4	0	2	2	0
	1000	4	3	-3	2	2	1		1000	4	3	3	-3	2	2	1				1000	4	0	2	2	1				1000	0	4	0	2	2	1				98	4	0	1	0	0
	1001	4	3	-4	2	2	1		1001	4	4	3	-4	2	2	1				1001	4	0	2	2	1				1001	0	4	0	2	2	1				99	4	0	2	0	1
	1002	1	4	0	1	0	0		1002	1	0	4	0	1	0	0				1002	4	0	2	0	1				1002	3	4	0	2	0	1				100	4	0	2	2	1
	1003	1	4	0	2	2	1		1003	1	0	4	0	2	2	1				1003	4	0	2	0	1				1003	3	4	0	2	0	1				101	4	0	2	2	1
	1004	1	4	0	2	2	1		1004	1	0	4	0	2	2	1				1004	0	-2	1	2	0				1004	1	0	-2	1	2	0				102	0	-3	0	0	1
	1005	1	4	0	2	2	1		1005	1	0	4	0	2	2	1				1005	0	-2	1	2	0				1005	1	0	-2	1	2	0				103	0	-3	0	0	1
	1006	1	4	-1	2	2	0		1006	1	1	4	-1	2	2	0				1006	0	-3	1	1	0				1006	2	0	-3	1	1	0				104	0	-2	0	0	0
	1007	2	4	-1	1	1	0		1007	2	2	4	-1	1	1	0				1007	0	-4	1	1	0				1007	3	0	-4	1	1	0				105	0	-2	0	0	0
	1008	3	4	0	2	2	1		1008	3	0	4	0	2	2	1				1008	0	-4	1	1	1				1008	3	0	-4	1	1	1				106	0	-1	1	0	0
	1009	3	4	-1	2	2	0		1009	3	1	4	-1	2	2	0				1009	1	-1	2	2	0				1009	0	1	-1	2	2	0				107	0	-1	0	0	1
	1010	3	4	-2	2	2	1		1010	3	2	4	-2	2	2	1				1010	1	-1	2	2	1				1010	0	1	-1	2	2	1				108	0	-1	0	0	1
	1011	4	4	0	2	2	1		1011	4	0	4	0	2	2	1				1011	1	-3	1	1	0				1011	2	1	-3	1	1	0				109	0	-1	0	0	1
	1012	4	4	0	2	2	1		1012	4	0	4	0	2	2	1				1012	0	-3	0	0	1				1012	1	0	-3	0	0	1				110	0	-2	1	0	1
	1013	4	4	-1	2	2	1		1013	4	1	4	-1	2	2	1				1013	0	-2	0	0	1				1013	1	0	-2	0	0	1				111	0	-2	1	0	1
	1014	4	4	-1	2	2	1		1014	4	1	4	-1	2	2	1				1014	0	-1	0	0	1				1014	1	0	-1	0	0	1				112	0	-1	2	2	1
	1015	4	4	-1	2	2	1		1015	4	1	4	-1	2	2	1				1015	0	-1	0	0	1				1015	1	0	-1	0	0	1				113	1	-1	1	1	0
	1016	4	4	-3	2	2	1		1016	4	3	4	-3	2	2	1				1016	0	-4	0	0	1				1016	2	0	-4	0	0	1				114	1	-1	1	0	0
	1017	4	4	-3	2	0	1		1017	4	3	4	-3	2	0	1				1017	0	-3	0	0	0				1017	2	0	-3	0	0	0				115	2	-2	2	2	1
	1018	4	4	-1	1	0	1		1018	4	3	4	-1	1	0	1				1018	0	-2	0	0	0				1018	2	0	-2	0	0	0				116	2	-2	2	2	1
	1019	4	4	-2	1	1	1		1019	4	4	4	-2	1	1	1				1019	0	-2	0	0	1				1019	2	0	-2	0	0	1				117	3	-1	2	2	1
	1020	1	0	-1	0	0	1		1020	1	1	0	-1	0	0	1				1020	0	-4	0	0	0				1020	3	0	-4	0	0	0				118	3	-1	2	2	1
	1021	1	0	-1	0	0	1		1021	1	1	0	-1	0	0	1				1021	0	-3	0	0	0				1021	3	0	-3	0	0	0				119	3	-1	1	0	1
	1022	1	0	-2	0	0	1		1022	1	2	0	-2	0	0	1				1022	0	-3	0	0	1				1022	3	0	-3	0	0	1				120	3	-1	1	1	1
	1023	1	0	-2	0	0	1		1023	1	2	0	-2	0	0	1				1023	0	-1	2	0	1				1023	3	0	-1	2	0	1				121	4	0	2	2	0
	1024	1	0	-3	0	0	0		1024	1	3	0	-3	0	0	0				1024	0	-4	0	0	0				1024	4	0	-4	0	0	0				122	4	0	2	2	1
	1025	1	0	-3	0	0	0		1025	1	3	0	-3	0	0	0				1025	0	-4	0	0	1				1025	4	0	-4	0	0	1				123	4	0	2	2	1
	1026	1	0	-3	0	0	0		1026	1	3	0	-3	0	0	0				1026	0	-2	0	0	0				1026	4	0	-2	0	0	0				124	4	0	2	2	1
	1027	1	0	-3	0	0	0		1027	1	3	0	-3	0	0	0				1027	1	-2	0	0	0				1027	4	1	-2	0	0	0				125	4	0	2	2	1
	1028	1	0	-3	0	0	0		1028	1	3	0	-3	0	0	0				1028	2	-1	1	1	1				1028	0	2	-1	1	1	1				126	4	0	2	2	1
	1029	1	0	-3	0	0	0		1029	1	3	0	-3	0	0	0				1029	2	-1	1	0	1				1029	3	2	-1	1	0	1				127	4	0	2	2	1
	1030	1	0	-4	1	0	0		1030	1	4	0	-4	1	0	0				1030	3	-2	1	0	1				1030	0	3	-2	1	0	1				128	4	-1	2	1	1
	1031	1	0	-4	1	1	0		1031	1	4	0	-4	1	1	0				1031	3	0	1	2	1				1031	0	3	0	1	2	1				129	4	0	2	2	0
	1032	1	0	-4	0	0	0		1032	1	4	0	-4	0	0	0				1032	3	0	1	0	1				1032	0	3	0	1	0	1				130	4	0	2	2	1
	1033	1	0	-4	0	0	0		1033	1	4	0	-4	0	0	0				1033	3	0	2	2	1				1033	2	3	0	2	2	1				131	0	-4	0	0	0
	1034	1	0	-4	1	1	0		1034	1	4	0	-4	1	1	0				1034	4	0	2	2	1				1034	2	4	0	2	2	1				132	0	-3	1	1	1
	1035	1	0	-4	1	0	0		1035	1	4	0	-4	1	0	0				1035	0	-1	1	1	1				1035	2	0	-1	1	1	1				133	0	-2	0	0	0
	1036	2	0	-3	1	1	0		1036	2	3	0	-3	1	1	0				1036	0	-2	0	1	0				1036	3	0	-2	0	1	0				134	0	-2	0	0	1
	1037	2	0	-3	1	1	0		1037	2	3	0	-3	1	1	0				1037	0	-2	0	0	0				1037	3	0	-2	0	0	0				135	0	-2	0	0	1
	1038	2	0	-4	1	1	0		1038	2	4	0	-4	1	1	0				1038	0	-3	0	0	0				1038	4	0	-3	0	0	0				136	0	-1	2	0	1
	1039	2	0	-4	2	1	0		1039	2	4	0	-4	2	1	0				1039	0	-3	0	0	0				1039	4	0	-3	0	0	0				137	0	-1	2	1	1
	1040	1	1	-1	1	1	0		1040	1	1	1	-1	1	1	0				1040	3	0	1	1	1				1040	1	3	0	1	1	1				138	1	-2	1	1	1
	1041	1	1	-1	0	1	1		1041	1	1	1	-1	0	1	1				1041	3	-1	0	1	1				1041	2	3	-1	0	1	1				139	1	-1	1	1	0
	1042	1	1	-1	1	0	1		1042	1	1	1	-1	1	0	1				1042	4	0	0	1	1				1042	1	4	0	0	1	1				140	1	-1	2	1	1
	1043	1	1	-2	0	1	0		1043	1	2	1	-2	0	1	0				1043	0	-2	0	0	1				1043	0	0	-2	0	0	1				141	2	-1	2	2	1
	1044	1	1	-2	0	0	0		1044	1	2	1	-2	0	0	0				1044	0	-2	0	0	1				1044	0	0	-2	0	0	1				142	2	-1	1	1	1
	1045	4	1	-1	1	1	1		1045	4	2	1	-1	1	1	1				1045	0	-3	0	0	0				1045	1	0	-3	0	0	0				143	2	-1	1	1	1
	1046	4	1	-3	2	2	1		1046	4	4	1	-3	2	2	1				1046	0	-3	0	0	0				1046	1	0	-3	0	0	0				144	3	-1	1	1	1
	1047	1	2	-1	1	1	1		1047	1	1	2	-1	1	1	1				1047	0	-2	1	1	0				1047	1	0	-2	1	1	0				145	3	-1	2	2	1
	1048	1	2	-2	0	1	0		1048	1	2	2	-2	0	1	0				1048	0	-1	1	1	0				1048	1	0	-1	1	1	0				146	3	-1	2	2	1
	1049	1	2	-2	1	0	0		1049	1	2	2	-2	1	0	0				1049	0	-4	0	0	0				1049	2	0	-4	0	0	0				147	4	0	1	1	0
	1050	1	3	0	1	1	1		1050	1	0	3	0	1	1	1				1050	0	-4	0	0	0				1050	2	0	-4	0	0	0				148	4	0	0	0	1
	1051	2	3	-1	1	1	1		1051	2	1	3	-1	1	1	1				1051	0	-3	0	0	0				1051	2	0	-3	0	0	0				149	4	0	2	1	1
	1052	2	3	-1	1	1	1		1052	2	1	3	-1	1	1	1				1052	0	-2	0	0	0				1052	2	0	-2	0	0	0				150	4	0	2	2	1
	1053	2	3	-3	1	2	1		1053	2	4	3	-3	1	2	1				1053	0	-2	1	0	1				1053	2	0	-2	1	0	1				151	4	0	2	2	1
	1054	4	3	0	1	1	1		1054	4	1	3	0	1	1	1				1054	0	-2	1	0	1				1054	2	0	-2	1	0	1				152	4	0	2	2	1
	1055	4	3	-2	1	1	0		1055	4	2	3	-2	1	1	0				1055	0	-4	0	0	0				1055	3	0	-4	0	0	0				153	4	-1	2	2	1
	1056	4	3	-3	1	1	1		1056	4	3	3	-3	1	1	1				1056	0	-3	0	0	0				1056	3	0	-3	0	0	0				154	4	0	2	2	1
	1057	4	3	-2	1	1	1		1057	4	3	3	-2	1	1	1				1057	0	-3	0	0	0				1057	3	0	-3	0	0	0				155	4	0	2	2	1
	1058	4	3	-4	2	2	1		1058	4	4	3	-4	2	2	1				1058	0	-3	0	0	0				1058	3	0	-3	0	0	0				156	0	-2	1	1	0
	1059	1	4	0	1	1	1		1059	1	0	4	0	1	1	1				1059	0	-4	0	0	0				1059	4	0	-4	0	0	0				157	0	-2	1	0	0
	1060	1	4	0	0	0	1		1060	1	0	4	0	0	0	1				1060	0	-4	0	0	0				1060	4	0	-4	0	0	0				158	0	-2	1	1	1
	1061	1	4	0	0	0	1		1061	1	0	4	0	0	0	1				1061	0	-4	0	0	0				1061	4	0	-4	0	0	0				159	0	-2	1	1	1
	1062	1	4	0	1	2	1		1062	1	0	4	0	1	2	1				1062	1	-3	1	1	0				1062	1	1	-3	1	1	0				160	0	-1	1	0	0
	1063	2	4	0	2	2	1		1063	2	0	4	0	2	2	1				1063	1	-3	1	1	0				1063	1	1	-3	1	1	0				161	0	-1	1	1	1
	1064	2	4	0	2	2	1		1064	2	0	4	0	2	2	1				1064	1	-4	0	0	0				1064	2	1	-4	0	0	0				162	0	-1	2	2	1
	1065	2	4	0	1	2	1		1065	2	1	4	0	1	2	1				1065	1	-4	0	0	1				1065	2	1	-4	0	0	1				163	0	-3	1	0	1
	1066	2	4	-2	1	1	0		1066	2	2	4	-2	1	1	0				1066	2	-2	1	1	0				1066	0	2	-2	1	1	0				164	0	-2	1	1	1
	1067	2	4	-2	1	1	0		1067	2	2	4	-2	1	1	0				1067	2	-1	1	1	1				1067	0	2	-1	1	1	1				165	0	-1	1	1	1
	1068	2	4	-1	1	2	1		1068	2	2	4	-1	1	2	1				1068	2	-1	2	1	1				1068	1	2	-1	2	1	1				166	1	-1	0	0	1
	1069	2	4	0	2	2	1		1069	2	2	4	0	2	2	1				1069	3	-4	1	0	0				1069	0	3	-4	1	0	0				167	1	-3	2	1	1
	1070	2	4	-2	1	2	1		1070	2	3	4	-2	1	2	1				1070	3	-2	1	1	0				1070	0	3	-2	1	1	0				168	2	-1	2	2	1
	1071	2	4	-1	2	2	1		1071	2	3	4	-1	2	2	1				1071	3	0	1	1	1				1071	0	3	0	1	1	1				169	2	-1	2	2	1
	1072	2	4	-2	2	2	1		1072	2	4	4	-2	2	2	1				1072	3	0	2	2	1				1072	0	3	0	2	2	1				170	2	-1	2	2	1
	1073	4	4	0	2	2	1		1073	4	0	4	0	2	2	1				1073	3	-1	2	1	1				1073	1	3	-1	2	1	1				171	3	-1	2	2	1
	1074	4	4	-1	1	1	1		1074	4	1	4	-1	1	1	1				1074	4	-4	2	0	0				1074	0	4	-4	2	0	0				172	3	-1	1	1	1
	1075	1	0	-1	2	2	1		1075	1	0	0	-1	2	2	1				1075	4	0	2	2	1				1075	0	4	0	2	2	1				173	3	0	2	2	1
	1076	1	0	-2	0	0	0		1076	1	1	0	-2	0	0	0				1076	0	-3	0	0	0				1076	0	0	-3	0	0	0				174	3	-1	2	2	1
	1077	1	0	-2	0	0	0		1077	1	1	0	-2	0	0	0				1077	0	-3	0	0	0				1077	0	0	-3	0	0	0				175	4	0	0	0	0
	1078	1	0	-1	0	0	1		1078	1	1	0	-1	0	0	1				1078	0	-4	0	0	0				1078	1	0	-4	0	0	0				176	4	0	2	2	1
	1079	1	0	-3	0	0	0		1079	1	2	0	-3	0	0	0				1079	0	-4	0	0	0				1079	1	0	-4	0	0	0				177	4	-1	2	2	1
	1080	1	0	-3	0	0	0		1080	1	2	0	-3	0	0	0				1080	0	-2	1	1	1				1080	1	0	-2	1	1	1				178	0	-2	0	0	0
	1081	1	0	-2	0	0	1		1081	1	2	0	-2	0	0	1				1081	0	-2	1	0	1				1081	1	0	-2	1	0	1				179	0	-2	0	0	0
	1082	1	0	-2	1	0	1		1082	1	2	0	-2	1	0	1				1082	0	-3	1	0	1				1082	2	0	-3	1	0	1				180	0	-2	1	1	1
	1083	1	0	-4	0	0	0		1083	1	3	0	-4	0	0	0				1083	0	-3	1	0	1				1083	2	0	-3	1	0	1				181	1	-1	1	0	1
	1084	1	0	-4	0	0	0		1084	1	3	0	-4	0	0	0				1084	0	-4	1	1	0				1084	3	0	-4	1	1	0				182	1	-1	1	0	1
	1085	1	0	-3	0	0	0		1085	1	3	0	-3	0	0	0				1085	0	-4	1	0	1				1085	3	0	-4	1	0	1				183	1	-1	1	0	1
	1086	1	0	-3	0	0	0		1086	1	3	0	-3	0	0	0				1086	0	-3	0	0	0				1086	3	0	-3	0	0	0				184	2	-1	1	1	1
	1087	1	0	-3	0	0	0		1087	1	3	0	-3	0	0	0				1087	0	-3	0	0	0				1087	3	0	-3	0	0	0				185	2	-1	2	2	1
	1088	1	0	-2	0	0	0		1088	1	3	0	-2	0	0	0				1088	0	-4	1	0	0				1088	4	0	-4	1	0	0				186	3	0	1	1	1
	1089	1	0	-2	0	0	0		1089	1	3	0	-2	0	0	0				1089	0	-4	0	0	0				1089	4	0	-4	0	0	0				187	3	0	2	2	1
	1090	1	0	-1	1	0	0		1090	1	3	0	-1	1	0	0				1090	1	-1	2	2	1				1090	0	1	-1	2	2	1				188	3	0	2	2	1
	1091	1	0	-4	0	0	0		1091	1	4	0	-4	0	0	0				1091	1	-1	2	2	1				1091	0	1	-1	2	2	1				189	3	0	1	1	1
	1092	1	0	-4	0	0	0		1092	1	4	0	-4	0	0	0				1092	1	-2	1	0	0				1092	2	1	-2	1	0	0				190	4	-1	1	0	1
	1093	1	0	-4	0	0	0		1093	1	4	0	-4	0	0	0				1093	1	-2	1	0	1				1093	2	1	-2	1	0	1				191	4	0	2	2	0
	1094	1	0	-3	0	0	0		1094	1	4	0	-3	0	0	0				1094	2	-1	2	2	1				1094	1	2	-1	2	2	1				192	4	0	2	2	0
	1095	1	0	-3	0	0	0		1095	1	4	0	-3	0	0	0				1095	2	-1	1	1	1				1095	1	2	-1	1	1	1				193	4	0	2	2	1
	1096	1	0	-2	0	0	0		1096	1	4	0	-2	0	0	0				1096	4	0	2	2	1				1096	0	4	0	2	2	1				194	4	0	2	2	1
	1097	1	0	-2	0	0	0		1097	1	4	0	-2	0	0	0				1097	4	0	2	2	1				1097	0	4	0	2	2	1				195	4	-1	2	1	0
	1098	1	0	-2	1	1	1		1098	1	4	0	-2	1	1	1				1098	0	-1	0	0	1				1098	0	0	-1	0	0	1				196	4	-1	2	1	1
	1099	2	0	-1	1	1	0		1099	2	1	0	-1	1	1	0				1099	0	-1	0	0	1				1099	0	0	-1	0	0	1				197	4	0	2	2	1
	1100	2	0	-1	1	1	1		1100	2	1	0	-1	1	1	1				1100	0	-2	0	0	0				1100	1	0	-2	0	0	0				198	4	0	2	2	1
	1101	2	0	-2	2	1	0		1101	2	2	0	-2	2	1	0				1101	0	-2	0	0	0				1101	1	0	-2	0	0	0				199	4	0	2	2	1
	1102	2	0	-2	2	0	0		1102	2	2	0	-2	2	0	0				1102	0	-3	0	0	0				1102	2	0	-3	0	0	0				200	0	-3	0	0	0
	1103	2	0	-2	1	1	0		1103	2	2	0	-2	1	1	0				1103	0	-3	0	0	0				1103	2	0	-3	0	0	0				201	0	-3	0	0	1
	1104	2	0	-2	1	1	0		1104	2	2	0	-2	1	1	0				1104	0	-1	1	0	0				1104	2	0	-1	1	0	0				202	0	-2	0	0	0
	1105	2	0	-3	1	1	0		1105	2	3	0	-3	1	1	0				1105	0	-1	1	0	0				1105	2	0	-1	1	0	0				203	1	-1	0	0	0
	1106	2	0	-3	2	1	0		1106	2	3	0	-3	2	1	0				1106	0	-4	0	0	0				1106	3	0	-4	0	0	0				204	1	-1	2	0	1
	1107	2	0	-3	1	1	0		1107	2	3	0	-3	1	1	0				1107	0	-4	0	0	0				1107	3	0	-4	0	0	0				205	3	-1	2	0	1
	1108	2	0	-3	1	1	0		1108	2	3	0	-3	1	1	0				1108	0	-3	1	1	0				1108	3	0	-3	1	1	0				206	3	-1	2	2	1
	1109	2	0	-4	1	1	0		1109	2	4	0	-4	1	1	0				1109	0	-3	1	0	0				1109	3	0	-3	1	0	0				207	4	-1	2	2	1
	1110	2	0	-4	1	0	0		1110	2	4	0	-4	1	0	0				1110	0	-3	0	0	0				1110	3	0	-3	0	0	0				208	4	0	2	2	1
	1111	2	0	-4	1	1	0		1111	2	4	0	-4	1	1	0				1111	0	-2	0	0	0				1111	3	0	-2	0	0	0				209	4	-1	1	2	1
	1112	2	0	-4	1	1	0		1112	2	4	0	-4	1	1	0				1112	0	-2	0	0	0				1112	3	0	-2	0	0	0				210	4	0	2	2	0
	1113	3	0	-2	1	0	1		1113	3	2	0	-2	1	0	1				1113	0	-2	2	0	0				1113	3	0	-2	2	0	0				211	4	0	2	2	1
	1114	3	0	-2	1	0	1		1114	3	2	0	-2	1	0	1				1114	0	-4	1	0	0				1114	4	0	-4	1	0	0				212	0	-1	0	0	1
	1115	3	0	-3	1	1	1		1115	3	3	0	-3	1	1	1				1115	0	-4	1	0	0				1115	4	0	-4	1	0	0				213	0	-1	2	0	1
	1116	3	0	-3	0	0	1		1116	3	3	0	-3	0	0	1				1116	0	-4	0	0	0				1116	4	0	-4	0	0	0				214	1	-1	0	0	1
	1117	3	0	-3	0	0	1		1117	3	3	0	-3	0	0	1				1117	0	-3	0	0	0				1117	4	0	-3	0	0	0				215	1	-2	2	2	1
	1118	3	0	-1	2	2	1		1118	3	3	0	-1	2	2	1				1118	0	-3	0	0	0				1118	4	0	-3	0	0	0				216	2	-1	2	2	1
	1119	3	0	-4	1	1	0		1119	3	4	0	-4	1	1	0				1119	0	-3	2	0	0				1119	4	0	-3	2	0	0				217	2	-1	2	2	1
	1120	3	0	-4	1	1	0		1120	3	4	0	-4	1	1	0				1120	1	-1	2	0	1				1120	1	1	-1	2	0	1				218	2	-1	2	2	1
	1121	3	0	-4	2	2	1		1121	3	4	0	-4	2	2	1				1121	1	-3	1	1	1				1121	2	1	-3	1	1	1				219	2	-1	1	0	1
	1122	3	0	-2	2	2	1		1122	3	4	0	-2	2	2	1				1122	1	-2	1	1	1				1122	2	1	-2	1	1	1				220	2	-2	2	2	1
	1123	4	0	-1	2	2	0		1123	4	0	0	-1	2	2	0				1123	1	-2	1	1	1				1123	2	1	-2	1	1	1				221	2	-2	1	1	1
	1124	4	0	-2	2	2	0		1124	4	1	0	-2	2	2	0				1124	1	-4	1	1	1				1124	3	1	-4	1	1	1				222	3	-1	2	2	1
	1125	4	0	-3	2	2	1		1125	4	2	0	-3	2	2	1				1125	1	-3	2	2	1				1125	3	1	-3	2	2	1				223	3	-1	2	2	1
	1126	4	0	-4	2	2	0		1126	4	3	0	-4	2	2	0				1126	1	-1	1	1	1				1126	3	1	-1	1	1	1				224	3	0	2	2	1
	1127	1	1	-1	2	2	1		1127	1	0	1	-1	2	2	1				1127	1	-4	2	2	1				1127	4	1	-4	2	2	1				225	3	0	2	2	1
	1128	1	1	-1	1	0	1		1128	1	1	1	-1	1	0	1				1128	1	-2	1	1	0				1128	4	1	-2	1	1	0				226	3	-1	2	2	1
	1129	1	1	-1	1	1	0		1129	1	2	1	-1	1	1	0				1129	1	-1	2	0	1				1129	4	1	-1	2	0	1				227	4	-1	2	2	0
	1130	1	1	-1	1	0	0		1130	1	3	1	-1	1	0	0				1130	1	-1	1	0	1				1130	4	1	-1	1	0	1				228	4	-1	2	2	0
	1131	1	1	-1	1	1	1		1131	1	3	1	-1	1	1	1				1131	2	-1	2	2	0				1131	0	2	-1	2	2	0				229	4	-1	2	2	1
	1132	3	1	-4	0	2	1		1132	3	0	1	-4	0	2	1				1132	2	-2	2	2	1				1132	1	2	-2	2	2	1				230	4	-1	2	2	1
	1133	3	1	-1	2	2	1		1133	3	0	1	-1	2	2	1				1133	2	-1	1	2	1				1133	1	2	-1	1	2	1				231	4	-1	2	2	1
	1134	3	1	-2	1	2	0		1134	3	1	1	-2	1	2	0				1134	2	-1	1	2	1				1134	1	2	-1	1	2	1				232	0	-1	0	0	1
	1135	3	1	-1	1	2	0		1135	3	1	1	-1	1	2	0				1135	3	0	2	2	1				1135	0	3	0	2	2	1				233	0	-1	0	0	1
	1136	3	1	-1	1	0	1		1136	3	1	1	-1	1	0	1				1136	3	0	2	2	1				1136	1	3	0	2	2	1				234	1	-1	1	1	0
	1137	3	1	-1	1	0	1		1137	3	1	1	-1	1	0	1				1137	3	-2	2	2	1				1137	2	3	-2	2	2	1				235	1	-1	0	1	1
	1138	3	1	-3	1	2	1		1138	3	2	1	-3	1	2	1				1138	3	-2	1	0	1				1138	2	3	-2	1	0	1				236	1	-1	1	0	1
	1139	3	1	-2	1	2	0		1139	3	2	1	-2	1	2	0				1139	3	-2	2	2	1				1139	2	3	-2	2	2	1				237	2	-1	1	1	1
	1140	3	1	-4	1	1	1		1140	3	3	1	-4	1	1	1				1140	3	-1	1	0	1				1140	2	3	-1	1	0	1				238	3	-1	1	1	1
	1141	3	1	-1	2	2	1		1141	3	3	1	-1	2	2	1				1141	3	-3	2	2	1				1141	3	3	-3	2	2	1				239	3	-1	1	1	1
	1142	3	1	-2	2	2	0		1142	3	4	1	-2	2	2	0				1142	3	-4	2	2	1				1142	4	3	-4	2	2	1				240	3	0	1	1	1
	1143	1	2	-2	1	0	1		1143	1	2	2	-2	1	0	1				1143	4	0	2	2	1				1143	0	4	0	2	2	1				241	4	0	1	2	1
	1144	1	2	-1	1	1	0		1144	1	2	2	-1	1	1	0				1144	4	0	2	2	1				1144	0	4	0	2	2	1				242	4	-1	1	1	1
	1145	2	2	-1	1	1	1		1145	2	1	2	-1	1	1	1				1145	4	-1	2	2	1				1145	1	4	-1	2	2	1				243	0	-2	0	0	0
	1146	2	2	-1	2	0	1		1146	2	1	2	-1	2	0	1				1146	4	-1	2	2	1				1146	1	4	-1	2	2	1				244	0	-2	0	0	0
	1147	1	3	-1	2	2	1		1147	1	1	3	-1	2	2	1				1147	4	0	2	2	0				1147	1	4	0	2	2	0				245	0	-1	0	0	1
	1148	1	3	-1	1	0	1		1148	1	3	3	-1	1	0	1				1148	4	0	2	2	1				1148	1	4	0	2	2	1				246	0	-1	1	1	0
	1149	1	3	-2	1	0	0		1149	1	4	3	-2	1	0	0				1149	4	-3	2	2	1				1149	3	4	-3	2	2	1				247	0	-1	1	1	1
	1150	1	3	-2	1	0	1		1150	1	4	3	-2	1	0	1				1150	0	-1	2	2	0				1150	0	0	-1	2	2	0				248	0	-2	2	2	0
	1151	1	3	-2	1	1	1		1151	1	4	3	-2	1	1	1				1151	0	-1	1	1	1				1151	0	0	-1	1	1	1				249	1	-1	1	0	1
	1152	3	3	0	2	2	1		1152	3	0	3	0	2	2	1				1152	0	-1	2	2	1				1152	0	0	-1	2	2	1				250	1	-2	1	2	0
	1153	4	3	-3	2	2	1		1153	4	4	3	-3	2	2	1				1153	0	-1	1	1	1				1153	0	0	-1	1	1	1				251	1	-1	1	2	0
	1154	1	4	0	2	2	1		1154	1	0	4	0	2	2	1				1154	0	-2	1	1	0				1154	1	0	-2	1	1	0				252	1	-1	1	0	1
	1155	1	4	0	1	1	1		1155	1	0	4	0	1	1	1				1155	0	-2	0	0	0				1155	1	0	-2	0	0	0				253	1	-1	1	0	1
	1156	1	4	0	1	1	1		1156	1	0	4	0	1	1	1				1156	0	-2	0	0	0				1156	1	0	-2	0	0	0				254	2	-1	1	1	1
	1157	1	4	0	2	2	1		1157	1	2	4	0	2	2	1				1157	0	-2	0	0	0				1157	1	0	-2	0	0	0				255	2	-1	2	0	1
	1158	1	4	0	2	2	1		1158	1	2	4	0	2	2	1				1158	0	-2	1	1	1				1158	1	0	-2	1	1	1				256	3	-1	2	2	1
	1159	1	4	0	2	2	1		1159	1	2	4	0	2	2	1				1159	0	-1	1	0	0				1159	1	0	-1	1	0	0				257	4	0	2	2	1
	1160	1	4	-1	2	1	1		1160	1	3	4	-1	2	1	1				1160	0	-3	1	0	0				1160	2	0	-3	1	0	0				258	0	-4	1	0	0
	1161	1	4	-1	1	0	1		1161	1	3	4	-1	1	0	1				1161	0	-3	1	0	0				1161	2	0	-3	1	0	0				259	0	-1	1	0	1
	1162	2	4	0	2	1	0		1162	2	0	4	0	2	1	0				1162	0	-3	0	0	0				1162	2	0	-3	0	0	0				260	0	-1	1	1	1
	1163	2	4	0	1	2	0		1163	2	0	4	0	1	2	0				1163	0	-3	0	0	0				1163	2	0	-3	0	0	0				261	0	-1	1	0	1
	1164	2	4	0	1	1	1		1164	2	0	4	0	1	1	1				1164	0	-3	0	0	0				1164	2	0	-3	0	0	0				262	3	-1	2	2	1
	1165	3	4	-4	2	2	1		1165	3	0	4	-4	2	2	1				1165	0	-2	0	0	0				1165	2	0	-2	0	0	0				263	3	-1	2	2	1
	1166	3	4	0	2	2	0		1166	3	0	4	0	2	2	0				1166	0	-2	2	2	0				1166	2	0	-2	2	2	0				264	3	-1	2	2	1
	1167	3	4	0	2	2	0		1167	3	0	4	0	2	2	0				1167	0	-2	0	0	0				1167	2	0	-2	0	0	0				265	3	-1	1	1	1
	1168	4	4	0	2	2	1		1168	4	1	4	0	2	2	1				1168	0	-4	0	0	0				1168	3	0	-4	0	0	0				266	4	-1	2	2	0
	1169	4	4	-1	2	2	1		1169	4	2	4	-1	2	2	1				1169	0	-4	1	0	0				1169	3	0	-4	1	0	0				267	4	0	1	1	1
	1170	4	4	-2	2	2	1		1170	4	3	4	-2	2	2	1				1170	0	-4	0	0	0				1170	3	0	-4	0	0	0				268	4	0	2	0	1
	1171	1	0	-4	1	0	0		1171	1	1	0	-4	1	0	0				1171	0	-4	0	0	0				1171	3	0	-4	0	0	0				269	4	-1	1	1	1
	1172	1	0	-1	1	0	1		1172	1	1	0	-1	1	0	1				1172	0	-4	0	0	0				1172	3	0	-4	0	0	0				270	4	0	1	2	1
	1173	1	0	-1	1	1	1		1173	1	1	0	-1	1	1	1				1173	0	-3	0	0	0				1173	3	0	-3	0	0	0				271	0	-2	1	0	0
	1174	1	0	-1	1	0	1		1174	1	1	0	-1	1	0	1				1174	0	-4	0	0	0				1174	4	0	-4	0	0	0				272	0	-2	0	0	0
	1175	1	0	-2	0	0	0		1175	1	2	0	-2	0	0	0				1175	0	-4	0	0	0				1175	4	0	-4	0	0	0				273	0	-1	1	0	1
	1176	1	0	-2	1	0	1		1176	1	2	0	-2	1	0	1				1176	0	-4	0	0	1				1176	4	0	-4	0	0	1				274	0	-1	1	0	1
	1177	1	0	-2	1	0	1		1177	1	2	0	-2	1	0	1				1177	1	-1	2	2	0				1177	1	1	-1	2	2	0				275	0	-1	1	1	1
	1178	1	0	-3	0	0	0		1178	1	3	0	-3	0	0	0				1178	1	-1	0	0	1				1178	1	1	-1	0	0	1				276	1	-3	0	0	0
	1179	1	0	-3	1	0	1		1179	1	3	0	-3	1	0	1				1179	1	-3	1	1	0				1179	3	1	-3	1	1	0				277	1	-1	1	1	0
	1180	1	0	-3	1	0	1		1180	1	3	0	-3	1	0	1				1180	1	-3	0	0	0				1180	3	1	-3	0	0	0				278	1	-2	2	0	1
	1181	1	0	-2	0	0	0		1181	1	3	0	-2	0	0	0				1181	1	-3	0	0	0				1181	3	1	-3	0	0	0				279	2	-2	2	2	1
	1182	1	0	-2	0	0	0		1182	1	3	0	-2	0	0	0				1182	1	-2	1	1	0				1182	3	1	-2	1	1	0				280	3	-1	2	2	1
	1183	1	0	-4	0	0	0		1183	1	4	0	-4	0	0	0				1183	1	-4	1	1	0				1183	4	1	-4	1	1	0				281	3	0	2	1	1
	1184	1	0	-4	1	0	0		1184	1	4	0	-4	1	0	0				1184	1	-3	1	1	0				1184	4	1	-3	1	1	0				282	3	0	2	1	1
	1185	1	0	-4	1	0	0		1185	1	4	0	-4	1	0	0				1185	2	-1	2	1	1				1185	0	2	-1	2	1	1				283	3	-1	2	1	1
	1186	1	0	-4	0	0	1		1186	1	4	0	-4	0	0	1				1186	2	-1	1	1	0				1186	2	2	-1	1	1	0				284	3	0	2	2	1
	1187	1	0	-4	0	0	1		1187	1	4	0	-4	0	0	1				1187	3	0	2	1	0				1187	0	3	0	2	1	0				285	4	0	1	1	0
	1188	1	0	-3	0	0	0		1188	1	4	0	-3	0	0	0				1188	3	-2	1	1	0				1188	2	3	-2	1	1	0				286	4	0	1	1	0
	1189	1	0	-3	0	0	0		1189	1	4	0	-3	0	0	0				1189	4	0	2	2	1				1189	0	4	0	2	2	1				287	4	0	2	2	1
	1190	2	0	-3	2	1	1		1190	2	3	0	-3	2	1	1				1190	4	0	1	1	1				1190	0	4	0	1	1	1				288	4	0	2	2	1
	1191	2	0	-3	2	1	1		1191	2	3	0	-3	2	1	1				1191	4	0	0	0	1				1191	0	4	0	0	0	1				289	4	0	2	2	1
	1192	2	0	-4	2	2	0		1192	2	4	0	-4	2	2	0				1192	4	-1	1	1	1				1192	1	4	-1	1	1	1				290	4	0	1	1	1
	1193	2	0	-4	2	1	0		1193	2	4	0	-4	2	1	0				1193	4	0	1	1	1				1193	1	4	0	1	1	1				291	4	0	2	2	1
	1194	3	0	-2	1	0	1		1194	3	3	0	-2	1	0	1				1194	0	-3	1	1	0				1194	3	0	-3	1	1	0				292	4	0	2	2	0
	1195	3	0	-3	1	0	1		1195	3	4	0	-3	1	0	1				1195	0	-3	1	1	0				1195	3	0	-3	1	1	0				293	4	0	2	2	1
	1196	3	0	-2	1	0	1		1196	3	4	0	-2	1	0	1				1196	0	-1	0	0	0				1196	3	0	-1	0	0	0				294	3	-1	1	1	1
	1197	1	1	-3	0	0	1		1197	1	3	1	-3	0	0	1				1197	0	-1	0	0	1				1197	3	0	-1	0	0	1				295	3	0	1	1	1
	1198	2	1	-2	2	1	1		1198	2	2	1	-2	2	1	1				1198	0	-4	1	1	0				1198	4	0	-4	1	1	0				296	4	-3	1	1	0
	1199	3	1	-1	1	0	1		1199	3	2	1	-1	1	0	1				1199	0	-4	1	1	0				1199	4	0	-4	1	1	0				297	4	-3	1	0	1
	1200	3	1	-1	1	0	1		1200	3	3	1	-1	1	0	1				1200	0	-2	0	0	0				1200	4	0	-2	0	0	0				298	0	-2	0	0	0
	1201	3	1	-1	1	0	1		1201	3	3	1	-1	1	0	1				1201	0	-2	0	0	0				1201	4	0	-2	0	0	0				299	0	-2	0	0	0
	1202	3	1	-3	2	0	1		1202	3	4	1	-3	2	0	1				1202	2	-1	2	2	1				1202	1	2	-1	2	2	1				300	0	-1	1	1	1
	1203	3	1	-2	1	2	1		1203	3	4	1	-2	1	2	1				1203	2	-1	2	2	1				1203	1	2	-1	2	2	1				301	0	-1	1	1	1
	1204	1	2	-2	2	2	1		1204	1	2	2	-2	2	2	1				1204	2	-2	2	2	0				1204	2	2	-2	2	2	0				302	0	-1	2	0	1
	1205	1	2	-1	1	1	0		1205	1	2	2	-1	1	1	0				1205	2	-2	2	2	1				1205	2	2	-2	2	2	1				303	0	-2	1	1	1
	1206	1	2	-1	1	1	0		1206	1	2	2	-1	1	1	0				1206	3	0	2	2	1				1206	0	3	0	2	2	1				304	0	-2	1	1	1
	1207	1	2	-3	1	1	0		1207	1	3	2	-3	1	1	0				1207	3	0	1	1	0				1207	2	3	0	1	1	0				305	2	-4	2	2	1
	1208	1	2	-2	1	1	1		1208	1	3	2	-2	1	1	1				1208	4	0	2	2	1				1208	0	4	0	2	2	1				306	2	-4	2	2	1
	1209	1	2	-3	1	0	1		1209	1	4	2	-3	1	0	1				1209	4	0	1	1	0				1209	2	4	0	1	1	0				307	2	-1	1	0	1
	1210	2	2	-2	2	1	1		1210	2	2	2	-2	2	1	1				1210	0	-2	1	1	1				1210	0	0	-2	1	1	1				308	3	-1	1	2	1
	1211	3	2	-1	1	0	1		1211	3	2	2	-1	1	0	1				1211	0	-2	1	1	1				1211	0	0	-2	1	1	1				309	4	0	2	2	0
	1212	4	2	-1	2	1	1		1212	4	2	2	-1	2	1	1				1212	0	-3	0	0	0				1212	1	0	-3	0	0	0				310	4	0	1	1	1
	1213	4	2	-4	1	2	1		1213	4	4	2	-4	1	2	1				1213	0	-3	0	0	0				1213	1	0	-3	0	0	0				311	4	0	1	1	1
	1214	4	2	-4	1	1	1		1214	4	4	2	-4	1	1	1				1214	0	-2	0	0	0				1214	1	0	-2	0	0	0				312	4	-3	1	1	1
	1215	4	2	-3	1	2	1		1215	4	4	2	-3	1	2	1				1215	0	-2	0	0	1				1215	1	0	-2	0	0	1				313	4	-1	1	2	0
	1216	1	3	-3	1	1	1		1216	1	0	3	-3	1	1	1				1216	0	-4	0	0	0				1216	2	0	-4	0	0	0				314	4	-1	2	2	1
	1217	1	3	0	1	2	1		1217	1	0	3	0	1	2	1				1217	0	-4	0	0	0				1217	2	0	-4	0	0	0				315	4	-1	2	2	1
	1218	1	3	0	1	2	1		1218	1	0	3	0	1	2	1				1218	0	-3	0	0	0				1218	2	0	-3	0	0	0				316	0	-2	1	1	0
	1219	1	3	-1	2	2	1		1219	1	1	3	-1	2	2	1				1219	0	-3	0	0	0				1219	2	0	-3	0	0	0				317	0	-2	1	1	0
	1220	1	3	-1	1	1	1		1220	1	2	3	-1	1	1	1				1220	0	-4	0	0	0				1220	3	0	-4	0	0	0				318	0	-2	0	0	0
	1221	1	3	-1	2	2	1		1221	1	3	3	-1	2	2	1				1221	0	-4	0	0	0				1221	3	0	-4	0	0	0				319	0	-2	0	0	0
	1222	1	3	-2	2	0	1		1222	1	4	3	-2	2	0	1				1222	0	-3	1	2	1				1222	3	0	-3	1	2	1				320	0	-2	0	0	1
	1223	2	3	-1	2	2	1		1223	2	1	3	-1	2	2	1				1223	0	-4	1	1	0				1223	4	0	-4	1	1	0				321	0	-2	0	0	1
	1224	2	3	-1	2	2	1		1224	2	1	3	-1	2	2	1				1224	0	-4	1	2	1				1224	4	0	-4	1	2	1				322	0	-3	0	0	1
	1225	3	3	-2	1	0	1		1225	3	3	3	-2	1	0	1				1225	1	-1	1	1	1				1225	0	1	-1	1	1	1				323	1	-1	1	0	1
	1226	4	3	-1	1	1	1		1226	4	1	3	-1	1	1	1				1226	1	-1	2	2	1				1226	1	1	-1	2	2	1				324	2	-1	2	0	1
	1227	4	3	-2	1	1	1		1227	4	2	3	-2	1	1	1				1227	1	-2	1	2	1				1227	2	1	-2	1	2	1				325	2	-1	1	1	1
	1228	4	3	-2	1	1	1		1228	4	2	3	-2	1	1	1				1228	1	-3	1	1	0				1228	3	1	-3	1	1	0				326	2	-1	2	1	1
	1229	4	3	-3	1	1	1		1229	4	3	3	-3	1	1	1				1229	2	-1	1	0	0				1229	0	2	-1	1	0	0				327	3	-1	2	2	1
	1230	4	3	-3	1	1	1		1230	4	3	3	-3	1	1	1				1230	3	0	2	2	1				1230	0	3	0	2	2	1				328	3	-1	2	2	1
	1231	4	3	-2	1	1	1		1231	4	3	3	-2	1	1	1				1231	3	-1	2	2	1				1231	1	3	-1	2	2	1				329	3	0	1	0	1
	1232	1	4	0	2	2	1		1232	1	0	4	0	2	2	1				1232	3	-2	2	2	1				1232	2	3	-2	2	2	1				330	4	-1	2	1	0
	1233	1	4	0	2	2	1		1233	1	0	4	0	2	2	1				1233	4	0	2	2	1				1233	0	4	0	2	2	1				331	4	-1	2	2	1
	1234	1	4	0	1	1	1		1234	1	0	4	0	1	1	1				1234	0	-4	0	0	0				1234	0	0	-4	0	0	0				332	4	0	2	2	1
	1235	1	4	-1	2	2	0		1235	1	1	4	-1	2	2	0				1235	0	-4	0	0	0				1235	0	0	-4	0	0	0				333	4	0	2	2	0
	1236	1	4	0	1	1	1		1236	1	1	4	0	1	1	1				1236	0	-2	2	0	0				1236	2	0	-2	2	0	0				334	4	-1	2	2	1
	1237	1	4	-2	2	2	1		1237	1	2	4	-2	2	2	1				1237	0	-2	2	0	0				1237	2	0	-2	2	0	0				335	4	-1	2	2	1
	1238	1	4	0	2	2	1		1238	1	2	4	0	2	2	1				1238	0	-1	2	0	0				1238	2	0	-1	2	0	0				336	4	0	2	2	1
	1239	2	4	0	2	2	1		1239	2	0	4	0	2	2	1				1239	0	-1	1	1	0				1239	2	0	-1	1	1	0				337	4	0	2	2	1
	1240	2	4	0	2	2	1		1240	2	0	4	0	2	2	1				1240	0	-1	2	0	1				1240	2	0	-1	2	0	1				338	0	-2	0	0	0
	1241	3	4	0	2	0	1		1241	3	1	4	0	2	0	1				1241	0	-4	0	0	0				1241	3	0	-4	0	0	0				339	0	-2	0	0	0
	1242	3	4	0	2	2	1		1242	3	3	4	0	2	2	1				1242	0	-3	1	0	0				1242	3	0	-3	1	0	0				340	0	-2	0	0	0
	1243	3	4	-1	2	2	1		1243	3	4	4	-1	2	2	1				1243	0	-3	2	0	0				1243	3	0	-3	2	0	0				341	0	-2	0	0	0
	1244	4	4	0	1	1	1		1244	4	0	4	0	1	1	1				1244	0	-3	2	2	0				1244	3	0	-3	2	2	0				342	0	-2	2	2	0
	1245	4	4	0	1	1	1		1245	4	0	4	0	1	1	1				1245	0	-2	0	0	0				1245	3	0	-2	0	0	0				343	0	-1	2	2	0
	1246	4	4	-1	1	1	1		1246	4	1	4	-1	1	1	1				1246	0	-2	0	0	0				1246	3	0	-2	0	0	0				344	0	-1	0	0	1
	1247	4	4	0	1	2	1		1247	4	1	4	0	1	2	1				1247	0	-2	0	1	1				1247	3	0	-2	0	1	1				345	0	-1	0	0	1
	1248	4	4	0	1	2	1		1248	4	2	4	0	1	2	1				1248	0	-2	0	0	1				1248	3	0	-2	0	0	1				346	1	-1	1	1	1
	1249	4	4	-1	1	1	0		1249	4	3	4	-1	1	1	0				1249	0	-2	0	0	1				1249	3	0	-2	0	0	1				347	3	-1	2	2	1
	1250	4	4	0	2	2	1		1250	4	3	4	0	2	2	1				1250	0	-4	2	2	0				1250	4	0	-4	2	2	0				348	3	-1	2	2	1
	1251	4	4	-2	1	1	0		1251	4	4	4	-2	1	1	0				1251	0	-4	2	0	0				1251	4	0	-4	2	0	0				349	0	-1	1	0	1
	1252	4	4	-1	2	2	1		1252	4	4	4	-1	2	2	1				1252	0	-4	2	2	0				1252	4	0	-4	2	2	0				350	0	-1	1	0	1
	1253	4	4	0	2	2	1		1253	4	4	4	0	2	2	1				1253	0	-3	1	0	0				1253	4	0	-3	1	0	0				351	1	-3	1	2	1
	1254	1	0	-1	0	0	1		1254	1	0	0	-1	0	0	1				1254	0	-3	1	0	0				1254	4	0	-3	1	0	0				352	2	-1	2	2	1
	1255	1	0	-2	1	0	0		1255	1	1	0	-2	1	0	0				1255	0	-3	0	0	0				1255	4	0	-3	0	0	0				353	2	-1	2	2	1
	1256	1	0	-2	0	0	0		1256	1	1	0	-2	0	0	0				1256	0	-3	1	1	1				1256	4	0	-3	1	1	1				354	3	-1	2	2	1
	1257	1	0	-1	1	0	1		1257	1	1	0	-1	1	0	1				1257	0	-3	0	1	1				1257	4	0	-3	0	1	1				355	3	0	2	2	1
	1258	1	0	-1	1	0	1		1258	1	1	0	-1	1	0	1				1258	0	-3	0	0	1				1258	4	0	-3	0	0	1				356	3	-1	1	2	1
	1259	1	0	-3	0	0	0		1259	1	2	0	-3	0	0	0				1259	0	-3	1	1	1				1259	4	0	-3	1	1	1				357	4	0	2	2	1
	1260	1	0	-3	0	0	1		1260	1	2	0	-3	0	0	1				1260	1	-1	2	2	1				1260	0	1	-1	2	2	1				358	4	0	2	2	1
	1261	1	0	-2	1	0	0		1261	1	2	0	-2	1	0	0				1261	1	-2	1	1	1				1261	1	1	-2	1	1	1				359	4	-1	2	2	1
	1262	1	0	-2	0	0	0		1262	1	2	0	-2	0	0	0				1262	1	-1	1	1	1				1262	1	1	-1	1	1	1				360	4	-1	2	2	1
	1263	1	0	-1	2	0	1		1263	1	2	0	-1	2	0	1				1263	1	-3	1	1	1				1263	2	1	-3	1	1	1				361	4	0	2	2	1
	1264	1	0	-1	2	0	1		1264	1	2	0	-1	2	0	1				1264	1	-2	1	0	1				1264	2	1	-2	1	0	1				362	4	0	2	2	1
	1265	1	0	-1	1	0	1		1265	1	2	0	-1	1	0	1				1265	1	-1	2	1	1				1265	2	1	-1	2	1	1				363	4	0	2	2	1
	1266	1	0	-1	1	0	1		1266	1	2	0	-1	1	0	1				1266	1	-1	1	0	1				1266	2	1	-1	1	0	1				364	4	0	2	2	1
	1267	1	0	-4	0	0	0		1267	1	3	0	-4	0	0	0				1267	1	-3	1	2	1				1267	4	1	-3	1	2	1				365	4	-3	2	2	1
	1268	1	0	-4	0	0	0		1268	1	3	0	-4	0	0	0				1268	2	-1	1	1	1				1268	2	2	-1	1	1	1				366	4	-1	2	2	1
	1269	1	0	-3	0	0	0		1269	1	3	0	-3	0	0	0				1269	2	-3	2	2	1				1269	3	2	-3	2	2	1				367	4	0	2	2	1
	1270	1	0	-3	0	0	0		1270	1	3	0	-3	0	0	0				1270	2	-3	2	2	1				1270	3	2	-3	2	2	1				368	0	-3	0	0	0
	1271	1	0	-2	1	0	0		1271	1	3	0	-2	1	0	0				1271	2	-2	2	2	1				1271	3	2	-2	2	2	1				369	0	-3	0	0	0
	1272	1	0	-2	2	0	0		1272	1	3	0	-2	2	0	0				1272	2	-4	2	2	1				1272	4	2	-4	2	2	1				370	0	-2	0	0	0
	1273	1	0	-2	0	0	0		1273	1	3	0	-2	0	0	0				1273	2	-4	2	2	1				1273	4	2	-4	2	2	1				371	0	-2	0	0	0
	1274	1	0	-2	0	0	0		1274	1	3	0	-2	0	0	0				1274	3	0	2	2	1				1274	0	3	0	2	2	1				372	0	-1	1	0	0
	1275	1	0	-2	1	2	1		1275	1	3	0	-2	1	2	1				1275	3	0	2	2	1				1275	0	3	0	2	2	1				373	0	-1	1	0	1
	1276	1	0	-4	0	0	0		1276	1	4	0	-4	0	0	0				1276	3	0	2	2	1				1276	0	3	0	2	2	1				374	1	-1	1	1	1
	1277	1	0	-4	0	0	0		1277	1	4	0	-4	0	0	0				1277	3	-1	2	2	1				1277	1	3	-1	2	2	1				375	1	-3	2	1	1
	1278	1	0	-4	0	0	0		1278	1	4	0	-4	0	0	0				1278	3	-2	2	2	1				1278	2	3	-2	2	2	1				376	2	-1	2	1	1
	1279	1	0	-3	0	0	0		1279	1	4	0	-3	0	0	0				1279	3	-2	2	2	1				1279	2	3	-2	2	2	1				377	3	-1	2	2	1
	1280	1	0	-3	0	0	0		1280	1	4	0	-3	0	0	0				1280	3	-1	1	1	1				1280	2	3	-1	1	1	1				378	3	-1	2	2	1
	1281	1	0	-3	0	0	0		1281	1	4	0	-3	0	0	0				1281	3	-2	1	1	1				1281	3	3	-2	1	1	1				379	3	-3	1	1	1
	1282	1	0	-3	0	0	0		1282	1	4	0	-3	0	0	0				1282	4	0	2	0	1				1282	0	4	0	2	0	1				380	3	0	2	2	1
	1283	1	0	-3	1	2	1		1283	1	4	0	-3	1	2	1				1283	4	0	2	0	1				1283	0	4	0	2	0	1				381	4	-3	1	2	1
	1284	1	0	-3	1	0	1		1284	1	4	0	-3	1	0	1				1284	4	-1	2	2	0				1284	1	4	-1	2	2	0				382	4	0	2	2	1
	1285	4	0	-1	1	1	1		1285	4	1	0	-1	1	1	1				1285	4	-1	2	0	0				1285	1	4	-1	2	0	0				383	0	-1	2	0	1
	1286	4	0	-2	1	1	1		1286	4	2	0	-2	1	1	1				1286	4	-1	2	0	0				1286	1	4	-1	2	0	0				384	0	-2	0	0	1
	1287	4	0	-3	1	1	1		1287	4	3	0	-3	1	1	1				1287	4	0	2	0	0				1287	1	4	0	2	0	0				385	0	-1	1	1	1
	1288	4	0	-4	1	1	0		1288	4	4	0	-4	1	1	0				1288	4	0	2	2	0				1288	1	4	0	2	2	0				386	0	-1	0	0	1
	1289	4	0	-3	2	2	1		1289	4	4	0	-3	2	2	1				1289	4	0	2	2	1				1289	1	4	0	2	2	1				387	0	-1	1	1	1
	1290	1	1	-1	1	0	1		1290	1	0	1	-1	1	0	1				1290	4	0	2	1	1				1290	1	4	0	2	1	1				388	0	-2	1	0	1
	1291	1	1	-3	0	0	0		1291	1	1	1	-3	0	0	0				1291	4	0	2	2	1				1291	1	4	0	2	2	1				389	1	-1	2	0	1
	1292	1	1	-1	1	1	0		1292	1	1	1	-1	1	1	0				1292	4	0	2	2	1				1292	1	4	0	2	2	1				390	1	-1	1	1	1
	1293	1	1	-3	0	0	0		1293	1	3	1	-3	0	0	0				1293	4	-1	2	2	1				1293	2	4	-1	2	2	1				391	1	-1	1	1	1
	1294	1	1	-2	1	2	1		1294	1	3	1	-2	1	2	1				1294	4	-2	1	0	1				1294	3	4	-2	1	0	1				392	1	-1	1	1	1
	1295	1	1	-4	1	1	1		1295	1	4	1	-4	1	1	1				1295	0	-2	2	2	1				1295	3	0	-2	2	2	1				393	1	-1	1	1	1
	1296	2	1	-3	1	0	1		1296	2	4	1	-3	1	0	1				1296	0	-2	2	2	1				1296	3	0	-2	2	2	1				394	3	-3	1	2	1
	1297	4	1	-1	2	0	1		1297	4	0	1	-1	2	0	1				1297	0	-3	2	2	1				1297	4	0	-3	2	2	1				395	3	-3	1	0	1
	1298	4	1	-2	2	0	1		1298	4	1	1	-2	2	0	1				1298	0	-3	2	2	1				1298	4	0	-3	2	2	1				396	4	0	1	1	1
	1299	4	1	-4	1	1	0		1299	4	3	1	-4	1	1	0				1299	1	-1	2	2	1				1299	2	1	-1	2	2	1				397	0	-2	2	2	0
	1300	4	1	-2	2	2	1		1300	4	3	1	-2	2	2	1				1300	1	-3	2	0	0				1300	3	1	-3	2	0	0				398	0	-2	2	2	0
	1301	1	2	-1	2	2	1		1301	1	0	2	-1	2	2	1				1301	1	-3	2	1	1				1301	3	1	-3	2	1	1				399	0	-2	1	0	1
	1302	1	2	-2	2	2	1		1302	1	1	2	-2	2	2	1				1302	1	-4	2	0	0				1302	4	1	-4	2	0	0				400	0	-2	1	1	0
	1303	1	2	-4	0	0	0		1303	1	2	2	-4	0	0	0				1303	2	-1	2	2	1				1303	2	2	-1	2	2	1				401	0	-2	1	1	0
	1304	1	2	-2	0	0	0		1304	1	2	2	-2	0	0	0				1304	2	-4	2	0	0				1304	4	2	-4	2	0	0				402	1	-2	1	0	1
	1305	1	2	-4	2	2	1		1305	1	3	2	-4	2	2	1				1305	3	-2	2	1	1				1305	2	3	-2	2	1	1				403	1	-1	1	0	1
	1306	1	2	-3	2	2	1		1306	1	3	2	-3	2	2	1				1306	4	0	2	2	1				1306	0	4	0	2	2	1				404	1	-1	1	0	1
	1307	2	2	-2	1	0	1		1307	2	3	2	-2	1	0	1				1307	4	0	2	2	1				1307	0	4	0	2	2	1				405	3	0	2	2	1
	1308	2	2	-2	2	0	1		1308	2	3	2	-2	2	0	1				1308	4	-1	2	1	0				1308	1	4	-1	2	1	0				406	4	0	2	2	1
	1309	2	2	-3	1	0	1		1309	2	4	2	-3	1	0	1				1309	4	-1	2	2	0				1309	1	4	-1	2	2	0				407	4	-1	2	1	1
	1310	4	2	-3	1	0	0		1310	4	2	2	-3	1	0	0				1310	4	0	2	2	0				1310	1	4	0	2	2	0				408	4	-1	2	1	1
	1311	1	3	0	2	2	1		1311	1	0	3	0	2	2	1				1311	4	0	2	2	1				1311	1	4	0	2	2	1				409	4	-4	2	2	1
	1312	1	3	-1	2	2	1		1312	1	1	3	-1	2	2	1				1312	4	-2	2	1	0				1312	2	4	-2	2	1	0				410	4	-4	1	2	1
	1313	1	3	0	2	1	1		1313	1	1	3	0	2	1	1				1313	0	-2	1	1	1				1313	1	0	-2	1	1	1				411	4	-1	1	1	1
	1314	1	3	0	2	1	1		1314	1	1	3	0	2	1	1				1314	0	-2	0	1	1				1314	1	0	-2	0	1	1				412	4	0	2	1	1
	1315	1	3	-3	2	2	1		1315	1	2	3	-3	2	2	1				1315	0	-1	1	1	1				1315	1	0	-1	1	1	1				413	4	0	1	1	1
	1316	1	3	-2	2	2	1		1316	1	2	3	-2	2	2	1				1316	0	-3	0	0	0				1316	2	0	-3	0	0	0				414	1	-1	1	1	1
	1317	1	3	-1	2	2	1		1317	1	2	3	-1	2	2	1				1317	0	-3	0	0	1				1317	2	0	-3	0	0	1				415	1	-1	1	1	1
	1318	1	3	-1	2	2	1		1318	1	2	3	-1	2	2	1				1318	0	-4	0	0	0				1318	3	0	-4	0	0	0				416	4	0	1	1	1
	1319	1	3	-2	2	2	1		1319	1	3	3	-2	2	2	1				1319	0	-4	0	0	1				1319	3	0	-4	0	0	1				417	4	-3	2	1	1
	1320	1	3	0	2	2	1		1320	1	3	3	0	2	2	1				1320	0	-4	1	1	1				1320	4	0	-4	1	1	1				418	4	-1	1	0	1
	1321	4	3	-1	2	1	1		1321	4	1	3	-1	2	1	1				1321	1	-1	1	1	1				1321	0	1	-1	1	1	1				419	0	-2	0	0	0
	1322	4	3	0	2	2	1		1322	4	1	3	0	2	2	1				1322	1	-1	1	1	1				1322	0	1	-1	1	1	1				420	0	-2	0	0	1
	1323	4	3	-1	2	2	1		1323	4	2	3	-1	2	2	1				1323	1	-1	1	1	1				1323	1	1	-1	1	1	1				421	0	-2	1	0	1
	1324	4	3	-3	2	1	1		1324	4	3	3	-3	2	1	1				1324	1	-2	1	1	1				1324	2	1	-2	1	1	1				422	1	-1	1	0	1
	1325	4	3	-2	2	0	1		1325	4	3	3	-2	2	0	1				1325	1	-2	1	1	1				1325	2	1	-2	1	1	1				423	1	-1	1	0	1
	1326	4	3	-4	2	1	1		1326	4	4	3	-4	2	1	1				1326	1	-3	1	1	1				1326	3	1	-3	1	1	1				424	1	-1	1	0	1
	1327	4	3	-3	2	2	1		1327	4	4	3	-3	2	2	1				1327	1	-3	1	1	1				1327	3	1	-3	1	1	1				425	1	-1	2	2	1
	1328	4	3	-3	2	2	1		1328	4	4	3	-3	2	2	1				1328	1	-4	1	1	1				1328	4	1	-4	1	1	1				426	3	-1	2	2	1
	1329	1	4	-2	1	1	1		1329	1	0	4	-2	1	1	1				1329	3	0	1	2	1				1329	0	3	0	1	2	1				427	3	-1	2	2	1
	1330	1	4	0	2	1	1		1330	1	0	4	0	2	1	1				1330	3	0	1	2	1				1330	0	3	0	1	2	1				428	3	-1	2	2	1
	1331	1	4	0	2	0	1		1331	1	0	4	0	2	0	1				1331	0	-2	1	1	0				1331	1	0	-2	1	1	0				429	3	0	2	2	1
	1332	1	4	0	1	1	1		1332	1	0	4	0	1	1	1				1332	0	-4	0	0	0				1332	2	0	-4	0	0	0				430	3	0	2	2	1
	1333	1	4	0	1	1	0		1333	1	1	4	0	1	1	0				1333	0	-4	0	0	0				1333	2	0	-4	0	0	0				431	4	-1	2	2	1
	1334	1	4	0	1	1	0		1334	1	1	4	0	1	1	0				1334	0	-3	1	1	0				1334	2	0	-3	1	1	0				432	4	-1	2	2	1
	1335	1	4	0	2	2	1		1335	1	1	4	0	2	2	1				1335	0	-4	1	0	0				1335	3	0	-4	1	0	0				433	4	0	2	2	1
	1336	1	4	0	2	2	1		1336	1	1	4	0	2	2	1				1336	0	-3	1	0	0				1336	3	0	-3	1	0	0				434	0	-2	1	0	0
	1337	1	4	0	2	2	1		1337	1	1	4	0	2	2	1				1337	0	-2	1	1	1				1337	3	0	-2	1	1	1				435	0	-1	1	0	0
	1338	1	4	-1	2	2	1		1338	1	2	4	-1	2	2	1				1338	0	-2	1	1	1				1338	3	0	-2	1	1	1				436	0	-2	2	1	1
	1339	1	4	-3	2	2	0		1339	1	4	4	-3	2	2	0				1339	0	-4	2	0	0				1339	4	0	-4	2	0	0				437	0	-2	2	0	1
	1340	1	4	-1	0	1	0		1340	1	4	4	-1	0	1	0				1340	0	-3	1	1	0				1340	4	0	-3	1	1	0				438	2	-1	2	2	1
	1341	2	4	0	1	1	1		1341	2	1	4	0	1	1	1				1341	0	-3	1	1	0				1341	4	0	-3	1	1	0				439	3	-1	2	0	1
	1342	2	4	0	2	2	1		1342	2	1	4	0	2	2	1				1342	1	-1	2	1	1				1342	0	1	-1	2	1	1				440	4	0	2	2	0
	1343	2	4	-1	2	2	1		1343	2	2	4	-1	2	2	1				1343	1	-3	0	0	1				1343	1	1	-3	0	0	1				441	4	0	2	2	0
	1344	4	4	0	2	2	1		1344	4	0	4	0	2	2	1				1344	1	-2	1	0	0				1344	2	1	-2	1	0	0				442	4	-3	1	1	1
	1345	4	4	0	2	2	1		1345	4	0	4	0	2	2	1				1345	2	-2	1	1	1				1345	0	2	-2	1	1	1				443	4	-3	1	1	1
	1346	4	4	0	2	2	0		1346	4	1	4	0	2	2	0				1346	2	-2	2	1	1				1346	0	2	-2	2	1	1				444	0	-2	1	1	1
	1347	4	4	0	2	2	1		1347	4	1	4	0	2	2	1				1347	2	-3	0	0	1				1347	1	2	-3	0	0	1				445	0	-1	1	1	1
	1348	4	4	-2	2	1	0		1348	4	2	4	-2	2	1	0				1348	3	-1	1	0	1				1348	1	3	-1	1	0	1				446	0	-3	2	2	1
	1349	4	4	-1	2	2	0		1349	4	2	4	-1	2	2	0				1349	3	-1	1	1	0				1349	2	3	-1	1	1	0				447	1	-1	2	2	1
	1350	4	4	-2	2	2	1		1350	4	3	4	-2	2	2	1				1350	3	-1	1	1	1				1350	2	3	-1	1	1	1				448	2	-3	1	0	1
	1351	1	0	-3	0	0	0		1351	1	3	0	-3	0	0	0				1351	4	0	2	1	1				1351	0	4	0	2	1	1				449	2	-3	1	0	1
	1352	1	0	-2	0	0	0		1352	1	3	0	-2	0	0	0				1352	4	0	1	1	0				1352	1	4	0	1	1	0				450	3	-1	2	2	1
	1353	1	0	-4	0	0	0		1353	1	4	0	-4	0	0	0				1353	4	0	1	1	0				1353	1	4	0	1	1	0				451	4	-1	2	2	0
	1354	1	0	-3	0	0	0		1354	1	4	0	-3	0	0	0				1354	0	-1	1	0	0				1354	0	0	-1	1	0	0				452	4	0	2	2	0
	1355	1	2	-2	0	0	0		1355	1	2	2	-2	0	0	0				1355	0	-1	1	0	0				1355	0	0	-1	1	0	0				453	4	0	1	1	1
	1356	1	2	-1	0	0	0		1356	1	2	2	-1	0	0	0				1356	0	-1	2	2	1				1356	0	0	-1	2	2	1				454	4	0	1	0	1
	1357	1	3	-1	1	1	1		1357	1	1	3	-1	1	1	1				1357	0	-2	1	1	0				1357	1	0	-2	1	1	0				455	0	-4	0	0	0
	1358	1	3	0	1	1	1		1358	1	1	3	0	1	1	1				1358	0	-2	0	0	0				1358	1	0	-2	0	0	0				456	0	-4	0	0	0
	1359	3	3	-4	1	0	1		1359	3	2	3	-4	1	0	1				1359	0	-2	0	0	0				1359	1	0	-2	0	0	0				457	0	-2	2	2	0
	1360	3	3	-4	1	0	1		1360	3	2	3	-4	1	0	1				1360	0	-1	0	0	1				1360	1	0	-1	0	0	1				458	0	-1	0	0	1
	1361	1	4	0	1	1	1		1361	1	0	4	0	1	1	1				1361	0	-3	0	0	0				1361	2	0	-3	0	0	0				459	0	-1	0	0	1
	1362	3	4	-2	2	1	1		1362	3	0	4	-2	2	1	1				1362	0	-3	0	0	0				1362	2	0	-3	0	0	0				460	1	-2	2	1	0
	1363	3	4	-2	1	1	1		1363	3	0	4	-2	1	1	1				1363	0	-3	0	0	0				1363	2	0	-3	0	0	0				461	1	-1	1	1	1
	1364	3	4	-3	1	1	0		1364	3	1	4	-3	1	1	0				1364	0	-2	0	0	0				1364	2	0	-2	0	0	0				462	1	-2	2	1	1
	1365	3	4	-3	1	0	1		1365	3	1	4	-3	1	0	1				1365	0	-4	0	0	0				1365	3	0	-4	0	0	0				463	1	-2	2	1	1
	1366	1	0	-4	1	1	1		1366	1	0	0	-4	1	1	1				1366	0	-4	0	0	0				1366	3	0	-4	0	0	0				464	3	-1	1	1	1
	1367	1	0	-4	0	0	1		1367	1	0	0	-4	0	0	1				1367	0	-4	0	0	0				1367	3	0	-4	0	0	0				465	4	-2	1	1	0
	1368	1	0	-1	0	0	1		1368	1	0	0	-1	0	0	1				1368	0	-3	0	0	0				1368	3	0	-3	0	0	0				466	4	-1	1	1	0
	1369	1	0	-2	0	0	0		1369	1	1	0	-2	0	0	0				1369	0	-4	0	0	0				1369	4	0	-4	0	0	0				467	4	0	1	1	1
	1370	1	0	-2	0	0	0		1370	1	1	0	-2	0	0	0				1370	3	0	2	2	1				1370	0	3	0	2	2	1				468	4	0	1	1	1
	1371	1	0	-1	1	1	1		1371	1	1	0	-1	1	1	1				1371	0	-2	0	0	1				1371	3	0	-2	0	0	1				469	0	-2	1	1	1
	1372	1	0	-1	1	1	1		1372	1	1	0	-1	1	1	1				1372	0	-2	0	0	1				1372	3	0	-2	0	0	1				470	0	-2	1	1	1
	1373	1	0	-3	0	0	1		1373	1	2	0	-3	0	0	1				1373	0	-3	0	0	0				1373	4	0	-3	0	0	0				471	0	-3	1	1	1
	1374	1	0	-3	0	0	1		1374	1	2	0	-3	0	0	1				1374	0	-3	0	0	1				1374	4	0	-3	0	0	1				472	0	-2	1	1	1
	1375	1	0	-2	1	1	0		1375	1	2	0	-2	1	1	0				1375	1	-1	2	2	1				1375	3	1	-1	2	2	1				473	0	-1	1	1	1
	1376	1	0	-2	1	1	1		1376	1	2	0	-2	1	1	1				1376	1	-2	2	2	1				1376	4	1	-2	2	2	1				474	3	-1	2	2	0
	1377	1	0	-4	0	0	0		1377	1	3	0	-4	0	0	0				1377	2	-1	0	0	1				1377	2	2	-1	0	0	1				475	3	-1	2	2	0
	1378	1	0	-4	0	0	0		1378	1	3	0	-4	0	0	0				1378	3	0	1	1	1				1378	1	3	0	1	1	1				476	3	-1	2	1	1
	1379	1	0	-3	0	0	0		1379	1	3	0	-3	0	0	0				1379	3	0	2	1	1				1379	1	3	0	2	1	1				477	3	-1	2	1	1
	1380	1	0	-3	0	0	0		1380	1	3	0	-3	0	0	0				1380	3	-1	0	1	1				1380	2	3	-1	0	1	1				478	3	-3	1	1	1
	1381	1	0	-4	0	0	0		1381	1	4	0	-4	0	0	0				1381	4	0	2	2	1				1381	2	4	0	2	2	1				479	3	0	2	2	1
	1382	1	0	-4	0	0	0		1382	1	4	0	-4	0	0	0				1382	4	0	2	2	0				1382	4	4	0	2	2	0				480	3	0	2	2	1
	1383	1	0	-3	0	0	0		1383	1	4	0	-3	0	0	0				1383	0	-2	0	0	0				1383	2	0	-2	0	0	0				481	4	-1	1	0	0
	1384	1	0	-2	1	0	0		1384	1	4	0	-2	1	0	0				1384	0	-2	0	0	0				1384	2	0	-2	0	0	0				482	4	-1	1	1	1
	1385	2	0	-1	2	0	1		1385	2	1	0	-1	2	0	1				1385	0	-4	1	1	0				1385	3	0	-4	1	1	0				483	4	0	2	2	1
	1386	2	0	-2	2	0	0		1386	2	2	0	-2	2	0	0				1386	0	-3	0	0	0				1386	3	0	-3	0	0	0				484	4	0	2	2	1
	1387	2	0	-2	1	0	0		1387	2	2	0	-2	1	0	0				1387	0	-3	0	0	0				1387	3	0	-3	0	0	0				485	0	-2	1	2	0
	1388	2	0	-3	0	0	0		1388	2	3	0	-3	0	0	0				1388	0	-3	1	0	1				1388	3	0	-3	1	0	1				486	0	-2	1	2	0
	1389	2	0	-3	1	0	0		1389	2	3	0	-3	1	0	0				1389	0	-3	1	0	1				1389	3	0	-3	1	0	1				487	0	-2	1	1	1
	1390	2	0	-2	1	1	0		1390	2	3	0	-2	1	1	0				1390	0	-2	0	0	0				1390	3	0	-2	0	0	0				488	0	-2	1	0	1
	1391	2	0	-2	1	0	0		1391	2	3	0	-2	1	0	0				1391	0	-2	0	0	0				1391	3	0	-2	0	0	0				489	1	-1	2	2	0
	1392	2	0	-4	1	0	0		1392	2	4	0	-4	1	0	0				1392	0	-4	0	0	0				1392	4	0	-4	0	0	0				490	1	-1	2	2	1
	1393	2	0	-4	1	2	0		1393	2	4	0	-4	1	2	0				1393	0	-4	0	0	0				1393	4	0	-4	0	0	0				491	3	-1	1	1	1
	1394	2	0	-3	1	1	0		1394	2	4	0	-3	1	1	0				1394	0	-4	1	0	1				1394	4	0	-4	1	0	1				492	3	-1	2	1	1
	1395	2	0	-3	1	0	0		1395	2	4	0	-3	1	0	0				1395	0	-3	0	0	0				1395	4	0	-3	0	0	0				493	4	0	1	1	1
	1396	3	0	-1	2	1	1		1396	3	0	0	-1	2	1	1				1396	0	-3	0	0	0				1396	4	0	-3	0	0	0				494	0	-3	0	0	1
	1397	3	0	-1	2	1	1		1397	3	0	0	-1	2	1	1				1397	1	-3	1	1	0				1397	2	1	-3	1	1	0				495	0	-2	0	0	1
	1398	3	0	-2	1	1	1		1398	3	1	0	-2	1	1	1				1398	1	-1	1	0	0				1398	2	1	-1	1	0	0				496	0	-1	0	0	1
	1399	3	0	-2	1	1	1		1399	3	1	0	-2	1	1	1				1399	1	-1	1	0	1				1399	2	1	-1	1	0	1				497	0	-1	0	0	1
	1400	3	0	-3	1	1	1		1400	3	2	0	-3	1	1	1				1400	1	-3	1	1	1				1400	3	1	-3	1	1	1				498	1	-1	1	0	1
	1401	3	0	-3	1	1	1		1401	3	2	0	-3	1	1	1				1401	1	-4	1	1	0				1401	4	1	-4	1	1	0				499	2	-1	2	2	1
	1402	3	0	-4	1	1	1		1402	3	3	0	-4	1	1	1				1402	1	-4	1	0	1				1402	4	1	-4	1	0	1				500	2	-1	2	2	1
	1403	3	0	-4	1	1	1		1403	3	3	0	-4	1	1	1				1403	2	-1	2	2	1				1403	0	2	-1	2	2	1				501	2	-1	1	0	1
	1404	3	0	-2	1	1	1		1404	3	3	0	-2	1	1	1				1404	2	-4	1	1	1				1404	1	2	-4	1	1	1				502	4	-1	2	2	1
	1405	3	0	-2	1	1	1		1405	3	3	0	-2	1	1	1				1405	2	-4	1	1	1				1405	1	2	-4	1	1	1				503	4	-1	2	2	1
	1406	3	0	-3	1	1	1		1406	3	4	0	-3	1	1	1				1406	2	-2	1	1	0				1406	1	2	-2	1	1	0				504	4	-1	2	2	1
	1407	3	0	-3	1	1	1		1407	3	4	0	-3	1	1	1				1407	2	-1	1	0	1				1407	1	2	-1	1	0	1				505	2	-1	1	1	1
	1408	4	0	-2	1	2	1		1408	4	4	0	-2	1	2	1				1408	2	-1	1	1	1				1408	1	2	-1	1	1	1				506	3	0	1	1	1
	1409	1	1	-1	0	0	1		1409	1	0	1	-1	0	0	1				1409	2	-1	1	0	1				1409	1	2	-1	1	0	1				507	4	0	0	1	1
	1410	1	1	-2	0	0	0		1410	1	3	1	-2	0	0	0				1410	2	-2	1	1	0				1410	2	2	-2	1	1	0				508	4	-1	1	1	1
	1411	1	2	-4	2	2	1		1411	1	1	2	-4	2	2	1				1411	2	-2	1	0	1				1411	2	2	-2	1	0	1				509	0	-3	0	0	0
	1412	1	2	-4	2	2	1		1412	1	1	2	-4	2	2	1				1412	2	-2	1	0	1				1412	2	2	-2	1	0	1				510	0	-3	0	0	0
	1413	1	2	-1	1	0	0		1413	1	3	2	-1	1	0	0				1413	3	-3	1	1	1				1413	0	3	-3	1	1	1				511	0	-2	1	1	0
	1414	2	2	-1	1	0	1		1414	2	1	2	-1	1	0	1				1414	3	-3	1	1	1				1414	0	3	-3	1	1	1				512	0	-1	1	1	0
	1415	2	2	-1	1	1	1		1415	2	2	2	-1	1	1	1				1415	3	0	2	2	1				1415	0	3	0	2	2	1				513	0	-4	1	0	1
	1416	2	2	-1	1	1	1		1416	2	2	2	-1	1	1	1				1416	3	-1	1	1	0				1416	1	3	-1	1	1	0				514	0	-4	1	0	1
	1417	4	2	-4	1	2	1		1417	4	4	2	-4	1	2	1				1417	3	-1	1	1	0				1417	1	3	-1	1	1	0				515	1	-3	1	1	0
	1418	1	3	-3	2	2	1		1418	1	0	3	-3	2	2	1				1418	3	0	2	1	1				1418	1	3	0	2	1	1				516	1	-3	1	1	0
	1419	1	3	0	2	2	1		1419	1	0	3	0	2	2	1				1419	3	0	2	1	1				1419	1	3	0	2	1	1				517	2	-1	2	1	1
	1420	1	3	0	2	2	1		1420	1	0	3	0	2	2	1				1420	4	0	2	2	0				1420	0	4	0	2	2	0				518	2	-1	2	2	1
	1421	2	3	0	2	0	1		1421	2	0	3	0	2	0	1				1421	4	0	2	2	0				1421	0	4	0	2	2	0				519	3	-1	2	1	1
	1422	3	3	-1	1	1	1		1422	3	2	3	-1	1	1	1				1422	4	0	1	1	1				1422	0	4	0	1	1	1				520	4	-4	1	0	1
	1423	3	3	-1	1	1	1		1423	3	2	3	-1	1	1	1				1423	4	0	1	0	1				1423	0	4	0	1	0	1				521	4	-2	2	2	0
	1424	4	3	0	1	2	1		1424	4	0	3	0	1	2	1				1424	4	-4	2	0	0				1424	1	4	-4	2	0	0				522	4	-1	2	2	1
	1425	4	3	-1	1	2	1		1425	4	1	3	-1	1	2	1				1425	0	-2	2	2	1				1425	1	0	-2	2	2	1				523	4	-1	2	2	1
	1426	4	3	-1	1	1	1		1426	4	3	3	-1	1	1	1				1426	0	-4	0	0	0				1426	3	0	-4	0	0	0				524	0	-4	0	0	0
	1427	4	3	-4	1	2	1		1427	4	4	3	-4	1	2	1				1427	0	-3	0	0	1				1427	3	0	-3	0	0	1				525	0	-4	0	0	0
	1428	4	3	-4	2	2	1		1428	4	4	3	-4	2	2	1				1428	0	-2	1	1	0				1428	3	0	-2	1	1	0				526	0	-2	1	1	1
	1429	4	3	-2	2	1	1		1429	4	4	3	-2	2	1	1				1429	0	-2	1	1	0				1429	3	0	-2	1	1	0				527	0	-2	1	0	1
	1430	1	4	-3	1	1	0		1430	1	0	4	-3	1	1	0				1430	0	-4	0	0	0				1430	4	0	-4	0	0	0				528	0	-1	1	0	1
	1431	1	4	0	2	2	0		1431	1	1	4	0	2	2	0				1431	0	-3	1	1	0				1431	4	0	-3	1	1	0				529	1	-1	2	0	1
	1432	1	4	0	2	2	0		1432	1	2	4	0	2	2	0				1432	0	-3	1	1	0				1432	4	0	-3	1	1	0				530	1	-2	1	0	1
	1433	2	4	0	2	0	1		1433	2	0	4	0	2	0	1				1433	1	-1	2	2	1				1433	0	1	-1	2	2	1				531	2	-1	2	2	1
	1434	3	4	0	1	1	1		1434	3	1	4	0	1	1	1				1434	1	-3	2	2	1				1434	2	1	-3	2	2	1				532	2	-1	1	1	1
	1435	3	4	0	1	1	1		1435	3	1	4	0	1	1	1				1435	2	-2	2	2	1				1435	2	2	-2	2	2	1				533	3	-1	2	1	1
	1436	4	4	0	2	2	1		1436	4	0	4	0	2	2	1				1436	3	-1	1	1	1				1436	2	3	-1	1	1	1				534	3	-1	2	1	1
	1437	4	4	0	2	2	1		1437	4	0	4	0	2	2	1				1437	4	0	2	2	1				1437	0	4	0	2	2	1				535	3	-2	1	0	1
	1438	4	4	0	1	2	1		1438	4	0	4	0	1	2	1				1438	4	-1	2	2	0				1438	1	4	-1	2	2	0				536	3	0	2	1	1
	1439	4	4	-3	1	1	1		1439	4	1	4	-3	1	1	1				1439	4	0	2	2	0				1439	1	4	0	2	2	0				537	4	-1	2	2	1
	1440	4	4	-1	1	2	0		1440	4	1	4	-1	1	2	0				1440	4	0	2	2	0				1440	1	4	0	2	2	0				538	4	-1	2	2	1
	1441	4	4	-1	2	2	1		1441	4	1	4	-1	2	2	1				1441	4	-1	1	1	1				1441	2	4	-1	1	1	1				539	4	0	2	2	1
	1442	4	4	-1	2	2	1		1442	4	1	4	-1	2	2	1				1442	0	-4	0	0	0				1442	0	0	-4	0	0	0				540	0	-2	0	0	0
	1443	4	4	-2	2	2	0		1443	4	2	4	-2	2	2	0				1443	0	-4	0	0	0				1443	0	0	-4	0	0	0				541	0	-2	0	0	0
	1444	4	4	-2	2	2	0		1444	4	2	4	-2	2	2	0				1444	0	-2	1	0	0				1444	0	0	-2	1	0	0				542	1	-1	2	0	1
	1445	4	4	-2	1	2	1		1445	4	2	4	-2	1	2	1				1445	0	-2	1	0	0				1445	0	0	-2	1	0	0				543	1	-2	1	1	1
	1446	4	4	-2	1	2	1		1446	4	2	4	-2	1	2	1				1446	0	-1	0	0	1				1446	0	0	-1	0	0	1				544	1	-1	1	1	1
	1447	4	4	0	1	1	0		1447	4	2	4	0	1	1	0				1447	0	-3	1	0	0				1447	1	0	-3	1	0	0				545	1	-2	1	0	1
	1448	4	4	0	2	1	1		1448	4	2	4	0	2	1	1				1448	0	-3	1	0	0				1448	1	0	-3	1	0	0				546	2	-2	2	2	1
	1449	4	4	-3	2	2	0		1449	4	3	4	-3	2	2	0				1449	0	-2	0	0	0				1449	1	0	-2	0	0	0				547	2	-1	1	2	1
	1450	4	4	-3	2	2	1		1450	4	3	4	-3	2	2	1				1450	0	-4	0	0	0				1450	2	0	-4	0	0	0				548	2	-1	1	2	1
	1451	4	4	-3	1	2	1		1451	4	3	4	-3	1	2	1				1451	0	-4	0	0	0				1451	2	0	-4	0	0	0				549	2	-1	1	0	0
	1452	4	4	-3	1	2	1		1452	4	3	4	-3	1	2	1				1452	0	-3	0	0	1				1452	2	0	-3	0	0	1				550	3	0	2	2	1
	1453	4	4	-1	1	1	1		1453	4	3	4	-1	1	1	1				1453	0	-3	1	1	1				1453	2	0	-3	1	1	1				551	3	-1	1	1	1
	1454	4	4	-4	1	2	0		1454	4	4	4	-4	1	2	0				1454	0	-4	0	0	0				1454	3	0	-4	0	0	0				552	3	-1	2	2	1
	1455	1	0	-1	0	0	1		1455	1	0	0	-1	0	0	1				1455	0	-4	0	0	0				1455	3	0	-4	0	0	0				553	3	-1	2	2	1
	1456	1	0	-2	1	1	0		1456	1	1	0	-2	1	1	0				1456	0	-2	0	0	1				1456	3	0	-2	0	0	1				554	4	-1	2	2	1
	1457	1	0	-2	1	1	0		1457	1	1	0	-2	1	1	0				1457	0	-3	0	0	0				1457	4	0	-3	0	0	0				555	4	-1	2	2	1
	1458	1	0	-2	0	0	0		1458	1	1	0	-2	0	0	0				1458	0	-2	0	0	0				1458	4	0	-2	0	0	0				556	4	0	2	2	0
	1459	1	0	-2	0	0	0		1459	1	1	0	-2	0	0	0				1459	1	-3	2	2	0				1459	1	1	-3	2	2	0				557	4	0	2	2	1
	1460	1	0	-2	0	0	1		1460	1	1	0	-2	0	0	1				1460	1	-4	2	1	1				1460	2	1	-4	2	1	1				558	4	0	2	2	1
	1461	1	0	-2	0	0	1		1461	1	1	0	-2	0	0	1				1461	1	-1	0	0	0				1461	3	1	-1	0	0	0				559	4	0	2	2	1
	1462	1	0	-3	0	0	0		1462	1	2	0	-3	0	0	0				1462	2	-1	2	2	0				1462	0	2	-1	2	2	0				560	4	-4	1	2	0
	1463	1	0	-3	0	0	0		1463	1	2	0	-3	0	0	0				1463	2	-3	1	2	0				1463	1	2	-3	1	2	0				561	4	0	1	2	1
	1464	1	0	-3	0	0	0		1464	1	2	0	-3	0	0	0				1464	2	-2	2	2	0				1464	1	2	-2	2	2	0				562	4	0	2	2	1
	1465	1	0	-3	0	0	0		1465	1	2	0	-3	0	0	0				1465	2	-4	1	2	1				1465	2	2	-4	1	2	1				563	4	0	2	2	1
	1466	1	0	-3	0	0	1		1466	1	2	0	-3	0	0	1				1466	2	-1	1	0	1				1466	2	2	-1	1	0	1				564	4	0	2	2	1
	1467	1	0	-3	0	0	1		1467	1	2	0	-3	0	0	1				1467	3	0	1	0	1				1467	2	3	0	1	0	1				565	0	-2	1	1	0
	1468	1	0	-2	0	0	0		1468	1	2	0	-2	0	0	0				1468	4	-2	1	2	0				1468	0	4	-2	1	2	0				566	0	-2	0	0	0
	1469	1	0	-2	1	0	0		1469	1	2	0	-2	1	0	0				1469	4	-2	1	2	1				1469	0	4	-2	1	2	1				567	0	-2	0	0	0
	1470	1	0	-4	0	0	0		1470	1	3	0	-4	0	0	0				1470	4	0	2	2	1				1470	1	4	0	2	2	1				568	0	-2	0	0	0
	1471	1	0	-4	0	0	0		1471	1	3	0	-4	0	0	0				1471	0	-4	0	0	0				1471	0	0	-4	0	0	0				569	0	-2	1	1	1
	1472	1	0	-4	0	0	0		1472	1	3	0	-4	0	0	0				1472	0	-4	0	0	0				1472	0	0	-4	0	0	0				570	0	-1	1	0	0
	1473	1	0	-4	0	0	0		1473	1	3	0	-4	0	0	0				1473	0	-1	0	0	1				1473	0	0	-1	0	0	1				571	0	-1	2	0	1
	1474	1	0	-4	0	0	0		1474	1	3	0	-4	0	0	0				1474	0	-1	0	0	1				1474	0	0	-1	0	0	1				572	1	-1	2	2	0
	1475	1	0	-4	0	0	0		1475	1	3	0	-4	0	0	0				1475	0	-2	0	0	1				1475	1	0	-2	0	0	1				573	1	-1	0	0	1
	1476	1	0	-3	1	1	0		1476	1	3	0	-3	1	1	0				1476	0	-2	0	0	1				1476	1	0	-2	0	0	1				574	3	0	1	1	1
	1477	1	0	-3	1	1	0		1477	1	3	0	-3	1	1	0				1477	0	-3	0	0	0				1477	2	0	-3	0	0	0				575	3	0	1	1	1
	1478	1	0	-3	0	0	0		1478	1	3	0	-3	0	0	0				1478	0	-3	0	0	0				1478	2	0	-3	0	0	0				576	3	-2	2	2	1
	1479	1	0	-3	0	0	0		1479	1	3	0	-3	0	0	0				1479	0	-4	0	0	0				1479	3	0	-4	0	0	0				577	4	-1	1	1	1
	1480	1	0	-3	0	0	0		1480	1	3	0	-3	0	0	0				1480	0	-4	0	0	1				1480	3	0	-4	0	0	1				578	4	0	1	1	1
	1481	1	0	-2	0	0	0		1481	1	3	0	-2	0	0	0				1481	0	-3	0	0	0				1481	3	0	-3	0	0	0				579	4	0	1	2	0
	1482	1	0	-4	1	1	0		1482	1	4	0	-4	1	1	0				1482	0	-3	2	2	1				1482	3	0	-3	2	2	1				580	4	0	2	2	1
	1483	1	0	-4	1	1	0		1483	1	4	0	-4	1	1	0				1483	0	-4	0	0	0				1483	4	0	-4	0	0	0				581	4	0	0	2	1
	1484	1	0	-4	0	0	0		1484	1	4	0	-4	0	0	0				1484	0	-4	2	2	1				1484	4	0	-4	2	2	1				582	0	-3	1	0	1
	1485	1	0	-4	1	0	0		1485	1	4	0	-4	1	0	0				1485	0	-4	2	2	1				1485	4	0	-4	2	2	1				583	0	-3	1	0	1
	1486	1	0	-4	2	0	0		1486	1	4	0	-4	2	0	0				1486	0	-3	0	0	0				1486	4	0	-3	0	0	0				584	0	-2	1	0	0
	1487	1	0	-3	0	0	0		1487	1	4	0	-3	0	0	0				1487	1	-3	2	2	1				1487	3	1	-3	2	2	1				585	0	-2	0	0	0
	1488	2	0	-3	1	0	0		1488	2	3	0	-3	1	0	0				1488	1	-2	0	0	0				1488	3	1	-2	0	0	0				586	0	-1	1	1	1
	1489	2	0	-2	1	1	0		1489	2	3	0	-2	1	1	0				1489	2	-1	2	2	0				1489	1	2	-1	2	2	0				587	0	-1	1	1	1
	1490	2	0	-4	1	1	0		1490	2	4	0	-4	1	1	0				1490	2	-2	1	1	0				1490	2	2	-2	1	1	0				588	1	-3	1	0	0
	1491	4	0	-2	0	0	0		1491	4	0	0	-2	0	0	0				1491	3	0	2	2	1				1491	0	3	0	2	2	1				589	1	-2	0	1	0
	1492	4	0	-3	0	0	1		1492	4	1	0	-3	0	0	1				1492	3	0	2	2	1				1492	0	3	0	2	2	1				590	1	-1	1	1	1
	1493	4	0	-4	0	0	0		1493	4	2	0	-4	0	0	0				1493	3	-1	2	2	1				1493	1	3	-1	2	2	1				591	1	-1	1	1	1
	1494	1	1	-1	1	1	1		1494	1	0	1	-1	1	1	1				1494	3	-1	2	2	1				1494	1	3	-1	2	2	1				592	1	-1	1	1	1
	1495	1	1	-1	1	1	1		1495	1	0	1	-1	1	1	1				1495	3	-2	2	2	1				1495	2	3	-2	2	2	1				593	2	-1	2	2	1
	1496	1	1	-1	2	2	1		1496	1	0	1	-1	2	2	1				1496	3	-2	2	2	1				1496	2	3	-2	2	2	1				594	2	-1	2	2	1
	1497	1	1	-1	0	0	1		1497	1	0	1	-1	0	0	1				1497	3	-2	2	2	1				1497	2	3	-2	2	2	1				595	2	-3	1	0	0
	1498	1	1	-1	1	0	1		1498	1	1	1	-1	1	0	1				1498	3	-1	1	1	0				1498	2	3	-1	1	1	0				596	2	-1	0	0	1
	1499	1	1	-2	1	1	0		1499	1	2	1	-2	1	1	0				1499	4	0	2	2	1				1499	0	4	0	2	2	1				597	2	-1	1	0	1
	1500	1	1	-2	1	1	0		1500	1	2	1	-2	1	1	0				1500	4	-1	2	2	1				1500	1	4	-1	2	2	1				598	0	-3	0	0	0
	1501	1	1	-2	1	0	1		1501	1	2	1	-2	1	0	1				1501	4	0	2	2	0				1501	1	4	0	2	2	0				599	0	-3	0	0	0
	1502	2	1	-2	1	1	1		1502	2	2	1	-2	1	1	1				1502	4	-3	2	2	1				1502	3	4	-3	2	2	1				600	0	-2	0	0	0
	1503	2	1	-3	1	0	0		1503	2	4	1	-3	1	0	0				1503	4	-4	2	2	1				1503	4	4	-4	2	2	1				601	0	-2	0	0	1
	1504	1	2	-1	2	2	1		1504	1	0	2	-1	2	2	1				1504	0	-3	2	2	0				1504	4	0	-3	2	2	0				602	0	-3	0	0	0
	1505	1	2	-1	2	0	1		1505	1	1	2	-1	2	0	1				1505	1	-2	0	0	1				1505	3	1	-2	0	0	1				603	0	-3	0	0	0
	1506	1	2	-1	1	1	1		1506	1	1	2	-1	1	1	1				1506	3	-4	1	2	1				1506	2	3	-4	1	2	1				604	1	-1	2	2	1
	1507	1	2	-1	2	1	1		1507	1	1	2	-1	2	1	1				1507	4	-3	2	2	1				1507	1	4	-3	2	2	1				605	1	-2	1	0	1
	1508	1	2	-1	1	0	1		1508	1	2	2	-1	1	0	1				1508	4	0	2	1	1				1508	1	4	0	2	1	1				606	2	-1	1	1	1
	1509	1	2	-3	1	1	1		1509	1	3	2	-3	1	1	1				1509	4	-1	1	1	1				1509	2	4	-1	1	1	1				607	2	-1	1	0	1
	1510	1	2	-4	1	1	0		1510	1	4	2	-4	1	1	0				1510	0	-3	0	0	0				1510	0	0	-3	0	0	0				608	3	-1	2	2	1
	1511	4	2	-1	1	0	1		1511	4	2	2	-1	1	0	1				1511	0	-3	0	0	0				1511	0	0	-3	0	0	0				609	4	0	1	1	1
	1512	4	2	-3	1	0	1		1512	4	4	2	-3	1	0	1				1512	0	-4	0	0	0				1512	1	0	-4	0	0	0				610	4	0	1	1	1
	1513	1	3	0	2	2	1		1513	1	0	3	0	2	2	1				1513	0	-4	0	0	1				1513	1	0	-4	0	0	1				611	0	-2	2	2	0
	1514	1	3	-1	2	2	1		1514	1	1	3	-1	2	2	1				1514	0	-4	0	0	1				1514	1	0	-4	0	0	1				612	0	-1	1	1	1
	1515	1	3	-2	1	1	1		1515	1	2	3	-2	1	1	1				1515	0	-3	0	0	1				1515	1	0	-3	0	0	1				613	1	-2	1	1	1
	1516	1	3	-3	1	1	1		1516	1	3	3	-3	1	1	1				1516	0	-4	0	0	1				1516	2	0	-4	0	0	1				614	1	-1	1	1	1
	1517	1	3	-4	1	1	1		1517	1	4	3	-4	1	1	1				1517	3	-3	1	1	0				1517	0	3	-3	1	1	0				615	3	-1	2	2	1
	1518	2	3	-1	2	2	1		1518	2	1	3	-1	2	2	1				1518	3	-2	1	1	0				1518	0	3	-2	1	1	0				616	3	-2	2	2	1
	1519	4	3	0	1	0	1		1519	4	1	3	0	1	0	1				1519	0	-2	0	0	0				1519	0	0	-2	0	0	0				617	3	-1	2	2	1
	1520	1	4	0	2	2	1		1520	1	0	4	0	2	2	1				1520	0	-2	0	0	0				1520	0	0	-2	0	0	0				618	3	-1	2	2	1
	1521	1	4	0	2	2	1		1521	1	0	4	0	2	2	1				1521	0	-3	0	0	0				1521	1	0	-3	0	0	0				619	3	-1	2	2	1
	1522	1	4	0	2	2	1		1522	1	0	4	0	2	2	1				1522	0	-3	0	0	0				1522	1	0	-3	0	0	0				620	4	-1	2	2	0
	1523	1	4	0	2	0	1		1523	1	0	4	0	2	0	1				1523	0	-4	0	0	0				1523	2	0	-4	0	0	0				621	4	-1	2	0	0
	1524	1	4	0	2	2	1		1524	1	0	4	0	2	2	1				1524	0	-4	0	0	0				1524	2	0	-4	0	0	0				622	4	-1	2	0	0
	1525	1	4	-1	2	1	0		1525	1	1	4	-1	2	1	0				1525	0	-2	1	1	1				1525	4	0	-2	1	1	1				623	4	0	2	0	0
	1526	1	4	-1	2	2	1		1526	1	1	4	-1	2	2	1				1526	0	-2	0	1	1				1526	4	0	-2	0	1	1				624	4	0	2	2	0
	1527	1	4	0	2	2	1		1527	1	1	4	0	2	2	1				1527	0	-2	0	1	1				1527	4	0	-2	0	1	1				625	4	0	2	2	1
	1528	1	4	-2	1	1	1		1528	1	2	4	-2	1	1	1				1528	1	-4	0	0	0				1528	4	1	-4	0	0	0				626	4	0	2	1	1
	1529	2	4	0	1	2	1		1529	2	0	4	0	1	2	1				1529	2	-3	1	2	1				1529	3	2	-3	1	2	1				627	4	0	2	2	1
	1530	2	4	0	2	2	0		1530	2	1	4	0	2	2	0				1530	2	-2	0	1	1				1530	4	2	-2	0	1	1				628	4	0	2	2	1
	1531	2	4	-1	2	2	1		1531	2	2	4	-1	2	2	1				1531	3	-1	2	2	1				1531	1	3	-1	2	2	1				629	4	0	2	2	1
	1532	4	4	0	2	2	1		1532	4	0	4	0	2	2	1				1532	3	0	1	1	1				1532	2	3	0	1	1	1				630	4	0	2	2	1
	1533	4	4	0	2	2	1		1533	4	0	4	0	2	2	1				1533	3	0	1	1	1				1533	2	3	0	1	1	1				631	4	-1	2	2	1
	1534	4	4	-1	2	2	1		1534	4	1	4	-1	2	2	1				1534	3	-3	1	1	0				1534	3	3	-3	1	1	0				632	0	-1	0	0	1
	1535	4	4	-1	2	2	1		1535	4	1	4	-1	2	2	1				1535	3	-1	1	1	0				1535	3	3	-1	1	1	0				633	0	-1	1	1	1
	1536	4	4	0	2	2	1		1536	4	1	4	0	2	2	1				1536	3	-1	1	1	0				1536	3	3	-1	1	1	0				634	0	-4	1	1	1
	1537	4	4	0	2	2	1		1537	4	1	4	0	2	2	1				1537	3	-1	2	2	1				1537	3	3	-1	2	2	1				635	0	-4	1	1	1
	1538	4	4	-2	1	1	1		1538	4	2	4	-2	1	1	1				1538	3	-1	2	2	1				1538	3	3	-1	2	2	1				636	0	-2	1	1	1
	1539	4	4	-2	1	1	1		1539	4	2	4	-2	1	1	1				1539	3	-4	0	0	1				1539	4	3	-4	0	0	1				637	1	-1	1	0	0
	1540	4	4	-1	1	1	1		1540	4	2	4	-1	1	1	1				1540	4	0	2	2	1				1540	0	4	0	2	2	1				638	1	-1	2	1	1
	1541	4	4	-1	2	2	1		1541	4	2	4	-1	2	2	1				1541	4	0	2	2	1				1541	0	4	0	2	2	1				639	1	-2	1	1	1
	1542	4	4	-3	1	1	0		1542	4	3	4	-3	1	1	0				1542	4	-1	2	2	1				1542	1	4	-1	2	2	1				640	2	-1	1	2	0
	1543	4	4	-3	1	1	1		1543	4	3	4	-3	1	1	1				1543	4	-2	2	2	1				1543	2	4	-2	2	2	1				641	3	-3	1	0	1
	1544	4	4	-2	1	0	1		1544	4	3	4	-2	1	0	1				1544	4	-2	2	1	1				1544	2	4	-2	2	1	1				642	4	-1	2	1	0
	1545	4	4	-2	1	1	1		1545	4	3	4	-2	1	1	1				1545	4	0	2	2	1				1545	2	4	0	2	2	1				643	4	-1	2	2	0
	1546	4	4	-2	2	2	1		1546	4	3	4	-2	2	2	1				1546	4	0	2	2	1				1546	2	4	0	2	2	1				644	4	0	2	2	0
	1547	4	4	-4	2	2	0		1547	4	4	4	-4	2	2	0				1547	0	-2	1	0	0				1547	2	0	-2	1	0	0				645	4	0	2	2	1
	1548	4	4	-4	2	2	0		1548	4	4	4	-4	2	2	0				1548	0	-2	0	0	0				1548	2	0	-2	0	0	0				646	4	0	2	1	0
	1549	4	4	-3	1	1	1		1549	4	4	4	-3	1	1	1				1549	0	-3	0	0	0				1549	3	0	-3	0	0	0				647	4	0	2	2	1
	1550	4	4	-3	2	2	1		1550	4	4	4	-3	2	2	1				1550	0	-3	2	1	0				1550	3	0	-3	2	1	0				648	4	0	2	2	1
	1551	1	0	-1	0	0	0		1551	1	0	0	-1	0	0	0				1551	0	-3	0	0	0				1551	3	0	-3	0	0	0				649	4	-1	1	0	0
	1552	1	0	-1	0	0	0		1552	1	0	0	-1	0	0	0				1552	0	-3	0	0	0				1552	3	0	-3	0	0	0				650	4	-1	1	2	1
	1553	1	0	-1	2	0	0		1553	1	0	0	-1	2	0	0				1553	0	-4	2	1	0				1553	4	0	-4	2	1	0				651	4	-1	1	0	1
	1554	1	0	-1	2	0	1		1554	1	0	0	-1	2	0	1				1554	0	-4	0	2	0				1554	4	0	-4	0	2	0				652	4	-1	1	0	1
	1555	1	0	-2	0	0	0		1555	1	1	0	-2	0	0	0				1555	0	-4	0	2	0				1555	4	0	-4	0	2	0				653	4	-1	1	0	1
	1556	1	0	-2	0	0	0		1556	1	1	0	-2	0	0	0				1556	1	-4	1	1	0				1556	4	1	-4	1	1	0				654	0	-2	1	1	1
	1557	1	0	-2	0	0	0		1557	1	1	0	-2	0	0	0				1557	2	-1	2	1	1				1557	1	2	-1	2	1	1				655	0	-2	0	1	1
	1558	1	0	-2	0	0	0		1558	1	1	0	-2	0	0	0				1558	2	-1	1	2	1				1558	1	2	-1	1	2	1				656	0	-1	1	1	1
	1559	1	0	-3	0	0	0		1559	1	2	0	-3	0	0	0				1559	2	-1	0	0	1				1559	1	2	-1	0	0	1				657	0	-3	1	0	1
	1560	1	0	-3	0	0	0		1560	1	2	0	-3	0	0	0				1560	2	-1	2	1	1				1560	1	2	-1	2	1	1				658	0	-2	1	0	1
	1561	1	0	-3	0	0	0		1561	1	2	0	-3	0	0	0				1561	4	-2	0	0	0				1561	2	4	-2	0	0	0				659	0	-1	0	0	1
	1562	1	0	-3	0	0	0		1562	1	2	0	-3	0	0	0				1562	4	-2	2	1	0				1562	2	4	-2	2	1	0				660	0	-1	1	0	1
	1563	1	0	-4	0	0	0		1563	1	3	0	-4	0	0	0				1563	0	-1	1	0	1				1563	0	0	-1	1	0	1				661	0	-1	2	2	1
	1564	1	0	-4	0	0	0		1564	1	3	0	-4	0	0	0				1564	0	-1	1	0	1				1564	0	0	-1	1	0	1				662	1	-1	1	1	1
	1565	1	0	-4	0	0	0		1565	1	3	0	-4	0	0	0				1565	0	-2	1	0	0				1565	1	0	-2	1	0	0				663	2	-1	1	1	1
	1566	1	0	-4	0	0	0		1566	1	3	0	-4	0	0	0				1566	0	-2	0	0	1				1566	1	0	-2	0	0	1				664	2	-3	1	0	1
	1567	2	0	-2	2	2	0		1567	2	1	0	-2	2	2	0				1567	0	-3	0	0	0				1567	2	0	-3	0	0	0				665	3	-1	1	1	1
	1568	2	0	-1	2	2	0		1568	2	1	0	-1	2	2	0				1568	0	-3	0	0	0				1568	2	0	-3	0	0	0				666	3	-4	1	0	1
	1569	2	0	-1	0	0	1		1569	2	1	0	-1	0	0	1				1569	0	-4	0	0	0				1569	3	0	-4	0	0	0				667	3	-1	1	1	1
	1570	2	0	-1	0	0	1		1570	2	1	0	-1	0	0	1				1570	0	-4	0	0	0				1570	3	0	-4	0	0	0				668	4	0	2	2	1
	1571	2	0	-3	2	2	0		1571	2	2	0	-3	2	2	0				1571	0	-3	0	0	0				1571	3	0	-3	0	0	0				669	4	-2	0	1	1
	1572	2	0	-2	2	2	0		1572	2	2	0	-2	2	2	0				1572	0	-3	2	0	0				1572	3	0	-3	2	0	0				670	4	-1	2	2	1
	1573	2	0	-2	0	0	0		1573	2	2	0	-2	0	0	0				1573	0	-4	0	0	0				1573	4	0	-4	0	0	0				671	4	0	2	2	1
	1574	2	0	-2	0	0	0		1574	2	2	0	-2	0	0	0				1574	0	-4	0	0	0				1574	4	0	-4	0	0	0				672	0	-2	1	1	0
	1575	2	0	-4	2	2	0		1575	2	3	0	-4	2	2	0				1575	1	-3	2	1	0				1575	0	1	-3	2	1	0				673	1	-3	0	0	1
	1576	2	0	-3	2	2	0		1576	2	3	0	-3	2	2	0				1576	1	-1	2	2	1				1576	0	1	-1	2	2	1				674	2	-3	0	0	1
	1577	2	0	-3	0	0	0		1577	2	3	0	-3	0	0	0				1577	1	-2	0	0	1				1577	2	1	-2	0	0	1				675	3	-1	1	0	1
	1578	2	0	-3	0	0	0		1578	2	3	0	-3	0	0	0				1578	1	-2	0	0	1				1578	2	1	-2	0	0	1				676	3	-1	1	2	1
	1579	2	0	-4	2	2	0		1579	2	4	0	-4	2	2	0				1579	1	-1	1	1	1				1579	2	1	-1	1	1	1				677	4	0	1	1	0
	1580	2	0	-4	1	0	0		1580	2	4	0	-4	1	0	0				1580	2	-4	2	1	1				1580	1	2	-4	2	1	1				678	4	0	1	1	0
	1581	2	0	-4	1	0	0		1581	2	4	0	-4	1	0	0				1581	2	-2	1	1	1				1581	3	2	-2	1	1	1				679	4	-4	1	1	0
	1582	4	0	-4	1	1	1		1582	4	4	0	-4	1	1	1				1582	2	-1	1	1	1				1582	3	2	-1	1	1	1				680	4	0	2	2	0
	1583	2	1	-1	2	2	1		1583	2	0	1	-1	2	2	1				1583	2	-3	1	1	1				1583	4	2	-3	1	1	1				681	4	-4	2	1	1
	1584	4	1	-1	1	1	1		1584	4	1	1	-1	1	1	1				1584	2	-2	1	1	0				1584	4	2	-2	1	1	0				682	4	-4	2	2	1
	1585	4	1	-3	1	1	1		1585	4	3	1	-3	1	1	1				1585	3	0	2	2	1				1585	0	3	0	2	2	1				683	4	-1	1	0	0
	1586	4	2	-2	1	1	1		1586	4	2	2	-2	1	1	1				1586	3	0	2	2	1				1586	0	3	0	2	2	1				684	4	-1	1	0	0
	1587	4	2	-2	1	2	1		1587	4	2	2	-2	1	2	1				1587	3	-1	2	2	1				1587	1	3	-1	2	2	1				685	4	-1	1	1	0
	1588	2	3	0	0	0	1		1588	2	0	3	0	0	0	1				1588	3	-1	2	2	1				1588	1	3	-1	2	2	1				686	4	0	1	1	1
	1589	2	3	0	1	0	1		1589	2	0	3	0	1	0	1				1589	4	-2	2	2	0				1589	1	4	-2	2	2	0				687	0	-2	1	1	0
	1590	2	3	0	2	2	1		1590	2	0	3	0	2	2	1				1590	4	-3	2	1	1				1590	2	4	-3	2	1	1				688	0	-2	0	0	0
	1591	4	3	0	2	2	1		1591	4	0	3	0	2	2	1				1591	4	0	1	1	1				1591	2	4	0	1	1	1				689	0	-2	0	0	0
	1592	4	3	-1	2	2	1		1592	4	1	3	-1	2	2	1				1592	0	-2	0	0	0				1592	0	0	-2	0	0	0				690	0	-1	0	0	1
	1593	4	3	-1	2	2	1		1593	4	1	3	-1	2	2	1				1593	0	-2	0	0	0				1593	0	0	-2	0	0	0				691	0	-1	1	1	1
	1594	4	3	-2	2	2	1		1594	4	2	3	-2	2	2	1				1594	0	-3	0	0	0				1594	1	0	-3	0	0	0				692	0	-1	1	1	1
	1595	4	3	-3	2	2	1		1595	4	3	3	-3	2	2	1				1595	0	-3	0	0	0				1595	1	0	-3	0	0	0				693	2	-4	1	1	1
	1596	4	3	-3	1	2	1		1596	4	3	3	-3	1	2	1				1596	0	-2	0	0	1				1596	1	0	-2	0	0	1				694	2	-1	1	1	1
	1597	4	3	-4	2	2	1		1597	4	4	3	-4	2	2	1				1597	0	-1	0	0	1				1597	1	0	-1	0	0	1				695	3	-4	1	1	1
	1598	4	3	-4	1	2	1		1598	4	4	3	-4	1	2	1				1598	0	-1	1	0	1				1598	1	0	-1	1	0	1				696	3	-1	2	0	1
	1599	4	4	0	1	1	0		1599	4	0	4	0	1	1	0				1599	0	-4	0	0	0				1599	2	0	-4	0	0	0				697	4	-1	1	1	1
	1600	4	4	0	2	2	1		1600	4	0	4	0	2	2	1				1600	0	-4	0	0	0				1600	2	0	-4	0	0	0				698	4	0	2	2	1
	1601	4	4	0	2	2	0		1601	4	2	4	0	2	2	0				1601	0	-3	0	0	0				1601	2	0	-3	0	0	0				699	4	0	2	2	1
	1602	4	4	0	2	2	1		1602	4	2	4	0	2	2	1				1602	0	-2	0	0	0				1602	2	0	-2	0	0	0				700	4	-3	1	1	1
	1603	4	4	-1	2	2	0		1603	4	3	4	-1	2	2	0				1603	0	-4	0	0	0				1603	3	0	-4	0	0	0				701	4	-1	2	2	1
	1604	4	4	-1	2	2	0		1604	4	3	4	-1	2	2	0				1604	0	-3	0	0	0				1604	3	0	-3	0	0	0				702	4	-1	2	2	1
	1605	4	4	0	1	2	1		1605	4	3	4	0	1	2	1				1605	0	-3	0	0	1				1605	3	0	-3	0	0	1				703	4	0	2	0	1
	1606	4	4	-2	2	2	0		1606	4	4	4	-2	2	2	0				1606	0	-4	0	0	0				1606	4	0	-4	0	0	0				704	4	0	1	1	1
	1607	4	4	-2	2	2	0		1607	4	4	4	-2	2	2	0				1607	0	-4	1	1	1				1607	4	0	-4	1	1	1				705	4	0	2	2	1
	1608	4	4	-1	2	2	1		1608	4	4	4	-1	2	2	1				1608	0	-4	1	0	1				1608	4	0	-4	1	0	1				706	0	-4	1	0	1
	1609	4	4	0	2	2	1		1609	4	4	4	0	2	2	1				1609	1	-1	0	0	1				1609	1	1	-1	0	0	1				707	0	-4	1	1	1
	1610	1	0	-2	1	1	1		1610	1	3	0	-2	1	1	1				1610	1	-2	0	0	1				1610	2	1	-2	0	0	1				708	0	-4	1	1	1
	1611	1	0	-2	1	1	1		1611	1	3	0	-2	1	1	1				1611	1	-2	0	0	1				1611	2	1	-2	0	0	1				709	0	-2	1	2	1
	1612	1	0	-3	1	0	1		1612	1	4	0	-3	1	0	1				1612	1	-3	0	0	1				1612	3	1	-3	0	0	1				710	0	-2	1	2	1
	1613	1	0	-3	1	0	1		1613	1	4	0	-3	1	0	1				1613	2	-1	2	2	1				1613	0	2	-1	2	2	1				711	0	-1	2	1	0
	1614	2	0	-1	1	0	1		1614	2	1	0	-1	1	0	1				1614	3	0	2	2	1				1614	0	3	0	2	2	1				712	0	-1	2	0	1
	1615	2	0	-1	1	0	1		1615	2	1	0	-1	1	0	1				1615	3	0	1	0	1				1615	0	3	0	1	0	1				713	1	-2	0	0	1
	1616	2	0	-2	1	0	0		1616	2	2	0	-2	1	0	0				1616	3	0	0	1	1				1616	0	3	0	0	1	1				714	1	-1	0	0	1
	1617	2	0	-2	0	0	1		1617	2	2	0	-2	0	0	1				1617	0	-1	1	2	1				1617	1	0	-1	1	2	1				715	1	-4	1	1	1
	1618	2	0	-3	0	0	1		1618	2	3	0	-3	0	0	1				1618	0	-1	0	0	1				1618	1	0	-1	0	0	1				716	3	0	1	1	1
	1619	2	0	-3	0	0	1		1619	2	3	0	-3	0	0	1				1619	0	-3	1	1	1				1619	2	0	-3	1	1	1				717	3	0	2	1	1
	1620	2	0	-3	1	1	1		1620	2	3	0	-3	1	1	1				1620	0	-2	0	0	0				1620	2	0	-2	0	0	0				718	3	-1	2	2	1
	1621	2	0	-3	1	1	1		1621	2	3	0	-3	1	1	1				1621	0	-2	0	0	0				1621	2	0	-2	0	0	0				719	4	0	2	2	0
	1622	2	0	-2	2	0	0		1622	2	3	0	-2	2	0	0				1622	0	-2	1	1	1				1622	2	0	-2	1	1	1				720	4	0	2	2	1
	1623	2	0	-2	2	0	0		1623	2	3	0	-2	2	0	0				1623	0	-4	0	1	1				1623	3	0	-4	0	1	1				721	0	-1	2	2	1
	1624	2	0	-2	2	2	1		1624	2	3	0	-2	2	2	1				1624	0	-3	1	2	0				1624	3	0	-3	1	2	0				722	1	-3	0	0	1
	1625	2	0	-2	2	2	1		1625	2	3	0	-2	2	2	1				1625	0	-3	0	0	0				1625	3	0	-3	0	0	0				723	1	-3	0	0	1
	1626	2	0	-1	2	1	1		1626	2	3	0	-1	2	1	1				1626	0	-3	0	0	0				1626	3	0	-3	0	0	0				724	1	-2	1	0	1
	1627	2	0	-4	0	0	0		1627	2	4	0	-4	0	0	0				1627	0	-3	0	0	0				1627	3	0	-3	0	0	0				725	1	-1	1	0	1
	1628	2	0	-4	0	0	0		1628	2	4	0	-4	0	0	0				1628	0	-3	0	1	1				1628	3	0	-3	0	1	1				726	1	-1	2	2	1
	1629	2	0	-4	0	0	1		1629	2	4	0	-4	0	0	1				1629	0	-2	0	0	1				1629	3	0	-2	0	0	1				727	2	-4	1	1	1
	1630	2	0	-4	0	0	1		1630	2	4	0	-4	0	0	1				1630	0	-2	1	0	1				1630	3	0	-2	1	0	1				728	2	-4	1	1	1
	1631	2	0	-3	2	1	0		1631	2	4	0	-3	2	1	0				1631	0	-4	2	2	0				1631	4	0	-4	2	2	0				729	2	-2	1	1	0
	1632	2	0	-3	2	0	0		1632	2	4	0	-3	2	0	0				1632	0	-4	2	2	0				1632	4	0	-4	2	2	0				730	2	-1	1	0	1
	1633	2	0	-2	2	1	0		1633	2	4	0	-2	2	1	0				1633	0	-4	0	0	0				1633	4	0	-4	0	0	0				731	2	-1	1	1	1
	1634	3	0	-3	1	1	1		1634	3	3	0	-3	1	1	1				1634	0	-4	1	0	0				1634	4	0	-4	1	0	0				732	2	-1	1	0	1
	1635	3	0	-4	2	2	1		1635	3	4	0	-4	2	2	1				1635	0	-4	0	1	1				1635	4	0	-4	0	1	1				733	2	-3	2	2	1
	1636	3	0	-3	1	1	1		1636	3	4	0	-3	1	1	1				1636	0	-3	1	0	1				1636	4	0	-3	1	0	1				734	2	-1	1	1	1
	1637	4	0	-4	1	2	1		1637	4	2	0	-4	1	2	1				1637	0	-3	1	0	1				1637	4	0	-3	1	0	1				735	2	-1	1	1	1
	1638	4	0	-2	1	1	1		1638	4	3	0	-2	1	1	1				1638	1	-1	2	2	1				1638	0	1	-1	2	2	1				736	2	-1	1	0	1
	1639	4	0	-4	2	2	1		1639	4	4	0	-4	2	2	1				1639	1	-1	1	0	0				1639	1	1	-1	1	0	0				737	2	-1	1	0	1
	1640	4	0	-3	1	1	1		1640	4	4	0	-3	1	1	1				1640	1	-2	1	2	0				1640	2	1	-2	1	2	0				738	3	-1	1	1	0
	1641	2	1	-2	1	1	1		1641	2	2	1	-2	1	1	1				1641	1	-1	0	0	0				1641	2	1	-1	0	0	0				739	3	-1	1	1	0
	1642	2	1	-3	1	1	0		1642	2	4	1	-3	1	1	0				1642	1	-1	1	0	1				1642	2	1	-1	1	0	1				740	3	0	2	1	1
	1643	2	1	-3	1	1	1		1643	2	4	1	-3	1	1	1				1643	2	-2	1	2	1				1643	1	2	-2	1	2	1				741	3	0	2	1	1
	1644	3	1	-3	1	1	1		1644	3	3	1	-3	1	1	1				1644	3	0	2	2	0				1644	0	3	0	2	2	0				742	3	-1	0	0	1
	1645	3	1	-2	1	1	1		1645	3	3	1	-2	1	1	1				1645	3	0	2	2	1				1645	0	3	0	2	2	1				743	3	-2	2	2	1
	1646	3	1	-4	2	2	1		1646	3	4	1	-4	2	2	1				1646	3	0	2	2	1				1646	0	3	0	2	2	1				744	4	-4	2	0	0
	1647	4	1	-3	1	2	1		1647	4	1	1	-3	1	2	1				1647	3	0	2	2	1				1647	0	3	0	2	2	1				745	4	-1	2	2	1
	1648	4	1	-1	1	1	1		1648	4	4	1	-1	1	1	1				1648	3	-1	2	2	1				1648	1	3	-1	2	2	1				746	4	-1	1	1	0
	1649	2	2	-2	1	1	1		1649	2	2	2	-2	1	1	1				1649	3	-1	1	1	1				1649	1	3	-1	1	1	1				747	4	-1	2	2	0
	1650	2	2	-1	2	1	1		1650	2	4	2	-1	2	1	1				1650	3	0	1	1	1				1650	1	3	0	1	1	1				748	4	-1	2	2	0
	1651	3	2	-1	2	2	1		1651	3	1	2	-1	2	2	1				1651	3	0	1	0	1				1651	1	3	0	1	0	1				749	4	-1	1	2	1
	1652	3	2	-1	2	2	1		1652	3	1	2	-1	2	2	1				1652	3	-2	2	2	1				1652	2	3	-2	2	2	1				750	4	-1	1	2	1
	1653	3	2	-2	2	2	1		1653	3	2	2	-2	2	2	1				1653	4	0	2	2	1				1653	0	4	0	2	2	1				751	4	-1	2	2	1
	1654	3	2	-3	2	2	1		1654	3	3	2	-3	2	2	1				1654	0	-3	2	1	1				1654	0	0	-3	2	1	1				752	4	0	2	2	1
	1655	3	2	-4	1	1	1		1655	3	4	2	-4	1	1	1				1655	0	-1	2	2	0				1655	0	0	-1	2	2	0				753	0	-2	2	2	1
	1656	1	3	-1	1	1	1		1656	1	2	3	-1	1	1	1				1656	0	-1	2	2	0				1656	0	0	-1	2	2	0				754	0	-1	2	2	0
	1657	1	3	-1	1	1	1		1657	1	2	3	-1	1	1	1				1657	0	-1	2	2	0				1657	0	0	-1	2	2	0				755	0	-1	2	2	0
	1658	2	3	0	2	1	1		1658	2	0	3	0	2	1	1				1658	0	-1	0	0	1				1658	0	0	-1	0	0	1				756	0	-1	2	0	0
	1659	2	3	-1	2	2	1		1659	2	2	3	-1	2	2	1				1659	0	-4	1	0	0				1659	1	0	-4	1	0	0				757	1	-2	2	1	1
	1660	2	3	0	2	1	0		1660	2	3	3	0	2	1	0				1660	0	-3	0	0	0				1660	1	0	-3	0	0	0				758	1	-2	1	1	1
	1661	3	3	0	2	2	1		1661	3	0	3	0	2	2	1				1661	0	-3	0	0	0				1661	1	0	-3	0	0	0				759	2	-1	1	1	1
	1662	3	3	-1	2	2	1		1662	3	1	3	-1	2	2	1				1662	0	-2	0	0	0				1662	1	0	-2	0	0	0				760	2	-1	2	2	1
	1663	3	3	0	2	2	1		1663	3	1	3	0	2	2	1				1663	0	-2	1	1	0				1663	1	0	-2	1	1	0				761	2	-1	1	0	1
	1664	3	3	-1	2	2	1		1664	3	2	3	-1	2	2	1				1664	0	-2	1	1	0				1664	1	0	-2	1	1	0				762	3	0	2	0	1
	1665	4	3	-2	1	2	1		1665	4	0	3	-2	1	2	1				1665	0	-2	1	1	0				1665	1	0	-2	1	1	0				763	3	-1	1	0	1
	1666	4	3	-1	1	2	1		1666	4	1	3	-1	1	2	1				1666	0	-2	1	1	0				1666	1	0	-2	1	1	0				764	3	0	1	1	1
	1667	4	3	-2	2	2	1		1667	4	2	3	-2	2	2	1				1667	0	-2	0	0	1				1667	1	0	-2	0	0	1				765	3	0	1	1	1
	1668	4	3	-2	2	2	1		1668	4	2	3	-2	2	2	1				1668	0	-2	0	0	1				1668	1	0	-2	0	0	1				766	4	-1	2	2	0
	1669	4	3	-1	1	2	1		1669	4	2	3	-1	1	2	1				1669	0	-4	0	0	0				1669	2	0	-4	0	0	0				767	4	0	2	2	0
	1670	4	3	-3	2	2	1		1670	4	3	3	-3	2	2	1				1670	0	-4	0	0	0				1670	2	0	-4	0	0	0				768	4	0	2	2	0
	1671	1	4	0	2	2	1		1671	1	1	4	0	2	2	1				1671	0	-3	0	0	0				1671	2	0	-3	0	0	0				769	4	-3	1	1	0
	1672	1	4	0	2	2	1		1672	1	1	4	0	2	2	1				1672	0	-3	0	0	0				1672	2	0	-3	0	0	0				770	4	-1	1	1	0
	1673	2	4	0	2	2	1		1673	2	0	4	0	2	2	1				1673	0	-3	1	1	0				1673	2	0	-3	1	1	0				771	4	-1	1	1	1
	1674	2	4	0	2	2	1		1674	2	0	4	0	2	2	1				1674	0	-3	1	1	0				1674	2	0	-3	1	1	0				772	4	-1	1	1	1
	1675	2	4	0	2	2	1		1675	2	0	4	0	2	2	1				1675	0	-3	0	0	1				1675	2	0	-3	0	0	1				773	0	-3	1	0	0
	1676	2	4	-1	2	2	1		1676	2	1	4	-1	2	2	1				1676	0	-3	0	0	1				1676	2	0	-3	0	0	1				774	0	-3	1	0	0
	1677	2	4	-1	2	2	1		1677	2	1	4	-1	2	2	1				1677	0	-3	0	0	1				1677	2	0	-3	0	0	1				775	0	-2	0	0	0
	1678	2	4	0	2	2	1		1678	2	1	4	0	2	2	1				1678	0	-2	1	1	1				1678	2	0	-2	1	1	1				776	0	-2	1	0	1
	1679	2	4	0	2	2	1		1679	2	1	4	0	2	2	1				1679	0	-2	0	0	1				1679	2	0	-2	0	0	1				777	0	-2	1	0	1
	1680	2	4	0	2	2	1		1680	2	1	4	0	2	2	1				1680	0	-4	0	0	0				1680	3	0	-4	0	0	0				778	0	-2	1	0	1
	1681	2	4	0	2	2	1		1681	2	1	4	0	2	2	1				1681	0	-4	0	0	0				1681	3	0	-4	0	0	0				779	0	-2	1	0	1
	1682	2	4	-1	2	2	0		1682	2	2	4	-1	2	2	0				1682	0	-4	0	0	0				1682	3	0	-4	0	0	0				780	0	-3	1	0	1
	1683	2	4	-1	2	2	0		1683	2	2	4	-1	2	2	0				1683	0	-4	0	0	0				1683	3	0	-4	0	0	0				781	0	-2	2	1	1
	1684	2	4	-1	2	2	1		1684	2	2	4	-1	2	2	1				1684	0	-4	0	0	0				1684	3	0	-4	0	0	0				782	0	-2	1	0	1
	1685	3	4	0	2	2	1		1685	3	0	4	0	2	2	1				1685	0	-4	1	1	0				1685	3	0	-4	1	1	0				783	1	-3	2	2	0
	1686	3	4	0	2	2	1		1686	3	0	4	0	2	2	1				1686	0	-4	1	1	0				1686	3	0	-4	1	1	0				784	1	-1	1	1	1
	1687	3	4	-2	2	2	1		1687	3	2	4	-2	2	2	1				1687	0	-3	0	0	0				1687	3	0	-3	0	0	0				785	1	-1	1	2	1
	1688	3	4	-2	2	2	1		1688	3	2	4	-2	2	2	1				1688	0	-3	1	0	1				1688	3	0	-3	1	0	1				786	1	-2	2	1	1
	1689	4	4	-2	2	2	1		1689	4	0	4	-2	2	2	1				1689	0	-3	0	0	1				1689	3	0	-3	0	0	1				787	1	-2	1	0	1
	1690	4	4	0	2	2	1		1690	4	0	4	0	2	2	1				1690	0	-2	0	0	0				1690	3	0	-2	0	0	0				788	2	-3	1	2	0
	1691	4	4	0	2	2	1		1691	4	0	4	0	2	2	1				1691	0	-4	0	0	0				1691	4	0	-4	0	0	0				789	2	-2	2	2	0
	1692	4	4	0	2	2	1		1692	4	0	4	0	2	2	1				1692	0	-4	0	0	1				1692	4	0	-4	0	0	1				790	2	-2	2	2	1
	1693	4	4	-3	2	2	1		1693	4	1	4	-3	2	2	1				1693	0	-4	0	0	1				1693	4	0	-4	0	0	1				791	2	-1	2	2	1
	1694	4	4	-1	2	2	1		1694	4	1	4	-1	2	2	1				1694	0	-3	0	0	0				1694	4	0	-3	0	0	0				792	3	-3	1	0	1
	1695	4	4	0	2	2	1		1695	4	1	4	0	2	2	1				1695	1	-2	0	0	0				1695	0	1	-2	0	0	0				793	3	-1	2	2	1
	1696	4	4	-4	2	2	1		1696	4	2	4	-4	2	2	1				1696	1	-2	0	0	1				1696	0	1	-2	0	0	1				794	3	-1	2	2	1
	1697	4	4	-3	2	2	1		1697	4	3	4	-3	2	2	1				1697	1	-1	0	1	0				1697	0	1	-1	0	1	0				795	4	0	2	2	1
	1698	4	4	-4	2	2	1		1698	4	4	4	-4	2	2	1				1698	1	-1	0	0	1				1698	0	1	-1	0	0	1				796	4	0	2	2	1
	1699	1	0	-1	0	0	1		1699	1	0	0	-1	0	0	1				1699	1	-1	1	1	1				1699	1	1	-1	1	1	1				797	4	-1	2	2	0
	1700	1	0	-1	1	0	1		1700	1	0	0	-1	1	0	1				1700	2	-1	2	2	1				1700	0	2	-1	2	2	1				798	4	-1	2	2	0
	1701	1	0	-3	0	0	0		1701	1	1	0	-3	0	0	0				1701	2	-1	2	2	1				1701	1	2	-1	2	2	1				799	4	-1	2	2	1
	1702	1	0	-3	0	0	0		1702	1	1	0	-3	0	0	0				1702	2	-1	1	1	1				1702	1	2	-1	1	1	1				800	4	-1	2	2	1
	1703	1	0	-2	0	0	0		1703	1	1	0	-2	0	0	0				1703	2	-2	1	1	1				1703	2	2	-2	1	1	1				801	4	0	1	1	1
	1704	1	0	-2	0	0	0		1704	1	1	0	-2	0	0	0				1704	2	-1	1	1	1				1704	2	2	-1	1	1	1				802	4	0	2	1	1
	1705	1	0	-1	1	0	0		1705	1	1	0	-1	1	0	0				1705	3	0	2	2	1				1705	0	3	0	2	2	1				803	4	-4	2	2	0
	1706	1	0	-1	1	0	1		1706	1	1	0	-1	1	0	1				1706	3	0	2	2	1				1706	0	3	0	2	2	1				804	4	-3	2	0	0
	1707	1	0	-4	0	0	0		1707	1	2	0	-4	0	0	0				1707	3	0	2	2	1				1707	1	3	0	2	2	1				805	4	-3	1	1	0
	1708	1	0	-4	0	0	0		1708	1	2	0	-4	0	0	0				1708	0	-2	1	2	1				1708	0	0	-2	1	2	1				806	4	-3	1	1	0
	1709	1	0	-3	0	0	0		1709	1	2	0	-3	0	0	0				1709	0	-4	0	0	0				1709	2	0	-4	0	0	0				807	4	-3	2	2	1
	1710	1	0	-3	0	0	1		1710	1	2	0	-3	0	0	1				1710	0	-4	0	0	0				1710	2	0	-4	0	0	0				808	4	0	2	0	0
	1711	1	0	-2	1	0	0		1711	1	2	0	-2	1	0	0				1711	0	-2	1	1	1				1711	3	0	-2	1	1	1				809	4	0	2	2	1
	1712	1	0	-2	0	0	0		1712	1	2	0	-2	0	0	0				1712	0	-1	1	1	1				1712	3	0	-1	1	1	1				810	0	-2	0	0	1
	1713	1	0	-4	0	0	0		1713	1	3	0	-4	0	0	0				1713	0	-3	1	0	1				1713	4	0	-3	1	0	1				811	0	-2	0	0	1
	1714	1	0	-4	0	0	0		1714	1	3	0	-4	0	0	0				1714	0	-2	1	0	1				1714	4	0	-2	1	0	1				812	1	-4	1	1	1
	1715	1	0	-3	1	0	0		1715	1	3	0	-3	1	0	0				1715	1	-2	1	1	0				1715	0	1	-2	1	1	0				813	1	-1	2	2	1
	1716	1	0	-3	0	0	0		1716	1	3	0	-3	0	0	0				1716	1	-2	1	1	0				1716	0	1	-2	1	1	0				814	2	-1	2	2	0
	1717	1	0	-3	1	1	1		1717	1	3	0	-3	1	1	1				1717	1	-2	1	2	1				1717	0	1	-2	1	2	1				815	3	-1	2	2	1
	1718	1	0	-3	1	1	1		1718	1	3	0	-3	1	1	1				1718	1	-3	1	1	0				1718	1	1	-3	1	1	0				816	3	-1	2	2	1
	1719	1	0	-4	0	0	0		1719	1	4	0	-4	0	0	0				1719	1	-3	1	1	0				1719	1	1	-3	1	1	0				817	3	-1	2	2	1
	1720	1	0	-4	0	0	0		1720	1	4	0	-4	0	0	0				1720	1	-3	1	2	1				1720	1	1	-3	1	2	1				818	3	-1	2	2	1
	1721	1	0	-4	1	1	0		1721	1	4	0	-4	1	1	0				1721	1	-4	1	2	1				1721	2	1	-4	1	2	1				819	3	0	2	2	1
	1722	1	0	-4	1	1	0		1722	1	4	0	-4	1	1	0				1722	1	-4	1	1	1				1722	2	1	-4	1	1	1				820	3	0	2	2	1
	1723	3	0	-3	1	1	1		1723	3	3	0	-3	1	1	1				1723	2	-3	1	1	1				1723	1	2	-3	1	1	1				821	4	-1	2	2	1
	1724	3	0	-4	2	2	1		1724	3	4	0	-4	2	2	1				1724	2	-1	2	2	1				1724	2	2	-1	2	2	1				822	4	0	2	2	0
	1725	3	0	-4	2	2	1		1725	3	4	0	-4	2	2	1				1725	3	0	2	2	1				1725	2	3	0	2	2	1				823	4	-4	2	1	1
	1726	1	1	-2	0	0	1		1726	1	0	1	-2	0	0	1				1726	3	0	2	1	1				1726	3	3	0	2	1	1				824	4	-4	1	2	1
	1727	1	1	-2	0	0	1		1727	1	0	1	-2	0	0	1				1727	3	-1	2	2	1				1727	4	3	-1	2	2	1				825	0	-3	1	0	1
	1728	3	1	-1	1	1	1		1728	3	1	1	-1	1	1	1				1728	3	-1	2	2	1				1728	4	3	-1	2	2	1				826	0	-2	1	1	1
	1729	3	1	-2	1	1	1		1729	3	2	1	-2	1	1	1				1729	4	0	2	0	1				1729	0	4	0	2	0	1				827	0	-2	1	1	1
	1730	3	1	-3	2	0	1		1730	3	3	1	-3	2	0	1				1730	4	0	2	2	1				1730	0	4	0	2	2	1				828	0	-2	2	1	1
	1731	4	1	-3	2	1	1		1731	4	1	1	-3	2	1	1				1731	4	-1	2	0	1				1731	1	4	-1	2	0	1				829	0	-2	2	1	1
	1732	1	2	-2	2	2	1		1732	1	2	2	-2	2	2	1				1732	4	-1	2	2	1				1732	1	4	-1	2	2	1				830	0	-1	0	0	0
	1733	1	2	-2	2	2	1		1733	1	2	2	-2	2	2	1				1733	4	0	2	2	1				1733	1	4	0	2	2	1				831	0	-1	0	0	1
	1734	3	2	-1	2	1	1		1734	3	1	2	-1	2	1	1				1734	4	-2	2	0	1				1734	2	4	-2	2	0	1				832	1	-3	1	0	1
	1735	1	3	-1	2	2	1		1735	1	1	3	-1	2	2	1				1735	4	-2	2	2	1				1735	2	4	-2	2	2	1				833	1	-3	1	0	1
	1736	1	3	-1	2	2	1		1736	1	1	3	-1	2	2	1				1736	4	-1	2	2	1				1736	2	4	-1	2	2	1				834	1	-3	1	1	1
	1737	3	3	0	1	1	1		1737	3	0	3	0	1	1	1				1737	4	-3	2	0	1				1737	3	4	-3	2	0	1				835	1	-4	2	1	1
	1738	3	3	-2	2	0	1		1738	3	2	3	-2	2	0	1				1738	4	-3	2	2	1				1738	3	4	-3	2	2	1				836	3	-4	2	1	1
	1739	4	3	-3	1	1	1		1739	4	1	3	-3	1	1	1				1739	4	-2	2	2	1				1739	3	4	-2	2	2	1				837	3	-2	2	2	0
	1740	4	3	0	2	2	1		1740	4	1	3	0	2	2	1				1740	4	0	2	1	1				1740	3	4	0	2	1	1				838	3	-2	2	2	1
	1741	4	3	-4	1	1	1		1741	4	2	3	-4	1	1	1				1741	4	-4	2	0	1				1741	4	4	-4	2	0	1				839	3	-1	1	1	0
	1742	4	3	-1	2	2	1		1742	4	2	3	-1	2	2	1				1742	4	-4	2	2	1				1742	4	4	-4	2	2	1				840	3	-1	2	2	1
	1743	4	3	-3	2	2	1		1743	4	4	3	-3	2	2	1				1743	4	-3	2	2	1				1743	4	4	-3	2	2	1				841	4	-3	2	2	1
	1744	1	4	0	2	2	1		1744	1	0	4	0	2	2	1				1744	0	-2	2	2	1				1744	2	0	-2	2	2	1				842	4	0	2	1	1
	1745	1	4	0	2	2	1		1745	1	0	4	0	2	2	1				1745	0	-2	1	2	1				1745	2	0	-2	1	2	1				843	4	-1	1	1	0
	1746	3	4	0	2	2	1		1746	3	0	4	0	2	2	1				1746	0	-3	2	2	0				1746	3	0	-3	2	2	0				844	4	-1	2	2	1
	1747	4	4	-2	1	1	1		1747	4	0	4	-2	1	1	1				1747	0	-3	1	2	0				1747	3	0	-3	1	2	0				845	0	-4	0	0	0
	1748	4	4	-2	2	2	1		1748	4	0	4	-2	2	2	1				1748	0	-4	2	2	0				1748	4	0	-4	2	2	0				846	0	-4	0	0	1
	1749	4	4	-2	2	2	1		1749	4	0	4	-2	2	2	1				1749	0	-4	1	2	0				1749	4	0	-4	1	2	0				847	0	-4	0	0	1
	1750	4	4	-3	1	2	1		1750	4	1	4	-3	1	2	1				1750	1	-1	1	2	1				1750	1	1	-1	1	2	1				848	0	-3	0	0	1
	1751	4	4	0	2	2	1		1751	4	1	4	0	2	2	1				1751	2	-1	2	2	0				1751	1	2	-1	2	2	0				849	0	-1	2	2	1
	1752	4	4	-4	2	1	0		1752	4	2	4	-4	2	1	0				1752	3	-3	1	1	1				1752	4	3	-3	1	1	1				850	0	-1	2	2	1
	1753	4	4	-4	1	1	1		1753	4	2	4	-4	1	1	1				1753	4	0	2	2	0				1753	0	4	0	2	2	0				851	0	-3	1	1	1
	1754	4	4	-1	2	2	1		1754	4	2	4	-1	2	2	1				1754	4	0	2	2	1				1754	1	4	0	2	2	1				852	0	-1	1	1	1
	1755	4	4	-2	2	2	1		1755	4	3	4	-2	2	2	1				1755	4	0	2	2	1				1755	1	4	0	2	2	1				853	0	-1	2	2	1
	1756	1	0	-1	2	0	1		1756	1	1	0	-1	2	0	1				1756	4	-1	1	1	1				1756	2	4	-1	1	1	1				854	0	-2	2	2	1
	1757	1	0	-4	0	0	0		1757	1	2	0	-4	0	0	0				1757	4	-1	1	1	1				1757	2	4	-1	1	1	1				855	1	-3	1	2	0
	1758	1	0	-4	0	0	0		1758	1	2	0	-4	0	0	0				1758	4	-2	1	1	0				1758	3	4	-2	1	1	0				856	1	-3	1	1	1
	1759	1	0	-2	1	0	1		1759	1	2	0	-2	1	0	1				1759	4	-2	1	1	1				1759	3	4	-2	1	1	1				857	1	-3	1	1	1
	1760	1	0	-2	1	0	1		1760	1	2	0	-2	1	0	1				1760	4	-3	1	1	1				1760	4	4	-3	1	1	1				858	1	-1	2	2	1
	1761	1	0	-3	0	0	0		1761	1	3	0	-3	0	0	0				1761	1	-2	2	2	1				1761	0	1	-2	2	2	1				859	2	-1	1	2	1
	1762	1	0	-3	0	0	1		1762	1	3	0	-3	0	0	1				1762	1	-2	2	2	1				1762	0	1	-2	2	2	1				860	3	0	1	1	1
	1763	1	0	-4	0	0	0		1763	1	4	0	-4	0	0	0				1763	1	-3	2	2	1				1763	1	1	-3	2	2	1				861	3	0	2	2	1
	1764	1	0	-4	0	0	1		1764	1	4	0	-4	0	0	1				1764	1	-3	2	2	1				1764	1	1	-3	2	2	1				862	4	0	1	1	0
	1765	2	0	-2	0	0	1		1765	2	1	0	-2	0	0	1				1765	1	-4	2	2	1				1765	2	1	-4	2	2	1				863	4	0	1	1	1
	1766	2	0	-1	1	1	1		1766	2	1	0	-1	1	1	1				1766	1	-4	2	2	1				1766	2	1	-4	2	2	1				864	4	0	1	1	1
	1767	2	0	-1	0	0	1		1767	2	1	0	-1	0	0	1				1767	0	-3	1	0	0				1767	1	0	-3	1	0	0				865	4	0	1	1	1
	1768	2	0	-1	1	1	1		1768	2	1	0	-1	1	1	1				1768	0	-3	1	0	1				1768	1	0	-3	1	0	1				866	4	-3	1	1	1
	1769	2	0	-3	0	0	1		1769	2	2	0	-3	0	0	1				1769	0	-4	1	0	1				1769	2	0	-4	1	0	1				867	4	-1	1	1	0
	1770	2	0	-2	0	0	1		1770	2	2	0	-2	0	0	1				1770	0	-4	0	0	1				1770	2	0	-4	0	0	1				868	4	-1	2	2	1
	1771	2	0	-2	1	0	1		1771	2	2	0	-2	1	0	1				1771	1	-2	1	0	1				1771	0	1	-2	1	0	1				869	0	-3	0	0	0
	1772	2	0	-2	1	0	1		1772	2	2	0	-2	1	0	1				1772	1	-2	1	0	1				1772	0	1	-2	1	0	1				870	0	-3	0	0	0
	1773	2	0	-4	0	0	0		1773	2	3	0	-4	0	0	0				1773	0	-1	1	1	1				1773	0	0	-1	1	1	1				871	0	-3	1	1	1
	1774	2	0	-3	0	0	0		1774	2	3	0	-3	0	0	0				1774	0	-1	1	1	1				1774	0	0	-1	1	1	1				872	0	-3	1	1	1
	1775	2	0	-3	1	0	1		1775	2	3	0	-3	1	0	1				1775	0	-2	0	0	0				1775	1	0	-2	0	0	0				873	1	-1	2	2	1
	1776	2	0	-3	1	0	1		1776	2	3	0	-3	1	0	1				1776	0	-2	0	0	0				1776	1	0	-2	0	0	0				874	1	-1	2	2	1
	1777	2	0	-4	1	1	0		1777	2	4	0	-4	1	1	0				1777	0	-3	0	0	0				1777	2	0	-3	0	0	0				875	2	-1	1	0	1
	1778	2	0	-4	1	0	0		1778	2	4	0	-4	1	0	0				1778	0	-3	0	0	0				1778	2	0	-3	0	0	0				876	2	-1	1	1	1
	1779	2	0	-4	1	0	0		1779	2	4	0	-4	1	0	0				1779	0	-4	0	0	0				1779	3	0	-4	0	0	0				877	2	-1	2	2	1
	1780	3	0	-2	1	0	1		1780	3	1	0	-2	1	0	1				1780	0	-4	0	0	0				1780	3	0	-4	0	0	0				878	3	-1	2	2	1
	1781	3	0	-3	0	0	1		1781	3	2	0	-3	0	0	1				1781	0	-1	2	2	1				1781	0	0	-1	2	2	1				879	3	-1	1	1	1
	1782	3	0	-2	1	0	1		1782	3	2	0	-2	1	0	1				1782	0	-1	2	2	1				1782	0	0	-1	2	2	1				880	3	-1	1	1	1
	1783	3	0	-4	1	0	1		1783	3	3	0	-4	1	0	1				1783	0	-2	0	0	0				1783	1	0	-2	0	0	0				881	4	-1	2	2	1
	1784	3	0	-3	1	0	0		1784	3	3	0	-3	1	0	0				1784	0	-2	0	0	1				1784	1	0	-2	0	0	1				882	4	-3	1	1	1
	1785	3	0	-3	1	0	1		1785	3	3	0	-3	1	0	1				1785	0	-2	2	2	1				1785	1	0	-2	2	2	1				883	4	-3	1	1	1
	1786	3	0	-4	1	0	1		1786	3	4	0	-4	1	0	1				1786	0	-3	0	0	0				1786	2	0	-3	0	0	0				884	4	-1	1	2	1
	1787	3	0	-4	1	1	1		1787	3	4	0	-4	1	1	1				1787	0	-3	0	0	0				1787	2	0	-3	0	0	0				885	4	-1	2	2	1
	1788	1	1	-1	2	0	1		1788	1	1	1	-1	2	0	1				1788	0	-3	2	1	1				1788	2	0	-3	2	1	1				886	4	0	1	2	1
	1789	2	1	-1	1	1	1		1789	2	0	1	-1	1	1	1				1789	0	-2	2	1	0				1789	2	0	-2	2	1	0				887	0	-3	2	1	1
	1790	3	1	-1	1	1	1		1790	3	0	1	-1	1	1	1				1790	0	-4	2	1	0				1790	3	0	-4	2	1	0				888	1	-2	2	1	0
	1791	3	1	-1	1	1	1		1791	3	1	1	-1	1	1	1				1791	0	-4	0	0	0				1791	3	0	-4	0	0	0				889	1	-2	2	2	1
	1792	3	1	-1	1	1	1		1792	3	1	1	-1	1	1	1				1792	0	-4	0	0	0				1792	3	0	-4	0	0	0				890	2	-1	2	1	1
	1793	3	1	-1	1	1	1		1793	3	1	1	-1	1	1	1				1793	0	-3	2	0	0				1793	3	0	-3	2	0	0				891	2	-1	1	2	1
	1794	3	1	-2	1	0	0		1794	3	2	1	-2	1	0	0				1794	0	-2	0	0	1				1794	3	0	-2	0	0	1				892	2	-1	0	0	1
	1795	3	1	-2	1	0	0		1795	3	2	1	-2	1	0	0				1795	0	-1	0	0	1				1795	3	0	-1	0	0	1				893	2	-1	2	1	1
	1796	3	1	-3	1	1	1		1796	3	3	1	-3	1	1	1				1796	0	-4	2	0	0				1796	4	0	-4	2	0	0				894	2	-2	2	2	1
	1797	3	1	-4	1	0	0		1797	3	4	1	-4	1	0	0				1797	0	-3	1	0	0				1797	4	0	-3	1	0	0				895	3	-1	2	2	1
	1798	4	1	-1	1	1	1		1798	4	1	1	-1	1	1	1				1798	0	-2	1	0	0				1798	4	0	-2	1	0	0				896	3	-1	2	2	1
	1799	1	3	-3	1	2	1		1799	1	1	3	-3	1	2	1				1799	2	-1	2	2	1				1799	0	2	-1	2	2	1				897	3	-1	2	2	1
	1800	1	3	-3	1	0	1		1800	1	1	3	-3	1	0	1				1800	2	-1	1	0	1				1800	2	2	-1	1	0	1				898	3	0	2	2	1
	1801	2	3	0	2	2	1		1801	2	0	3	0	2	2	1				1801	3	-1	2	2	0				1801	1	3	-1	2	2	0				899	3	-3	1	1	1
	1802	2	3	0	2	2	1		1802	2	0	3	0	2	2	1				1802	3	0	2	0	1				1802	2	3	0	2	0	1				900	3	-3	2	1	1
	1803	4	3	-3	1	1	1		1803	4	0	3	-3	1	1	1				1803	4	0	2	2	0				1803	0	4	0	2	2	0				901	3	-1	1	2	0
	1804	4	3	-3	1	1	1		1804	4	3	3	-3	1	1	1				1804	0	-4	0	0	0				1804	3	0	-4	0	0	0				902	3	-1	1	1	1
	1805	4	3	-4	2	1	1		1805	4	4	3	-4	2	1	1				1805	0	-4	0	0	0				1805	3	0	-4	0	0	0				903	4	0	1	2	0
	1806	1	4	-2	1	2	1		1806	1	0	4	-2	1	2	1				1806	2	-1	2	2	1				1806	0	2	-1	2	2	1				904	4	0	1	1	1
	1807	2	4	0	1	1	1		1807	2	0	4	0	1	1	1				1807	2	-1	2	2	1				1807	0	2	-1	2	2	1				905	0	-2	1	0	0
	1808	4	4	0	2	1	1		1808	4	0	4	0	2	1	1				1808	2	-2	1	1	1				1808	1	2	-2	1	1	1				906	0	-2	0	0	1
	1809	4	4	0	1	1	1		1809	4	1	4	0	1	1	1				1809	2	-2	1	1	1				1809	1	2	-2	1	1	1				907	0	-2	2	0	1
	1810	4	4	-2	1	1	1		1810	4	2	4	-2	1	1	1				1810	2	-3	0	0	1				1810	2	2	-3	0	0	1				908	0	-2	2	1	1
	1811	4	4	-2	1	1	1		1811	4	3	4	-2	1	1	1																							909	1	-2	2	2	1
	1812	4	4	-3	2	1	1		1812	4	4	4	-3	2	1	1																							910	1	-2	2	2	1
	1813	1	0	-1	2	2	0		1813	1	0	0	-1	2	2	0																							911	1	-2	1	2	1
	1814	1	0	-1	2	2	1		1814	1	0	0	-1	2	2	1																							912	1	-2	2	2	1
	1815	1	0	-2	2	2	0		1815	1	1	0	-2	2	2	0				n = 650 muscles (excludes muscles with baseline MMS = 5)									n = 650 muscles (excludes muscles with baseline MMS = 5)										913	1	-1	1	1	1
	1816	1	0	-2	2	2	0		1816	1	1	0	-2	2	2	0																							914	2	-4	2	1	1
	1817	1	0	-2	1	0	1		1817	1	1	0	-2	1	0	1			AIS B	Model 1								AIS B	Model 1+										915	2	-1	2	2	1
	1818	1	0	-3	2	2	0		1818	1	2	0	-3	2	2	0				Muscle	Baseline MMS	DST	LT	PP	REC				Muscle	MuscleID	Baseline MMS	DST	LT	PP	REC				916	3	-1	2	2	1
	1819	1	0	-3	1	0	0		1819	1	2	0	-3	1	0	0				1	0	-2	2	2	1				1	0	0	-2	2	2	1				917	3	-1	2	2	1
	1820	1	0	-3	2	2	1		1820	1	2	0	-3	2	2	1				2	0	-2	2	2	1				2	0	0	-2	2	2	1				918	3	-3	2	0	1
	1821	1	0	-3	1	0	1		1821	1	2	0	-3	1	0	1				3	0	-3	2	2	1				3	1	0	-3	2	2	1				919	3	-2	2	2	1
	1822	1	0	-4	2	2	0		1822	1	3	0	-4	2	2	0				4	0	-3	2	2	1				4	1	0	-3	2	2	1				920	3	-1	2	2	1
	1823	1	0	-4	2	2	0		1823	1	3	0	-4	2	2	0				5	0	-4	2	2	1				5	2	0	-4	2	2	1				921	4	-2	2	2	0
	1824	1	0	-4	0	0	0		1824	1	3	0	-4	0	0	0				6	0	-4	2	2	1				6	2	0	-4	2	2	1				922	4	-4	2	2	0
	1825	1	0	-4	0	0	0		1825	1	3	0	-4	0	0	0				7	0	-1	1	0	1				7	0	0	-1	1	0	1				923	4	-4	1	1	1
	1826	3	0	-1	1	1	1		1826	3	0	0	-1	1	1	1				8	0	-2	1	0	1				8	1	0	-2	1	0	1				924	4	-3	1	1	1
	1827	3	0	-1	1	1	1		1827	3	0	0	-1	1	1	1				9	0	-2	0	0	1				9	1	0	-2	0	0	1				925	4	-1	2	2	0
	1828	3	0	-2	1	1	0		1828	3	1	0	-2	1	1	0				10	0	-1	1	1	1				10	1	0	-1	1	1	1				926	4	-1	2	2	1
	1829	3	0	-2	1	1	0		1829	3	1	0	-2	1	1	0				11	0	-3	1	0	1				11	2	0	-3	1	0	1				927	4	-1	1	1	1
	1830	3	0	-3	1	1	1		1830	3	2	0	-3	1	1	1				12	0	-3	0	0	1				12	2	0	-3	0	0	1				928	4	-1	1	1	1
	1831	3	0	-3	1	1	1		1831	3	2	0	-3	1	1	1				13	0	-2	1	1	0				13	2	0	-2	1	1	0				929	4	-1	2	1	1
	1832	3	0	-4	1	1	0		1832	3	3	0	-4	1	1	0				14	0	-2	1	1	0				14	2	0	-2	1	1	0				930	0	-3	0	0	0
	1833	3	0	-4	1	1	0		1833	3	3	0	-4	1	1	0				15	0	-4	1	0	1				15	3	0	-4	1	0	1				931	0	-3	0	0	0
	1834	4	0	-3	1	0	1		1834	4	3	0	-3	1	0	1				16	0	-4	0	0	1				16	3	0	-4	0	0	1				932	0	-2	0	0	1
	1835	4	0	-3	1	0	1		1835	4	3	0	-3	1	0	1				17	0	-3	1	1	0				17	3	0	-3	1	1	0				933	0	-1	0	0	1
	1836	4	0	-4	1	0	0		1836	4	4	0	-4	1	0	0				18	0	-3	1	1	0				18	3	0	-3	1	1	0				934	0	-1	1	0	1
	1837	4	0	-4	1	0	0		1837	4	4	0	-4	1	0	0				19	0	-4	2	1	0				19	4	0	-4	2	1	0				935	0	-2	0	0	1
	1838	1	1	-2	1	0	1		1838	1	1	1	-2	1	0	1				20	0	-4	2	0	1				20	4	0	-4	2	0	1				936	0	-2	0	0	1
	1839	4	1	-1	1	0	1		1839	4	1	1	-1	1	0	1				21	0	-4	2	2	1				21	4	0	-4	2	2	1				937	1	-1	0	0	1
	1840	4	1	-1	1	0	1		1840	4	1	1	-1	1	0	1				22	0	-4	2	2	1				22	4	0	-4	2	2	1				938	1	-4	2	0	0
	1841	1	2	-1	1	0	1		1841	1	0	2	-1	1	0	1				23	1	-1	0	0	1				23	0	1	-1	0	0	1				939	1	-2	2	0	0
	1842	1	2	-1	1	0	1		1842	1	0	2	-1	1	0	1				24	1	-1	1	1	1				24	1	1	-1	1	1	1				940	1	-2	2	1	1
	1843	4	2	-2	1	0	1		1843	4	2	2	-2	1	0	1				25	1	-3	2	2	1				25	3	1	-3	2	2	1				941	1	-2	1	1	1
	1844	4	2	-2	1	0	1		1844	4	2	2	-2	1	0	1				26	1	-3	2	2	1				26	3	1	-3	2	2	1				942	1	-1	1	1	0
	1845	4	2	-3	1	1	1		1845	4	3	2	-3	1	1	1				27	2	-2	2	2	1				27	2	2	-2	2	2	1				943	1	-1	2	2	1
	1846	4	2	-4	1	1	1		1846	4	4	2	-4	1	1	1				28	3	-1	1	1	1				28	1	3	-1	1	1	1				944	1	-2	1	1	1
	1847	1	3	0	2	2	1		1847	1	1	3	0	2	2	1				29	3	-1	2	2	1				29	1	3	-1	2	2	1				945	1	-2	2	2	1
	1848	1	3	-2	2	0	1		1848	1	3	3	-2	2	0	1				30	3	-2	2	2	1				30	2	3	-2	2	2	1				946	2	-2	2	2	1
	1849	1	3	-3	2	1	0		1849	1	4	3	-3	2	1	0				31	4	0	2	0	1				31	0	4	0	2	0	1				947	3	-1	1	1	1
	1850	1	3	-3	2	0	0		1850	1	4	3	-3	2	0	0				32	4	0	2	0	1				32	0	4	0	2	0	1				948	3	-1	1	1	1
	1851	4	3	0	2	1	1		1851	4	0	3	0	2	1	1				33	4	0	2	2	1				33	0	4	0	2	2	1				949	3	-3	2	0	1
	1852	4	3	-2	1	1	1		1852	4	3	3	-2	1	1	1				34	4	0	2	2	1				34	0	4	0	2	2	1				950	4	-1	2	0	0
	1853	4	3	-3	1	1	1		1853	4	4	3	-3	1	1	1				35	0	-1	1	1	0				35	2	0	-1	1	1	0				951	4	-1	2	2	0
	1854	1	4	0	2	2	1		1854	1	1	4	0	2	2	1				36	0	-3	1	1	1				36	3	0	-3	1	1	1				952	4	-3	2	0	1
	1855	1	4	-1	2	2	1		1855	1	2	4	-1	2	2	1				37	0	-3	1	1	1				37	3	0	-3	1	1	1				953	4	-1	1	1	0
	1856	1	4	-1	2	2	1		1856	1	2	4	-1	2	2	1				38	0	-2	1	0	0				38	3	0	-2	1	0	0				954	4	-1	2	2	1
	1857	1	4	-2	2	1	0		1857	1	3	4	-2	2	1	0				39	0	-1	1	1	0				39	3	0	-1	1	1	0				955	0	-1	1	2	1
	1858	3	4	0	2	2	1		1858	3	0	4	0	2	2	1				40	0	-4	1	1	1				40	4	0	-4	1	1	1				956	0	-1	0	0	1
	1859	3	4	0	2	2	1		1859	3	0	4	0	2	2	1				41	0	-4	1	1	1				41	4	0	-4	1	1	1				957	0	-2	1	0	1
	1860	3	4	-1	2	1	1		1860	3	1	4	-1	2	1	1				42	0	-3	1	0	0				42	4	0	-3	1	0	0				958	0	-2	2	2	1
	1861	3	4	-1	2	1	1		1861	3	1	4	-1	2	1	1				43	0	-2	1	0	0				43	4	0	-2	1	0	0				959	0	-2	2	2	1
	1862	3	4	-2	1	1	1		1862	3	2	4	-2	1	1	1				44	1	-1	1	1	1				44	1	1	-1	1	1	1				960	0	-1	1	0	1
	1863	3	4	-2	1	1	1		1863	3	2	4	-2	1	1	1				45	2	-2	1	1	1				45	2	2	-2	1	1	1				961	0	-2	1	0	1
	1864	3	4	-3	1	2	1		1864	3	3	4	-3	1	2	1				46	2	-2	1	1	1				46	2	2	-2	1	1	1				962	0	-2	1	0	1
	1865	3	4	-3	1	2	1		1865	3	3	4	-3	1	2	1				47	3	-1	1	1	0				47	1	3	-1	1	1	0				963	0	-2	1	2	1
	1866	3	4	-4	2	2	1		1866	3	4	4	-4	2	2	1				48	4	0	1	1	1				48	0	4	0	1	1	1				964	1	-1	1	0	0
	1867	3	4	-4	2	2	1		1867	3	4	4	-4	2	2	1				49	4	0	1	1	1				49	0	4	0	1	1	1				965	1	-2	1	1	1
	1868	4	4	-3	2	2	1		1868	4	0	4	-3	2	2	1				50	4	0	1	1	0				50	2	4	0	1	1	0				966	1	-2	1	2	1
	1869	4	4	-3	1	2	1		1869	4	0	4	-3	1	2	1				51	0	-1	1	2	1				51	0	0	-1	1	2	1				967	1	-2	1	0	1
	1870	4	4	0	2	2	1		1870	4	0	4	0	2	2	1				52	0	-1	1	0	1				52	0	0	-1	1	0	1				968	1	-2	2	2	1
	1871	4	4	0	2	2	1		1871	4	0	4	0	2	2	1				53	0	-1	2	2	1				53	0	0	-1	2	2	1				969	2	-2	1	2	1
	1872	4	4	-4	2	2	1		1872	4	1	4	-4	2	2	1				54	0	-2	1	0	0				54	1	0	-2	1	0	0				970	3	-1	2	2	1
	1873	4	4	-4	1	2	1		1873	4	1	4	-4	1	2	1				55	0	-2	0	0	1				55	1	0	-2	0	0	1				971	3	-1	1	1	1
	1874	4	4	-1	1	1	1		1874	4	1	4	-1	1	1	1				56	0	-2	0	1	1				56	1	0	-2	0	1	1				972	3	0	1	1	1
	1875	4	4	0	2	1	1		1875	4	1	4	0	2	1	1				57	0	-1	1	0	1				57	1	0	-1	1	0	1				973	3	0	1	0	1
	1876	4	4	0	1	1	1		1876	4	1	4	0	1	1	1				58	0	-3	1	0	1				58	2	0	-3	1	0	1				974	3	-1	2	0	1
	1877	4	4	-2	1	1	0		1877	4	2	4	-2	1	1	0				59	0	-3	0	0	1				59	2	0	-3	0	0	1				975	4	-3	1	1	1
	1878	4	4	-1	2	1	1		1878	4	2	4	-1	2	1	1				60	0	-3	0	1	1				60	2	0	-3	0	1	1				976	4	-1	1	1	0
	1879	4	4	-2	2	1	1		1879	4	3	4	-2	2	1	1				61	0	-2	1	0	1				61	2	0	-2	1	0	1				977	4	-1	2	2	1
	1880	4	4	0	1	1	0		1880	4	3	4	0	1	1	0				62	0	-4	1	0	0				62	3	0	-4	1	0	0				978	4	-1	1	2	1
	1881	4	4	-3	1	1	1		1881	4	4	4	-3	1	1	1				63	0	-4	1	0	1				63	3	0	-4	1	0	1				979	0	-4	1	0	0
	1882	4	4	-1	1	1	0		1882	4	4	4	-1	1	1	0				64	0	-4	0	1	1				64	3	0	-4	0	1	1				980	0	-3	0	0	0
	1883	3	0	-2	1	1	1		1883	3	2	0	-2	1	1	1				65	0	-3	0	0	1				65	3	0	-3	0	0	1				981	0	-3	0	0	0
	1884	3	0	-3	1	1	1		1884	3	3	0	-3	1	1	1				66	0	-3	1	0	1				66	3	0	-3	1	0	1				982	0	-2	0	0	0
	1885	3	0	-4	1	1	0		1885	3	4	0	-4	1	1	0				67	0	-3	1	1	1				67	3	0	-3	1	1	1				983	0	-2	1	1	0
	1886	4	0	-2	1	1	1		1886	4	2	0	-2	1	1	1				68	0	-3	1	1	1				68	3	0	-3	1	1	1				984	0	-2	1	1	0
	1887	4	0	-3	1	1	1		1887	4	3	0	-3	1	1	1				69	0	-4	1	0	0				69	4	0	-4	1	0	0				985	0	-2	1	1	0
	1888	4	0	-4	1	2	1		1888	4	4	0	-4	1	2	1				70	0	-4	1	1	0				70	4	0	-4	1	1	0				986	0	-2	1	1	0
	1889	3	1	-1	1	1	1		1889	3	1	1	-1	1	1	1				71	0	-4	1	0	0				71	4	0	-4	1	0	0				987	0	-2	0	0	1
	1890	4	1	-1	1	1	1		1890	4	1	1	-1	1	1	1				72	0	-4	2	2	0				72	4	0	-4	2	2	0				988	0	-2	0	0	1
	1891	3	2	-1	1	1	1		1891	3	2	2	-1	1	1	1				73	0	-4	2	2	0				73	4	0	-4	2	2	0				989	0	-3	2	2	1
	1892	3	3	-2	1	1	1		1892	3	3	3	-2	1	1	1				74	1	-1	1	0	1				74	1	1	-1	1	0	1				990	0	-2	1	0	1
	1893	3	3	-3	1	1	1		1893	3	4	3	-3	1	1	1				75	1	-2	1	0	1				75	2	1	-2	1	0	1				991	0	-1	0	0	1
	1894	3	4	0	2	2	1		1894	3	0	4	0	2	2	1				76	1	-2	1	0	1				76	2	1	-2	1	0	1				992	0	-1	1	0	1
	1895	3	4	0	1	1	1		1895	3	1	4	0	1	1	1				77	1	-3	1	0	0				77	3	1	-3	1	0	0				993	1	-1	1	1	1
	1896	4	4	-2	2	1	1		1896	4	0	4	-2	2	1	1				78	2	-2	2	2	0				78	2	2	-2	2	2	0				994	2	-1	2	2	1
	1897	4	4	0	1	0	1		1897	4	0	4	0	1	0	1				79	2	-2	2	2	0				79	2	2	-2	2	2	0				995	2	-1	1	1	1
	1898	4	4	-3	2	1	1		1898	4	1	4	-3	2	1	1				80	3	0	1	0	1				80	0	3	0	1	0	1				996	2	-1	1	1	1
	1899	4	4	-1	1	0	1		1899	4	1	4	-1	1	0	1				81	3	0	1	0	1				81	0	3	0	1	0	1				997	3	0	2	2	1
	1900	4	4	-4	2	1	1		1900	4	2	4	-4	2	1	1				82	3	-1	2	1	0				82	1	3	-1	2	1	0				998	3	0	1	1	1
	1901	4	4	-2	1	0	1		1901	4	2	4	-2	1	0	1				83	3	-1	2	2	0				83	1	3	-1	2	2	0				999	1	-3	1	1	0
	1902	4	4	-3	1	0	1		1902	4	3	4	-3	1	0	1				84	3	-1	2	2	0				84	1	3	-1	2	2	0				1000	1	-3	1	1	0
	1903	4	4	-4	1	1	0		1903	4	4	4	-4	1	1	0				85	4	0	2	2	0				85	0	4	0	2	2	0				1001	1	-3	1	2	1
	1904	1	0	-2	0	0	0		1904	1	1	0	-2	0	0	0				86	4	0	2	2	0				86	0	4	0	2	2	0				1002	1	-3	1	1	1
	1905	1	0	-2	0	0	1		1905	1	1	0	-2	0	0	1				87	4	0	1	0	1				87	0	4	0	1	0	1				1003	1	-3	1	2	1
	1906	1	0	-3	0	0	0		1906	1	2	0	-3	0	0	0				88	0	-2	1	0	1				88	1	0	-2	1	0	1				1004	1	-2	1	2	1
	1907	1	0	-3	0	0	0		1907	1	2	0	-3	0	0	0				89	0	-2	1	0	1				89	1	0	-2	1	0	1				1005	2	-3	1	1	1
	1908	1	0	-4	0	0	0		1908	1	3	0	-4	0	0	0				90	0	-3	1	0	0				90	2	0	-3	1	0	0				1006	2	-3	1	1	1
	1909	1	0	-4	0	0	0		1909	1	3	0	-4	0	0	0				91	0	-3	1	0	1				91	2	0	-3	1	0	1				1007	2	-1	1	2	1
	1910	2	0	-3	1	1	0		1910	2	3	0	-3	1	1	0				92	0	-4	1	0	0				92	3	0	-4	1	0	0				1008	3	-3	1	2	1
	1911	2	0	-3	1	1	0		1911	2	3	0	-3	1	1	0				93	0	-4	1	0	0				93	3	0	-4	1	0	0				1009	3	-1	1	2	1
	1912	2	0	-4	1	0	0		1912	2	4	0	-4	1	0	0				94	0	-2	1	0	1				94	3	0	-2	1	0	1				1010	3	0	2	2	1
	1913	2	0	-4	1	0	0		1913	2	4	0	-4	1	0	0				95	0	-2	1	2	1				95	3	0	-2	1	2	1				1011	4	-3	1	1	0
	1914	3	0	-1	2	2	1		1914	3	0	0	-1	2	2	1				96	0	-3	2	0	1				96	4	0	-3	2	0	1				1012	4	-1	2	2	1
	1915	3	0	-2	1	0	1		1915	3	1	0	-2	1	0	1				97	0	-3	2	2	1				97	4	0	-3	2	2	1				1013	4	0	2	2	1
	1916	3	0	-3	1	0	1		1916	3	2	0	-3	1	0	1				98	1	-1	1	1	1				98	0	1	-1	1	1	1				1014	4	0	2	2	1
	1917	3	0	-4	1	0	1		1917	3	3	0	-4	1	0	1				99	1	-1	1	1	1				99	0	1	-1	1	1	1				1015	0	-4	0	0	0
	1918	3	0	-3	1	0	1		1918	3	3	0	-3	1	0	1				100	1	-1	2	2	1				100	2	1	-1	2	2	1				1016	1	-2	0	0	0
	1919	3	0	-4	1	2	1		1919	3	4	0	-4	1	2	1				101	3	-1	2	2	1				101	2	3	-1	2	2	1				1017	1	-2	1	1	1
	1920	4	0	-4	2	2	1		1920	4	4	0	-4	2	2	1				102	4	0	2	2	1				102	1	4	0	2	2	1				1018	1	-2	1	0	1
	1921	1	1	-1	0	0	1		1921	1	0	1	-1	0	0	1				103	4	0	2	2	1				103	1	4	0	2	2	1				1019	1	-2	2	0	1
	1922	1	1	-1	1	0	1		1922	1	0	1	-1	1	0	1				104	0	-3	1	1	1				104	3	0	-3	1	1	1				1020	2	-3	0	0	0
	1923	2	1	-2	2	1	1		1923	2	2	1	-2	2	1	1				105	0	-2	0	0	0				105	3	0	-2	0	0	0				1021	2	-2	2	0	1
	1924	3	1	-1	1	0	1		1924	3	1	1	-1	1	0	1				106	0	-2	1	1	0				106	3	0	-2	1	1	0				1022	3	-3	1	0	0
	1925	3	1	-1	1	0	1		1925	3	1	1	-1	1	0	1				107	0	-2	1	1	0				107	3	0	-2	1	1	0				1023	3	-3	1	0	0
	1926	3	1	-1	1	0	1		1926	3	1	1	-1	1	0	1				108	0	-1	1	1	0				108	3	0	-1	1	1	0				1024	3	-1	1	1	0
	1927	3	1	-2	1	0	1		1927	3	2	1	-2	1	0	1				109	0	-4	1	1	0				109	4	0	-4	1	1	0				1025	3	-1	1	1	0
	1928	3	1	-2	1	0	1		1928	3	2	1	-2	1	0	1				110	0	-4	1	1	0				110	4	0	-4	1	1	0				1026	3	-1	1	1	0
	1929	3	1	-3	1	0	1		1929	3	3	1	-3	1	0	1				111	0	-3	0	0	0				111	4	0	-3	0	0	0				1027	4	-1	2	0	1
	1930	3	1	-3	1	0	1		1930	3	3	1	-3	1	0	1				112	0	-3	1	1	0				112	4	0	-3	1	1	0				1028	4	-1	2	2	1
	1931	3	1	-4	1	0	0		1931	3	4	1	-4	1	0	0				113	0	-3	1	1	0				113	4	0	-3	1	1	0				1029	4	0	2	2	1
	1932	3	1	-4	1	0	1		1932	3	4	1	-4	1	0	1				114	0	-2	0	0	0				114	4	0	-2	0	0	0				1030	4	0	1	2	1
	1933	4	1	-1	2	2	1		1933	4	1	1	-1	2	2	1				115	1	-3	1	1	0				115	3	1	-3	1	1	0				1031	4	0	2	2	1
	1934	4	1	-3	1	1	1		1934	4	3	1	-3	1	1	1				116	2	-1	1	1	1				116	1	2	-1	1	1	1				1032	4	0	1	1	1
	1935	4	1	-3	2	2	1		1935	4	3	1	-3	2	2	1				117	2	-1	1	1	1				117	1	2	-1	1	1	1				1033	4	0	1	1	1
	1936	4	1	-2	2	2	1		1936	4	3	1	-2	2	2	1				118	2	-2	1	1	1				118	2	2	-2	1	1	1				1034	0	-2	1	0	1
	1937	4	1	-4	2	2	1		1937	4	4	1	-4	2	2	1				119	2	-2	1	1	1				119	2	2	-2	1	1	1				1035	0	-2	2	2	1
	1938	4	1	-3	2	2	1		1938	4	4	1	-3	2	2	1				120	2	-1	1	1	0				120	2	2	-1	1	1	0				1036	0	-2	2	2	1
	1939	4	1	-3	2	2	1		1939	4	4	1	-3	2	2	1				121	3	-1	1	1	0				121	2	3	-1	1	1	0				1037	0	-1	0	0	1
	1940	2	2	-2	2	1	1		1940	2	2	2	-2	2	1	1				122	3	0	1	2	0				122	2	3	0	1	2	0				1038	0	-1	0	0	1
	1941	3	2	-2	1	0	1		1941	3	2	2	-2	1	0	1				123	4	0	2	2	1				123	0	4	0	2	2	1				1039	1	-1	1	2	1
	1942	4	2	-2	1	1	1		1942	4	2	2	-2	1	1	1				124	4	0	2	2	1				124	0	4	0	2	2	1				1040	1	-2	1	1	1
	1943	2	3	0	2	2	1		1943	2	0	3	0	2	2	1				125	4	0	2	2	1				125	1	4	0	2	2	1				1041	1	-3	1	0	1
	1944	2	3	0	2	2	1		1944	2	0	3	0	2	2	1				126	4	0	2	2	1				126	1	4	0	2	2	1				1042	2	-1	2	2	0
	1945	2	3	-1	2	2	1		1945	2	1	3	-1	2	2	1				127	4	0	2	2	1				127	1	4	0	2	2	1				1043	2	-1	2	0	0
	1946	2	3	-1	2	2	1		1946	2	1	3	-1	2	2	1				128	4	-1	1	1	0				128	2	4	-1	1	1	0				1044	3	-1	2	2	1
	1947	3	3	0	2	2	1		1947	3	0	3	0	2	2	1				129	0	-2	2	0	0				129	0	0	-2	2	0	0				1045	4	0	2	2	1
	1948	3	3	-1	2	2	0		1948	3	3	3	-1	2	2	0				130	0	-3	1	0	1				130	1	0	-3	1	0	1				1046	4	0	2	2	1
	1949	3	3	-2	2	2	0		1949	3	4	3	-2	2	2	0				131	0	-2	1	1	1				131	1	0	-2	1	1	1				1047	4	-1	2	2	1
	1950	4	3	-1	2	2	1		1950	4	1	3	-1	2	2	1				132	0	-1	1	1	1				132	1	0	-1	1	1	1				1048	4	0	2	2	0
	1951	4	3	0	2	2	1		1951	4	1	3	0	2	2	1				133	0	-4	2	1	1				133	2	0	-4	2	1	1				1049	4	0	2	2	0
	1952	4	3	0	2	2	1		1952	4	1	3	0	2	2	1				134	0	-4	1	0	1				134	2	0	-4	1	0	1				1050	0	-4	1	0	1
	1953	4	3	-1	2	2	1		1953	4	2	3	-1	2	2	1				135	0	-3	1	0	1				135	2	0	-3	1	0	1				1051	1	-3	2	2	1
	1954	4	3	-1	2	2	1		1954	4	2	3	-1	2	2	1				136	0	-2	2	1	1				136	2	0	-2	2	1	1				1052	1	-3	2	2	1
	1955	4	3	-2	1	1	1		1955	4	3	3	-2	1	1	1				137	0	-2	1	1	1				137	2	0	-2	1	1	1				1053	1	-3	1	1	0
	1956	4	3	-3	2	2	1		1956	4	4	3	-3	2	2	1				138	0	-2	1	1	1				138	2	0	-2	1	1	1				1054	1	-2	1	1	1
	1957	1	4	0	2	2	1		1957	1	0	4	0	2	2	1				139	0	-4	1	0	1				139	3	0	-4	1	0	1				1055	2	-3	1	1	0
	1958	1	4	0	2	2	1		1958	1	0	4	0	2	2	1				140	0	-3	1	1	0				140	3	0	-3	1	1	0				1056	2	-2	1	1	1
	1959	1	4	-1	2	2	1		1959	1	1	4	-1	2	2	1				141	0	-3	1	1	0				141	3	0	-3	1	1	0				1057	2	-4	0	0	1
	1960	1	4	-1	2	2	1		1960	1	1	4	-1	2	2	1				142	0	-3	1	1	1				142	3	0	-3	1	1	1				1058	3	-4	1	0	1
	1961	1	4	-2	2	2	1		1961	1	2	4	-2	2	2	1				143	0	-4	1	1	0				143	4	0	-4	1	1	0				1059	3	-3	1	1	1
	1962	1	4	-2	2	2	1		1962	1	2	4	-2	2	2	1				144	0	-4	1	1	0				144	4	0	-4	1	1	0				1060	4	-4	0	0	0
	1963	1	4	-3	2	2	1		1963	1	3	4	-3	2	2	1				145	0	-4	1	2	1				145	4	0	-4	1	2	1				1061	4	-3	1	1	0
	1964	1	4	-3	2	2	1		1964	1	3	4	-3	2	2	1				146	1	-1	2	0	0				146	0	1	-1	2	0	0				1062	4	-1	2	2	1
	1965	1	4	-4	2	2	1		1965	1	4	4	-4	2	2	1				147	1	-3	2	1	1				147	1	1	-3	2	1	1				1063	4	-1	2	2	1
	1966	1	4	-4	2	2	1		1966	1	4	4	-4	2	2	1				148	3	-2	2	2	1				148	0	3	-2	2	2	1				1064	4	-1	2	2	1
	1967	3	4	0	2	2	1		1967	3	0	4	0	2	2	1				149	3	0	1	1	1				149	0	3	0	1	1	1				1065	4	-1	2	2	1
	1968	3	4	0	2	2	1		1968	3	0	4	0	2	2	1				150	3	0	1	1	1				150	0	3	0	1	1	1				1066	0	-3	1	0	0
	1969	3	4	0	2	2	0		1969	3	2	4	0	2	2	0				151	3	-1	2	2	1				151	1	3	-1	2	2	1				1067	0	-3	1	0	1
	1970	3	4	0	2	2	0		1970	3	2	4	0	2	2	0				152	3	-1	1	1	1				152	1	3	-1	1	1	1				1068	1	-3	1	1	1
	1971	3	4	-1	2	2	1		1971	3	3	4	-1	2	2	1				153	3	0	2	2	1				153	1	3	0	2	2	1				1069	1	-3	1	1	1
	1972	3	4	-2	2	2	0		1972	3	4	4	-2	2	2	0				154	4	0	2	2	1				154	0	4	0	2	2	1				1070	3	-1	1	1	1
	1973	4	4	0	2	2	0		1973	4	0	4	0	2	2	0				155	4	-3	2	2	1				155	4	4	-3	2	2	1				1071	3	-1	1	1	1
	1974	4	4	0	2	2	1		1974	4	0	4	0	2	2	1				156	0	-2	1	1	1				156	3	0	-2	1	1	1				1072	3	0	2	2	1
	1975	4	4	0	2	2	1		1975	4	1	4	0	2	2	1				157	0	-2	1	0	1				157	3	0	-2	1	0	1				1073	3	0	2	0	1
	1976	4	4	-2	2	2	1		1976	4	2	4	-2	2	2	1				158	0	-3	1	1	0				158	4	0	-3	1	1	0				1074	4	-1	2	1	1
	1977	4	4	-1	1	1	1		1977	4	2	4	-1	1	1	1				159	0	-3	1	0	0				159	4	0	-3	1	0	0				1075	4	0	2	1	1
	1978	4	4	-2	2	2	0		1978	4	3	4	-2	2	2	0				160	1	-1	2	1	1				160	2	1	-1	2	1	1				1076	0	-3	0	0	1
	1979	1	0	-1	1	0	0		1979	1	0	0	-1	1	0	0				161	2	-1	2	1	0				161	2	2	-1	2	1	0				1077	0	-3	0	0	1
	1980	1	0	-2	1	0	0		1980	1	1	0	-2	1	0	0				162	3	0	2	2	1				162	3	3	0	2	2	1				1078	0	-3	2	2	1
	1981	1	0	-1	1	0	0		1981	1	1	0	-1	1	0	0				163	3	-2	1	2	1				163	4	3	-2	1	2	1				1079	1	-2	1	1	0
	1982	1	0	-3	0	0	0		1982	1	2	0	-3	0	0	0				164	3	-1	1	2	1				164	4	3	-1	1	2	1				1080	1	-2	1	1	1
	1983	1	0	-4	1	0	0		1983	1	3	0	-4	1	0	0				165	4	0	2	2	1				165	1	4	0	2	2	1				1081	1	-3	2	2	1
	1984	1	0	-3	1	0	0		1984	1	3	0	-3	1	0	0				166	4	0	2	2	1				166	1	4	0	2	2	1				1082	3	-1	1	1	0
	1985	1	0	-2	1	1	1		1985	1	3	0	-2	1	1	1				167	4	0	1	2	1				167	2	4	0	1	2	1				1083	3	-1	1	1	1
	1986	1	0	-2	1	1	1		1986	1	3	0	-2	1	1	1				168	4	-1	2	2	1				168	3	4	-1	2	2	1				1084	4	0	2	2	1
	1987	1	0	-4	1	0	0		1987	1	4	0	-4	1	0	0				169	0	-2	0	0	1				169	2	0	-2	0	0	1				1085	4	0	2	2	1
	1988	1	0	-3	1	1	0		1988	1	4	0	-3	1	1	0				170	0	-3	0	0	0				170	3	0	-3	0	0	0				1086	4	-1	2	2	1
	1989	1	0	-3	1	1	0		1989	1	4	0	-3	1	1	0				171	0	-3	1	0	0				171	3	0	-3	1	0	0				1087	4	-1	1	1	1
	1990	2	0	-1	2	2	1		1990	2	0	0	-1	2	2	1				172	0	-3	0	0	0				172	3	0	-3	0	0	0				1088	4	-1	1	1	1
	1991	2	0	-1	2	2	1		1991	2	0	0	-1	2	2	1				173	0	-4	2	1	0				173	4	0	-4	2	1	0				1089	4	-1	1	1	1
	1992	2	0	-2	2	1	1		1992	2	1	0	-2	2	1	1				174	0	-4	2	0	0				174	4	0	-4	2	0	0				1090	0	-3	2	2	1
	1993	2	0	-2	2	0	1		1993	2	1	0	-2	2	0	1				175	0	-4	0	0	0				175	4	0	-4	0	0	0				1091	0	-1	2	0	1
	1994	2	0	-3	2	0	0		1994	2	2	0	-3	2	0	0				176	0	-4	2	0	1				176	4	0	-4	2	0	1				1092	1	-3	2	2	1
	1995	2	0	-3	2	0	1		1995	2	2	0	-3	2	0	1				177	1	-1	2	0	1				177	1	1	-1	2	0	1				1093	1	-1	2	2	1
	1996	2	0	-4	1	0	0		1996	2	3	0	-4	1	0	0				178	1	-2	0	0	1				178	2	1	-2	0	0	1				1094	2	-1	2	1	1
	1997	2	0	-4	1	0	1		1997	2	3	0	-4	1	0	1				179	1	-3	0	0	0				179	3	1	-3	0	0	0				1095	2	-1	2	2	1
[truncated: 3,165 more rows]

## Sheet: Figure 6
Figure 6c											Figure 6d											Figure 6e
		n = 178 muscles (excludes muscles with baseline MMS = 5)											n = 248 muscles (excludes muscles with baseline MMS = 5)											n = 210 muscles (excludes muscles with baseline MMS = 5)
AIS A/B/C											AIS A/B/C											AIS A/B/C
	Muscle	Baseline MMS	DST	LT	PP	MEPamp	MEPscore	REC				Muscle	Baseline MMS	DST	LT	PP	SSEPamp	SSEPscore	REC				Muscle	Baseline MMS	DST	LT	PP	CAMP	Fwave	NCSscore	REC
	1	0	-4	1	1	0	0	0				1	0	-4	1	1	0	0	0				1	0	-4	1	1	3.5	20	1	0
	2	0	-3	1	1	0	0	0				2	0	-3	1	1	0	0	0				2	0	-3	1	1	3.4	0	1	0
	3	0	-4	0	0	0	0	0				3	0	-4	0	0	0	0	0				3	0	-4	0	0	2.3	0	1	0
	4	0	-4	0	0	0	0	0				4	0	-4	0	0	0	0	0				4	0	-4	0	0	0.6	0	1	0
	5	0	-4	0	0	0	0	0				5	0	-3	0	0	0	0	0				5	0	-3	0	0	0	0	0	0
	6	0	-4	0	0	0	0	0				6	0	-4	0	0	0	0	0				6	0	-4	0	0	12.2	100	3	0
	7	0	-4	0	0	0	0	0				7	0	-4	0	0	0	0	0				7	0	-4	0	0	4	100	3	0
	8	0	-4	0	0	0	0	0				8	0	-4	0	0	1.67	3	0				8	0	-4	0	0	0.4	0	1	0
	9	0	-4	2	2	0	0	0				9	0	-4	0	0	1.2	3	0				9	0	-4	0	0	1.1	0	1	0
	10	0	-3	0	0	0	0	0				10	0	-4	0	0	0	0	0				10	0	-4	0	0	0.3	0	1	0
	11	0	-4	1	0	0	0	0				11	0	-4	2	2	0	0	0				11	0	-4	2	2	7	0	2	0
	12	0	-4	1	0	0	0	0				12	0	-3	0	0	0	0	0				12	0	-3	0	0	0.9	0	1	0
	13	0	-3	1	0	0	0	0				13	0	-3	1	0	0	0	0				13	0	-3	1	0	3.5	100	2	0
	14	0	-3	1	0	0	0	1				14	0	-3	1	1	0	0	0				14	0	-3	1	1	2.9	60	2	0
	15	0	-4	0	0	0	0	0				15	0	-4	1	0	0	0	0				15	0	-4	1	0	7.7	0	2	0
	16	0	-4	0	0	0	0	0				16	0	-4	1	0	0	0	0				16	0	-4	1	0	6.9	0	2	0
	17	0	-3	1	0	0.82	2	0				17	0	-3	1	0	0	0	0				17	0	-3	1	0	0	0	0	0
	18	0	-3	0	1	0.47	2	0				18	0	-3	1	0	0	0	1				18	0	-3	1	0	0	0	0	1
	19	0	-4	0	0	0	0	0				19	0	-2	1	0	2.19	3	1				19	0	-2	1	0	0.2	0	1	1
	20	0	-4	0	0	0	0	0				20	0	-3	1	0	0	0	0				20	0	-3	1	0	5.5	0	2	0
	21	0	-4	1	0	0	0	1				21	0	-3	0	1	0	0	0				21	0	-3	0	1	3.4	0	1	0
	22	0	-4	2	2	0	0	0				22	0	-4	0	0	0	0	0				22	0	-4	0	0	2.8	0	1	0
	23	0	-3	1	0	0.602	2	1				23	0	-4	0	0	0	0	0				23	0	-4	0	0	3.4	0	1	0
	24	0	-3	2	2	0	0	0				24	0	-4	1	0	0	0	1				24	0	-4	1	0	0	0	0	1
	25	0	-4	1	1	0	0	0				25	0	-4	0	0	0	0	0				25	0	-4	0	0	6.4	100	3	0
	26	0	-4	1	0	0	0	0				26	0	-4	2	2	0	0	0				26	0	-4	2	2	0	0	0	0
	27	0	-3	1	1	0	0	0				27	0	-3	1	0	0	0	1				27	0	-3	1	0	0	0	0	1
	28	0	-4	1	1	0.645	3	1				28	0	-3	0	0	0	0	0				28	0	-3	0	0	5.6	90	3	0
	29	0	-4	1	1	0.618	3	1				29	0	-3	2	2	0	0	0				29	0	-3	2	2	0	0	0	0
	30	0	-4	1	0	0	0	0				30	0	-4	1	1	0	0	0				30	0	-4	1	1	1	0	1	0
	31	0	-4	1	1	0	0	0				31	0	-4	1	0	0	0	0				31	0	-3	1	1	0.6	0	1	0
	32	0	-4	0	0	0	0	0				32	0	-3	1	1	0	0	0				32	0	-4	0	0	4.1	0	2	0
	33	0	-4	0	0	0.2	2	1				33	0	-4	0	0	0	0	0				33	0	-4	0	0	5.7	0	2	0
	34	0	-4	0	0	0	0	1				34	0	-4	0	0	0	0	0				34	0	-4	1	1	3.6	20	1	1
	35	0	-3	0	0	0	0	0				35	0	-4	1	1	2.3	3	1				35	0	-4	1	1	5.7	40	2	1
	36	0	-3	0	0	0	0	0				36	0	-4	1	1	2.5	3	1				36	0	-4	1	0	0	0	1	0
	37	0	-4	0	0	0.31	2	0				37	0	-4	1	0	0	0	0				37	0	-4	1	1	0.7	0	1	0
	38	0	-3	0	0	0	0	0				38	0	-4	1	1	0	0	0				38	0	-4	0	0	0.6	0	1	0
	39	0	-3	0	0	0	0	0				39	0	-4	0	0	0	0	0				39	0	-4	0	0	0.2	0	1	1
	40	0	-3	1	2	0	0	1				40	0	-4	0	0	1.1	2	1				40	0	-4	0	0	0.1	0	1	1
	41	0	-3	1	0	0	0	1				41	0	-4	0	0	1.1	3	1				41	0	-4	0	0	3.4	0	1	0
	42	0	-4	0	0	0	0	0				42	0	-4	0	0	0	0	0				42	0	-3	0	0	0.3	0	1	0
	43	0	-3	0	0	0	0	0				43	0	-3	0	0	0	0	0				43	0	-3	0	0	0.4	0	1	0
	44	0	-3	1	1	0.2	3	0				44	0	-3	0	0	0	0	0				44	0	-4	0	0	5.8	70	3	0
	45	0	-3	1	1	0	0	0				45	0	-4	0	0	0	0	0				45	0	-3	0	0	0	0	0	0
	46	0	-3	1	0	0	0	0				46	0	-3	0	0	2.7	3	0				46	0	-3	0	0	0	0	0	0
	47	0	-3	1	0	0	0	0				47	0	-3	0	0	1.1	3	0				47	0	-3	1	0	1.9	70	2	1
	48	0	-2	0	0	0	0	0				48	0	-3	1	2	0	0	1				48	0	-4	0	0	5.9	100	3	0
	49	0	-4	0	0	0	0	0				49	0	-3	1	0	1.5	3	1				49	0	-3	0	0	3.3	63	2	0
	50	0	-4	0	0	0	0	0				50	0	-4	1	1	0	0	0				50	0	-4	1	1	0.3	0	1	0
	51	0	-4	1	0	0	0	0				51	0	-4	1	1	0	0	0				51	0	-4	1	0	5.6	0	2	0
	52	0	-4	0	0	0	0	0				52	0	-3	1	0	1.6	2	1				52	0	-4	0	0	0	0	0	0
	53	0	-3	0	0	0	0	0				53	0	-3	1	0	2.5	2	1				53	0	-4	0	0	0	0	0	0
	54	0	-3	0	0	0	0	0				54	0	-4	1	0	0	0	0				54	0	-3	1	0	0.7	0	1	0
	55	0	-4	1	1	0	0	0				55	0	-3	1	1	0	0	0				55	0	-3	1	0	0.6	10	1	0
	56	0	-4	1	1	0	0	0				56	0	-3	1	1	0	0	0				56	0	-4	0	0	1.1	0	1	0
	57	0	-3	1	1	0.2	2	1				57	0	-4	0	0	0	0	0				57	0	-4	0	0	1.6	0	1	0
	58	0	-3	1	0	0	0	0				58	0	-4	0	0	0	0	0				58	0	-4	0	0	1.8	0	1	0
	59	0	-3	1	0	0	0	0				59	0	-3	1	0	0	0	0				59	0	-4	1	0	3.9	0	1	0
	60	0	-3	0	0	0	0	0				60	0	-3	1	0	0	0	0				60	0	-4	0	0	4.8	70	3	0
	61	0	-2	0	0	0.1	3	0				61	0	-4	0	0	0	0	0				61	0	-3	0	0	1.4	10	1	0
	62	0	-4	0	0	0	0	0				62	0	-2	0	0	1.1	2	0				62	0	-3	0	0	1.8	0	1	0
	63	0	-4	1	0	0	0	0				63	0	-4	0	0	0	0	0				63	0	-4	2	2	5.8	0	2	0
	64	0	-4	0	1	0	0	1				64	0	-4	0	0	0	0	0				64	0	-3	1	1	0.9	10	1	1
	65	1	-2	0	0	0	0	0				65	0	-4	1	0	1	2	0				65	0	-3	1	1	0	0	0	1
	66	1	-2	0	0	0	0	0				66	0	-4	0	0	0.14	1	0				66	0	-3	0	1	0	0	0	1
	67	1	-2	0	0	0.3	3	1				67	0	-3	0	0	0	0	0				67	0	-3	2	2	12.2	100	3	1
	68	1	-2	0	0	0	0	1				68	0	-3	0	0	0	0	0				68	0	-3	2	2	2.1	40	1	1
	69	1	-4	2	0	0	0	0				69	0	-4	1	1	0	0	0				69	0	-4	0	0	0.4	0	1	0
	70	1	-2	0	0	0.5	2	0				70	0	-4	1	1	0	0	0				70	0	-3	1	1	2.2	40	1	0
	71	1	-3	1	2	0.3	3	1				71	0	-4	2	2	0	0	0				71	0	-3	1	1	1.85	26	1	0
	72	2	-4	2	0	1.8	3	0				72	0	-3	1	1	0	0	1				72	0	-3	0	0	0	0	0	0
	73	2	-3	1	0	0.1	3	1				73	0	-3	1	1	2.22	3	1				73	0	-2	0	0	0	0	0	0
	74	3	0	1	1	0.83	3	1				74	0	-3	0	1	0.53	2	1				74	0	-2	0	1	0.5	0	1	1
	75	3	-2	1	0	6	3	1				75	0	-3	1	0	0	0	0				75	0	-2	1	1	1	20	1	1
	76	3	-2	2	0	0.2	3	1				76	0	-3	1	0	0	0	0				76	0	-2	0	1	1.3	30	1	1
	77	3	-1	2	2	0	0	1				77	0	-3	2	2	0	0	1				77	0	-4	0	2	2.5	0	1	0
	78	3	-1	2	2	0	0	1				78	0	-3	2	2	0	0	1				78	0	-4	0	2	3.7	0	1	0
	79	4	0	1	1	1.68	3	1				79	0	-4	0	0	0	0	0				79	0	-4	0	0	7.3	20	2	0
	80	0	-3	1	0	0.1	2	0				80	0	-3	1	1	0	0	0				80	0	-4	1	0	4.3	0	2	0
	81	0	-2	1	0	0	0	0				81	0	-3	0	0	1.82	3	0				81	0	-4	0	1	5.5	100	3	1
	82	0	-4	1	0	0	0	0				82	0	-2	0	0	5.57	3	0				82	0	-3	1	0	6.3	75	3	1
	83	0	-4	1	1	0	0	0				83	0	-3	2	2	1.3	2	0				83	0	-3	1	0	2.5	0	1	1
	84	0	-4	1	0	0	0	0				84	0	-2	0	1	0	0	1				84	1	-2	0	0	1.8	50	1	1
	85	0	-3	2	0	0	0	1				85	0	-2	1	1	2.5	2	1				85	1	-2	0	0	1.6	70	2	1
	86	0	-3	2	2	0	0	1				86	0	-2	0	1	2	2	1				86	1	-4	2	0	1.5	0	1	0
	87	0	-3	1	1	0	0	0				87	0	-4	0	2	0	0	0				87	1	-3	1	2	0.2	0	1	1
	88	0	-3	1	1	0	0	0				88	0	-4	0	2	0	0	0				88	1	-4	0	0	4.5	0	2	0
	89	0	-3	1	1	0	0	0				89	0	-4	0	0	0	0	0				89	2	-4	2	0	3.1	35	1	0
	90	0	-3	1	0	0	0	0				90	0	-4	1	0	0	0	0				90	2	-2	0	1	1.7	0	1	1
	91	0	-4	1	2	0	0	0				91	0	-4	0	1	0	0	1				91	3	-2	1	0	3	70	2	1
	92	0	-4	2	2	0	0	0				92	0	-3	1	0	0	0	1				92	3	-4	0	0	4.4	0	2	1
	93	0	-4	1	1	0	0	0				93	0	-3	1	0	0	0	1				93	3	-3	1	1	0	0	0	1
	94	0	-4	1	0	0	0	0				94	1	-2	0	0	1.3	3	0				94	4	-3	2	2	0.2	0	1	0
	95	0	-4	1	0	0	0	0				95	1	-2	0	0	2.5	3	0				95	4	-1	0	1	0	0	0	0
	96	0	-4	1	2	0	0	0				96	1	-2	0	0	1.86	2	1				96	4	-3	1	1	0.9	0	1	1
	97	0	-4	1	1	0	0	0				97	1	-2	0	0	1.24	2	1				97	0	-4	2	1	6.9	0	2	0
	98	0	-4	0	0	0	0	0				98	1	-4	2	0	2.2	2	0				98	0	-4	2	0	8	0	2	1
	99	0	-4	0	0	0	0	0				99	1	-2	0	0	0.7	2	0				99	0	-4	1	0	8.3	100	3	0
	100	0	-4	0	0	0.14	3	1				100	1	-3	1	2	0	0	1				100	0	-4	1	1	8.4	100	3	0
	101	0	-4	0	0	0.05	1	1				101	1	-4	0	0	0	0	0				101	0	-4	1	0	10.1	30	2	0
	102	0	-3	2	1	0	0	0				102	2	-4	2	0	2.1	3	0				102	0	-3	1	1	1.9	0	1	0
	103	0	-3	2	0	0	0	0				103	2	-3	1	0	1.57	3	1				103	0	-3	1	1	0.8	0	1	0
	104	0	-2	2	1	0	0	0				104	2	-2	0	1	0	0	1				104	0	-4	1	2	8.5	50	2	1
	105	0	-3	2	0	0	0	1				105	3	0	1	1	6.9	3	1				105	0	-3	1	1	4.7	50	2	0
	106	0	-3	2	0	0	0	1				106	3	-2	1	0	4.27	3	1				106	0	-3	1	0	5.9	100	3	0
	107	0	-4	2	1	0	0	1				107	3	-2	2	0	1.85	3	1				107	0	-4	2	0	0.6	0	1	1
	108	0	-4	2	1	0	0	0				108	3	-4	0	0	1.2	2	1				108	0	-4	0	0	0.4	0	1	0
	109	0	-4	1	0	0	0	0				109	3	-1	2	2	0	0	1				109	0	-4	1	1	7.5	0	2	0
	110	0	-4	0	0	0	0	0				110	3	-1	2	2	0	0	1				110	0	-4	2	1	7.6	0	2	0
	111	0	-3	1	0	0.024	2	0				111	3	-3	1	1	0.65	2	1				111	0	-4	1	1	11.6	30	2	0
	112	0	-3	1	0	0.022	1	0				112	4	0	1	1	5	2	1				112	0	-4	1	0	1.9	0	1	0
	113	0	-3	1	1	0	0	0				113	4	-3	2	2	2.2	3	0				113	0	-4	1	1	6.5	20	2	0
	114	0	-3	1	1	0	0	0				114	4	-1	0	1	2.5	3	0				114	0	-4	1	1	5	0	2	0
	115	0	-4	2	1	0.63	2	0				115	4	-3	1	1	1.22	2	1				115	0	-4	1	0	8.7	20	2	0
	116	0	-4	2	1	0.82	2	0				116	0	-4	2	1	1.8	3	0				116	0	-4	1	2	10.2	0	2	0
	117	1	-2	1	0	0.1	3	1				117	0	-4	2	0	2.4	3	1				117	0	-4	1	1	0.1	0	1	0
	118	1	-3	1	0	0.2	2	0				118	0	-3	1	0	1	2	0				118	0	-4	0	0	4.5	80	3	0
	119	1	-3	2	2	0.3	3	1				119	0	-2	1	0	2.6	2	0				119	0	-4	0	0	5.1	100	3	0
	120	2	-2	1	0	1.3	3	1				120	0	-4	1	0	0	0	0				120	0	-4	0	0	0.7	0	1	1
	121	2	-1	2	1	0	0	1				121	0	-4	1	1	0	0	0				121	0	-4	0	0	1	0	1	1
	122	2	-3	2	2	0.3	3	1				122	0	-4	1	0	1	2	0				122	0	-2	2	1	0	0	1	0
	123	3	-3	1	2	5.4	3	1				123	0	-3	2	0	0.5	2	1				123	0	-4	1	0	4.7	90	3	0
	124	4	-2	2	2	5.3	3	1				124	0	-3	2	2	1.5	3	1				124	0	-4	1	0	1	30	1	0
	125	4	-1	1	0	0.3	2	0				125	0	-3	1	1	0	0	0				125	0	-4	2	1	3.1	50	1	1
	126	0	-4	0	0	3.86	2	0				126	0	-3	1	1	0	0	0				126	0	-4	2	1	6.6	100	3	0
	127	0	-3	0	0	0	0	1				127	0	-4	1	2	0.81	2	1				127	0	-4	1	0	2	0	1	0
	128	0	-4	2	2	4	2	1				128	0	-3	1	1	0.48	1	0				128	0	-4	0	0	1	0	1	0
	129	0	-4	2	2	0.3	2	1				129	0	-3	1	0	0.4	1	0				129	0	-3	1	0	2.9	5	1	0
	130	0	-4	2	2	0	0	0				130	0	-4	2	0	1.1	2	1				130	0	-3	1	0	3.3	60	2	0
	131	0	-4	2	0	0	0	1				131	0	-4	0	0	0	0	0				131	0	-4	1	0	6.8	50	2	0
	132	0	-3	2	0	0.1	2	1				132	0	-4	1	2	0	0	0				132	0	-4	1	0	3.8	40	1	0
	133	0	-2	2	2	0.1	2	1				133	0	-4	2	2	0	0	0				133	0	-4	1	0	7.9	25	2	0
	134	0	-2	1	0	0.1	2	1				134	0	-4	1	1	0	0	0				134	0	-4	1	0	5.7	25	2	1
	135	0	-4	2	2	0.1	3	1				135	0	-4	2	1	0	0	0				135	0	-4	1	0	7.2	85	3	1
	136	0	-4	1	0	0	0	1				136	0	-4	1	1	0	0	0				136	0	-4	1	0	2.7	55	2	1
	137	0	-4	1	1	0	0	0				137	0	-4	1	0	1.5	3	0				137	0	-4	0	0	4.7	0	2	0
	138	0	-4	1	2	0.7	3	1				138	0	-4	1	1	2.5	2	0				138	0	-4	1	0	3.3	75	2	0
	139	0	-4	2	1	0	0	1				139	0	-4	1	1	1.3	2	0				139	0	-4	1	0	0.6	0	1	0
	140	0	-4	2	2	0	0	1				140	0	-4	1	0	2.01	2	0				140	0	-3	1	1	2	0	1	0
	141	0	-3	2	2	0	0	1				141	0	-4	1	2	1.29	2	0				141	0	-3	1	1	1.3	0	1	0
	142	0	-4	1	1	0	0	1				142	0	-4	1	1	0	0	0				142	0	-4	1	1	9.5	0	2	0
	143	0	-4	0	0	0	0	1				143	0	-4	0	0	0	0	0				143	0	-4	1	0	11.4	0	2	1
	144	0	-4	1	2	0.1	2	1				144	0	-4	0	0	0	0	0				144	0	-4	2	0	1.1	0	1	1
	145	0	-3	1	1	0	0	1				145	0	-4	0	0	0.35	1	1				145	0	-4	2	1	2.8	0	1	0
	146	0	-3	1	1	0	0	1				146	0	-4	0	0	0	0	1				146	0	-4	2	1	4	0	2	0
	147	0	-3	1	1	0	0	1				147	0	-3	2	1	1	2	0				147	1	-2	1	0	0.3	100	2	1
	148	0	-2	1	1	0	0	1				148	0	-3	2	0	1.5	2	0				148	1	-3	1	0	1.53	35	1	1
	149	0	-4	1	1	0	0	1				149	0	-2	2	1	0	0	0				149	1	-3	1	0	0.2	0	1	0
	150	0	-4	1	1	0	0	0				150	0	-4	1	0	0	0	0				150	1	-3	2	0	1.3	0	1	1
	151	0	-4	2	0	0	0	1				151	0	-4	1	0	0	0	0				151	2	-2	1	0	1.2	100	2	1
	152	0	-4	1	0	0	0	1				152	0	-4	2	1	1	2	1				152	2	-3	1	0	0.87	0	1	1
	153	0	-4	2	1	0	0	1				153	0	-4	2	1	0.72	2	0				153	2	-1	2	1	0.2	0	1	1
	154	0	-4	2	0	1.3	2	1				154	0	-4	1	0	0	0	0				154	3	-2	1	2	2.9	45	1	1
	155	1	-3	2	2	0.1	2	1				155	0	-4	0	0	0	0	0				155	3	-3	1	2	7.5	75	3	1
	156	1	-4	2	2	0	0	1				156	0	-3	1	0	2.55	2	0				156	3	-1	1	1	0.1	0	1	1
	157	1	-2	2	2	0	0	0				157	0	-3	1	0	0.39	1	0				157	4	-2	2	2	9.2	88	3	1
	158	1	-2	1	2	0.6	2	1				158	0	-4	1	0	0	0	0				158	4	-1	2	1	1.2	75	2	0
	159	1	-4	2	2	0.8	3	1				159	0	-4	1	0	0	0	0				159	4	-1	1	0	4	0	2	0
	160	1	-4	1	0	0.4	2	0				160	0	-4	0	0	0	0	0				160	0	-4	0	0	3.1	80	2	0
	161	1	-4	1	0	0.4	2	1				161	0	-4	1	0	1.7	3	0				161	0	-3	0	0	2.8	100	2	1
	162	1	-4	2	1	0.1	2	1				162	0	-4	1	0	2.2	3	0				162	0	-3	1	1	0.4	0	1	0
	163	1	-4	2	0	0.2	2	1				163	0	-3	1	1	1.5	2	0				163	0	-3	1	1	1.1	0	1	0
	164	1	-3	2	0	0.8	3	1				164	0	-3	1	1	0.61	2	0				164	0	-4	2	2	0.3	80	2	0
	165	1	-2	2	1	1.3	3	1				165	0	-4	1	1	0	0	0				165	0	-4	2	2	10.6	0	2	1
	166	2	-4	2	2	0	0	1				166	0	-4	1	0	0	0	1				166	0	-4	1	1	5.5	60	3	0
	167	2	-3	2	2	0	0	1				167	0	-4	2	0	0	0	1				167	0	-4	1	1	5	100	3	0
	168	2	-4	1	2	0.63	3	1				168	0	-4	2	1	0.46	1	0				168	0	-2	2	2	0.8	90	2	1
	169	2	-4	1	2	0.33	3	1				169	0	-4	2	1	0.21	1	0				169	0	-3	1	1	6.6	100	3	1
	170	2	-3	1	1	1.4	3	1				170	1	-2	1	0	0.3	2	1				170	0	-3	1	1	6.1	100	3	1
	171	2	-3	2	2	1	3	1				171	1	-3	1	0	0	0	0				171	0	-4	1	1	8.9	70	3	1
	172	3	-3	1	1	0	0	1				172	1	-3	2	0	0	0	1				172	0	-4	2	2	0.2	0	1	1
	173	3	-2	2	2	0.3	3	0				173	2	-2	1	0	1.9	2	1				173	0	-4	1	1	0.5	0	1	1
	174	3	-3	2	1	2.5	2	1				174	2	-1	2	1	1	2	1				174	0	-4	1	0	6.7	100	3	1
	175	3	-3	2	2	1.1	3	1				175	3	-3	1	2	0.7	2	1				175	0	-4	1	2	15.4	100	3	1
	176	4	-4	2	2	4.7	3	1				176	3	-1	1	1	0	0	1				176	0	-4	2	1	6.7	100	3	1
	177	4	-4	2	2	5.3	3	1				177	4	-2	2	2	0	0	1				177	0	-4	1	2	10.4	100	3	1
	178	4	-2	2	2	0.4	3	0				178	4	-1	2	1	1.4	2	0				178	0	-3	1	1	6.6	45	2	1
												179	4	-1	1	0	0	0	0				179	0	-3	1	1	4.1	30	2	1
												180	0	-4	0	0	5	2	0				180	0	-4	2	0	6.8	70	3	1
												181	0	-3	0	0	5.5	2	1				181	0	-4	2	1	6	0	2	1
												182	0	-3	1	1	2.5	2	0				182	0	-3	1	1	4.5	60	3	1
												183	0	-3	1	1	1.8	2	0				183	0	-3	1	1	4.4	70	3	1
												184	0	-4	2	2	1.06	2	0				184	0	-3	1	1	2.5	0	1	1
												185	0	-4	2	2	2	3	1				185	0	-2	1	1	1.3	0	1	1
												186	0	-4	2	2	1.8	3	1				186	0	-4	1	1	7	40	2	0
												187	0	-4	2	2	0	1	0				187	0	-4	1	1	0	0	0	0
												188	0	-4	2	0	0.45	1	1				188	0	-3	1	1	0	0	0	0
												189	0	-3	2	0	1.52	3	1				189	0	-4	2	0	8.8	100	3	1
												190	0	-4	2	2	1.3	3	1				190	1	-4	2	2	1.7	0	1	1
												191	0	-4	1	1	0	0	0				191	1	-4	2	2	0.12	0	1	1
												192	0	-2	2	2	3.1	2	1				192	1	-4	2	2	0.5	0	1	1
												193	0	-2	1	0	1.11	3	1				193	1	-2	2	2	0.2	40	1	0
												194	0	-4	1	1	0	0	1				194	1	-4	2	2	1.9	20	1	1
												195	0	-4	2	2	0.5	2	1				195	1	-4	1	0	0	0	1	0
												196	0	-4	1	1	4.2	3	1				196	1	-4	1	0	4.7	38	2	0
												197	0	-4	1	0	0	0	1				197	1	-4	1	0	7	75	3	1
												198	0	-4	1	1	0.3	2	0				198	1	-4	2	1	4.5	30	2	1
												199	0	-4	1	2	1.2	3	1				199	1	-4	2	0	6.6	30	2	1
												200	0	-4	2	1	1.22	3	1				200	2	-4	1	2	3.1	90	2	1
												201	0	-4	2	2	1.5	2	1				201	2	-4	1	2	2.3	40	1	1
												202	0	-3	2	2	0.8	2	1				202	2	-3	1	1	5.1	63	3	1
												203	0	-4	1	1	0	0	1				203	2	-3	2	2	5.8	0	2	1
												204	0	-4	1	2	0	0	1				204	3	-2	2	2	0.7	70	2	0
												205	0	-3	1	1	0	0	1				205	3	-3	2	1	5.6	75	3	1
												206	0	-4	2	0	0	0	1				206	3	-3	2	2	5.6	100	3	1
												207	0	-4	2	1	0	0	1				207	4	-4	2	2	21.3	100	3	1
												208	0	-3	1	1	0	0	1				208	4	-4	2	2	21	100	3	1
												209	0	-3	1	1	0	0	1				209	4	-2	2	2	3	40	1	0
												210	0	-3	1	1	1.6	3	1				210	4	-2	2	2	3	40	1	0
												211	0	-2	1	1	2.6	3	1
												212	0	-4	1	1	0	0	0
												213	0	-4	1	1	3.1	3	0
												214	0	-3	1	1	5.5	3	0
												215	0	-4	2	2	1.21	2	0
												216	0	-3	2	2	0.83	2	0
												217	0	-4	1	0	0	0	1
												218	0	-4	2	0	0.8	3	1
												219	1	-4	2	0	1.31	2	0
												220	1	-3	2	2	3.58	2	1
												221	1	-4	2	2	0	1	1
												222	1	-4	2	2	2.7	3	1
												223	1	-4	2	2	2.23	3	1
												224	1	-2	2	2	2.4	2	0
												225	1	-2	1	2	1.34	3	1
												226	1	-4	2	2	0.6	3	1
												227	1	-4	1	0	3.6	3	0
												228	1	-4	1	0	0	0	0
												229	1	-4	1	0	0.6	2	1
												230	1	-4	2	1	0.63	2	1
												231	1	-4	2	0	0	0	1
												232	1	-3	2	0	0.85	2	0
												233	1	-3	2	0	0.7	2	1
												234	1	-3	2	0	2.4	3	1
												235	1	-2	2	1	1.5	2	1
												236	2	-4	2	2	3.79	2	1
												237	2	-4	1	2	0.48	1	1
												238	2	-4	1	2	0.94	2	1
												239	2	-3	1	1	1.5	3	1
												240	2	-3	2	2	5.6	2	1
												241	3	-3	1	1	1	3	1
												242	3	-2	2	2	4.7	3	0
												243	3	-3	2	1	1.5	3	1
												244	3	-3	2	2	4.4	2	1
												245	4	-4	2	2	1.6	2	1
												246	4	-4	2	2	1	2	1
												247	4	-2	2	2	4.7	3	0
												248	4	-4	1	0	1.58	3	1

## Sheet: Figure 7
Figure 7a		Finger abductors	n = 176 muscles			Figure 7b		Finger abductors	n = 80 muscles			Figure 7d		Finger abductors	n = 213 muscles			Figure 7e		Finger abductors	n = 22 muscles			Figure 7f		Finger abductors	n = 187 muscles			Figure 7h		Finger abductors	n = 305 muscles			Figure 7i		Finger abductors	n = 46 muscles
		MEPneg						MEPpos												CMAPneg						CMAPpos
AIS A/B/C		Motor impairment				AIS A/B/C		Motor impairment				AIS A/B/C						AIS A/B/C		Motor impairment				AIS A/B/C		Motor impairment				AIS A/B/C						AIS A/B/C		Motor impairment
	Muscle	5 - Baseline MMS	Change in MMS				Muscle	5 - Baseline MMS	Change in MMS				Muscle	MMS (change)	MEP ampliture (change)				Muscle	5 - Baseline MMS	Change in MMS				Muscle	5 - Baseline MMS	Change in MMS				Muscle	MMS (change)	CMAP ampliture (change)				Muscle	5 - Baseline MMS	Change in MMS
	1	5	0				1	5	0				1	0	0				1	5	0				1	5	1				1	0	0.4				1	5	0
	2	5	0				2	5	0				2	0	-0.11				2	5	0				2	5	0				2	1	0.6				2	3	0
	3	5	0				3	5	0				3	0	0				3	5	2				3	2	1				3	0	0				3	1	0
	4	5	0				4	5	0				4	0	0				4	5	1				4	4	2				4	0	0				4	1	0
	5	5	0				5	5	0				5	0	-0.1				5	5	0				5	5	1				5	1	2				5	2	0
	6	5	0				6	5	0				6	0	0.1				6	5	1				6	5	1				6	0	1.9				6	5	0
	7	5	0				7	5	0				7	0	0				7	5	0				7	5	1				7	0	0.1				7	5	0
	8	5	0				8	5	0				8	0	0				8	5	0				8	4	2				8	0	0				8	5	0
	9	5	0				9	5	0				9	0	0.301				9	5	0				9	4	0				9	0	2.8				9	5	0
	10	5	0				10	4	0				10	0	-0.03				10	5	0				10	4	0				10	0	2.6				10	5	0
	11	5	0				11	3	0				11	0	0				11	5	0				11	3	2				11	0	2.1				11	5	0
	12	5	0				12	5	0				12	0	0				12	5	0				12	1	-1				12	0	3.9				12	5	0
	13	5	0				13	5	0				13	0	0				13	5	1				13	5	0				13	0	-2				13	4	0
	14	5	0				14	5	0				14	0	0				14	5	1				14	5	0				14	0	-2.4				14	4	0
	15	5	0				15	5	0				15	0	0				15	5	0				15	5	0				15	0	0.8				15	5	0
	16	5	0				16	5	0				16	0	0.3				16	5	0				16	5	0				16	0	1				16	5	5
	17	5	0				17	4	0				17	0	0				17	5	0				17	4	1				17	0	0				17	5	5
	18	5	0				18	1	0				18	0	0				18	5	0				18	5	0				18	0	0				18	5	4
	19	5	0				19	5	0				19	0	0				19	5	0				19	5	0				19	0	2.2				19	5	4
	20	5	0				20	5	0				20	0	0				20	4	-1				20	5	0				20	0	2.3				20	5	1
	21	5	0				21	5	0				21	0	0				21	2	1				21	5	0				21	0	1.5				21	5	4
	22	5	0				22	5	0				22	3	0.6				22	1	-1				22	5	0				22	0	-4				22	5	3
	23	5	4				23	4	0				23	0	0.2										23	5	4				23	1	0.2				23	3	1
	24	5	0				24	2	0				24	1	0.1										24	5	3				24	1	0				24	3	1
	25	5	1				25	1	0				25	0	0										25	4	2				25	0	3.7				25	5	1
	26	5	0				26	5	1				26	0	0										26	5	0				26	0	3.5				26	4	2
	27	5	0				27	5	1				27	0	0										27	5	0				27	0	0				27	2	2
	28	5	0				28	3	1				28	0	0										28	5	0				28	0	0				28	1	1
	29	5	0				29	2	1				29	0	0										29	5	0				29	1	0				29	3	2
	30	5	0				30	1	1				30	0	0.2										30	5	2				30	1	0				30	2	1
	31	5	0				31	4	1				31	0	0										31	5	0				31	0	-4.2				31	5	1
	32	5	0				32	3	1				32	0	0.4										32	5	0				32	0	3.6				32	4	2
	33	5	0				33	1	1				33	1	0										33	5	0				33	0	-0.9				33	3	1
	34	5	0				34	5	1				34	1	0										34	5	4				34	0	0				34	4	1
	35	5	1				35	5	1				35	0	0										35	2	0				35	0	0				35	1	1
	36	5	0				36	5	1				36	0	0										36	5	0				36	0	-2.2				36	1	1
	37	5	0				37	5	1				37	0	0										37	5	1				37	0	-2.2				37	5	2
	38	5	0				38	5	1				38	0	0										38	3	1				38	0	1.1				38	5	1
	39	5	0				39	3	1				39	0	0										39	5	0				39	0	5.3				39	3	1
	40	5	0				40	3	1				40	0	0										40	5	4				40	1	0.5				40	2	1
	41	5	0				41	3	1				41	0	0										41	1	1				41	0	-2.2				41	4	2
	42	5	0				42	2	1				42	1	0										42	5	0				42	0	1.2				42	5	4
	43	5	1				43	2	1				43	0	-0.31										43	5	3				43	0	3.9				43	4	3
	44	5	0				44	1	1				44	0	0										44	5	3				44	4	6.3				44	4	3
	45	5	0				45	1	1				45	0	0										45	5	0				45	3	7				45	2	1
	46	5	0				46	1	1				46	0	0										46	5	0				46	0	5.7				46	4	2
	47	5	0				47	4	2				47	0	0										47	5	0				47	0	4.8
	48	5	0				48	4	2				48	0	0										48	5	0				48	0	0.2
	49	5	0				49	2	2				49	0	0										49	5	1				49	0	5.6
	50	5	0				50	2	2				50	0	0										50	5	0				50	0	0.9
	51	5	0				51	2	2				51	0	0										51	3	1				51	0	-0.6
	52	5	0				52	5	2				52	0	0										52	1	0				52	0	2
	53	5	0				53	5	2				53	3	0.4										53	5	3				53	1	0.8
	54	5	0				54	4	2				54	0	0										54	5	0				54	1	1.1
	55	5	3				55	4	2				55	0	0										55	5	3				55	1	-2.3
	56	5	0				56	4	2				56	0	0										56	4	2				56	0	-2.3
	57	5	0				57	3	2				57	5	1.125										57	5	0				57	0	0
	58	5	0				58	3	2				58	5	0.602										58	4	0				58	0	1.4
	59	5	0				59	5	3				59	0	0										59	4	2				59	0	7.3
	60	5	0				60	3	3				60	0	0										60	5	0				60	0	7.9
	61	5	0				61	5	3				61	0	0.4										61	4	2				61	1	0
	62	5	0				62	5	3				62	0	0										62	4	3				62	1	0
	63	5	0				63	5	3				63	1	-0.602										63	3	3				63	0	-1.5
	64	5	0				64	4	3				64	0	-0.78										64	5	0				64	0	-5.4
	65	5	0				65	4	3				65	0	-0.33										65	5	0				65	0	-3.7
	66	5	0				66	4	3				66	0	0										66	4	2				66	0	-0.5
	67	5	0				67	4	3				67	0	0										67	5	0				67	0	-2.2
	68	5	0				68	4	3				68	0	0										68	5	3				68	0	-1.6
	69	5	0				69	5	4				69	0	0										69	5	0				69	0	-0.2
	70	5	0				70	5	4				70	0	0										70	5	0				70	0	-0.4
	71	5	0				71	4	4				71	0	0										71	4	2				71	0	3.2
	72	5	0				72	5	4				72	0	0										72	5	0				72	0	0.9
	73	5	0				73	5	4				73	0	0										73	5	0				73	0	0.1
	74	5	2				74	4	4				74	0	0										74	5	1				74	0	3.2
	75	5	0				75	4	4				75	2	0										75	5	0				75	0	0
	76	5	0				76	5	5				76	0	0										76	5	0				76	0	0.6
	77	5	0				77	5	5				77	0	0										77	3	1				77	0	4.4
	78	5	2				78	5	5				78	2	0										78	5	0				78	1	1.7
	79	5	3				79	5	5				79	3	4.6										79	5	1				79	0	-1.2
	80	5	0				80	5	5				80	0	0										80	5	1				80	0	-0.98
	81	5	0										81	0	0										81	5	2				81	0	0.4
	82	5	0										82	0	3.2										82	5	0				82	0	0
	83	4	0										83	0	0										83	5	0				83	0	0
	84	4	2										84	0	0										84	5	2				84	0	0
	85	4	0										85	1	0.2										85	5	0				85	0	-0.4
	86	4	0										86	0	-0.5										86	5	0				86	0	-0.9
	87	2	2										87	0	-1										87	2	1				87	0	-0.4
	88	2	2										88	1	1.9										88	2	1				88	0	-4.3
	89	5	0										89	1	-4.3										89	1	0				89	0	0.4
	90	5	0										90	2	3										90	5	1				90	0	-0.2
	91	5	0										91	2	1										91	5	0				91	1	-5.3
	92	5	0										92	2	2.1										92	3	0				92	1	-0.6
	93	5	0										93	2	0.99										93	3	1				93	0	-0.7
	94	5	0										94	1	-0.06										94	5	0				94	0	1.1
	95	5	2										95	0	0										95	5	0				95	0	-4.8
	96	5	0										96	0	0										96	5	0				96	0	-4.3
	97	5	0										97	0	0.2										97	5	0				97	0	-2.3
	98	5	0										98	0	0										98	5	0				98	0	-3
	99	5	0										99	0	0										99	5	0				99	0	0
	100	5	0										100	0	0										100	5	0				100	2	0
	101	5	4										101	2	0										101	5	0				101	0	2.1
	102	5	2										102	0	0										102	5	0				102	0	2.1
	103	5	3										103	0	0										103	5	5				103	0	-1.3
	104	5	0										104	0	0										104	5	0				104	0	-0.7
	105	5	0										105	0	0										105	5	0				105	-1	0.2
	106	5	0										106	2	0										106	5	0				106	-1	0.3
	107	5	0										107	3	0										107	5	0				107	0	0.1
	108	5	0										108	0	0										108	5	0				108	0	2.1
	109	5	0										109	0	0										109	1	0				109	1	0.6
	110	5	0										110	0	0										110	5	0				110	1	2.9
	111	5	0										111	0	0.1										111	5	3				111	3	8.1
	112	5	0										112	0	0										112	5	0				112	3	3.5
	113	5	1										113	0	0										113	5	2				113	0	3.4
	114	5	0										114	0	0										114	2	1				114	0	1.5
	115	5	0										115	0	0										115	5	0				115	3	-1.2
	116	5	0										116	0	0										116	5	3				116	3	-0.3
	117	5	0										117	1	0										117	4	0				117	0	0
	118	5	0										118	0	0										118	4	3				118	0	0
	119	5	0										119	0	-0.13										119	5	0				119	0	1.6
	120	5	0										120	0	0.45										120	5	0				120	0	1.7
	121	5	0										121	2	0.64										121	5	0				121	0	2.9
	122	5	1										122	2	0.55										122	4	0				122	1	-0.3
	123	5	1										123	0	0										123	5	0				123	0	-1.1
	124	5	2										124	0	0										124	5	0				124	3	-1
	125	5	2										125	1	0										125	5	0				125	0	18.9
	126	5	0										126	0	0.47										126	5	0				126	0	0.5
	127	5	0										127	0	0.0549										127	3	2				127	0	1.8
	128	5	0										128	0	-0.022										128	5	0				128	0	0.9
	129	5	0										129	1	0										129	5	3				129	5	0.3
	130	5	0										130	1	0										130	5	0				130	5	0.7
	131	5	0										131	2	0.5										131	5	0				131	0	0
	132	5	0										132	2	0.2										132	5	0				132	0	0
	133	5	0										133	0	0										133	2	1				133	0	-1.6
	134	3	2										134	0	0										134	2	1				134	0	-3.2
	135	5	1										135	0	0										135	5	0				135	0	-0.5
	136	5	3										136	0	0										136	5	5				136	0	-1.1
	137	5	1										137	0	0										137	5	1				137	0	0.1
	138	5	2										138	0	0										138	5	0				138	0	0.6
	139	5	0										139	0	0										139	5	0				139	0	-3.3
	140	5	1										140	0	0										140	3	1				140	0	-5.6
	141	5	1										141	2	1.8										141	5	0				141	0	7
	142	5	2										142	1	1										142	5	0				142	0	5.3
	143	5	1										143	0	2.6										143	5	4				143	0	1
	144	5	1										144	1	0										144	5	5				144	0	3.4
	145	5	2										145	0	0.3										145	5	1				145	1	1.5
	146	5	0										146	3	0.4										146	5	0				146	0	3
	147	5	0										147	0	0.4										147	5	0				147	0	-5.6
	148	5	3										148	1	0.3										148	5	0				148	0	-4.8
	149	5	3										149	2	0.4										149	5	3				149	0	0.6
	150	5	1										150	1	-0.95										150	5	3				150	0	3.5
	151	5	2										151	4	0.293										151	4	3				151	0	1
	152	5	0										152	1	0.034										152	5	1				152	0	0.3
	153	5	1										153	0	0.03										153	5	2				153	0	2.7
	154	5	3										154	1	0.1										154	5	0				154	1	0.6
	155	5	5										155	2	0										155	5	4				155	0	3.2
	156	5	5										156	2	1.4										156	5	0				156	2	6.7
	157	5	5										157	1	1										157	5	0				157	0	1.1
	158	5	5										158	1	0.7										158	5	0				158	0	2.3
	159	5	1										159	0	0.5										159	5	0				159	1	-0.9
	160	5	1										160	2	2										160	4	2				160	1	5.2
	161	5	2										161	0	0.5										161	5	2				161	0	4.7
	162	5	0										162	0	-0.02										162	5	0				162	0	-0.3
	163	5	0										163	0	0										163	5	0				163	0	-8.7
	164	5	1										164	2	0.2										164	2	2				164	1	-3.6
	165	5	2										165	3	0.3										165	5	0				165	0	1.4
	166	5	2										166	3	1.2										166	5	0				166	0	5.3
	167	5	3										167	0	0.2										167	5	0				167	2	5
	168	5	2										168	2	-0.1										168	5	1				168	1	3.1
	169	5	3										169	0	0.3										169	5	0				169	1	2.5
	170	4	2										170	0	0										170	5	0				170	2	5.1
	171	4	4										171	5	0.7										171	5	1				171	1	-2.2
	172	4	3										172	5	0.6										172	5	0				172	1	-4.4
	173	4	0										173	0	1.1										173	5	4				173	0	-5.2
	174	3	2										174	5	1.9										174	5	5				174	0	-2.9
	175	3	3										175	1	0										175	1	1				175	0	-0.2
	176	2	1										176	4	0.5										176	5	0				176	0	-0.4
													177	0	0.08										177	5	0				177	1	0
													178	0	0.39										178	5	0				178	0	-0.7
													179	1	0.5										179	5	2				179	0	0.5
													180	5	0										180	5	1				180	0	0.7
													181	3	1.77										181	5	2				181	1	1.4
													182	2	1.69										182	5	0				182	0	-4
													183	3	1.6										183	5	0				183	1	-0.83
													184	1	0.8										184	5	1				184	0	0.08
													185	1	0.6										185	5	4				185	0	-0.02
													186	0	0.6										186	1	1				186	2	1.1
													187	2	0.3										187	1	1				187	2	0.1
													188	2	0																188	0	0.5
													189	2	0																189	0	-4.6
													190	3	0.7																190	0	0.5
													191	2	0.5																191	0	0
													192	0	1.5																192	0	-7
													193	2	3.3																193	0	1.3
													194	3	1.59																194	0	1
													195	4	2.3																195	0	4.1
													196	3	0.8																196	0	-0.8
													197	0	0.5																197	0	-3.8
													198	4	1																198	3	5.8
													199	3	1.4																199	4	3.7
													200	2	0.3																200	2	2.3
													201	2	0.37																201	0	0.8
													202	1	0.38																202	0	-0.9
													203	2	0.8																203	0	1.2
													204	1	-0.9																204	0	0.2
													205	2	4.8																205	1	-1.7
													206	1	-0.9																206	0	-0.6
													207	1	0.8																207	0	0.9
													208	1	1.16																208	2	2.3
													209	-1	0.2																209	3	1.5
													210	1	2.5																210	0	1.8
													211	1	-3																211	0	0.4
													212	1	-2.4																212	0	0.7
													213	0	1.4																213	0	1.4
																															214	3	0.6
																															215	2	-4.8
																															216	0	-1.1
																															217	0	-0.5
																															218	2	-2.3
																															219	1	-1.4
																															220	2	7.2
																															221	3	7.6
																															222	0	-0.7
																															223	1	0.3
																															224	2	4.9
																															225	1	1
																															226	1	0.5
																															227	1	-5
																															228	0	0.8
																															229	2	6.3
																															230	1	5.2
																															231	3	6.9
																															232	2	3.6
																															233	2	2.4
																															234	1	-1.1
																															235	0	-1.2
																															236	0	-0.7
																															237	0	-1.8
																															238	1	-6.1
																															239	1	-7.1
																															240	1	2.6
																															241	2	5.7
																															242	2	4.6
																															243	2	6.4
																															244	2	5.3
																															245	5	6.4
																															246	0	0
																															247	0	0
																															248	0	-1.7
																															249	3	2
																															250	0	3.3
																															251	0	5.6
																															252	2	8.1
																															253	1	2.8
																															254	1	0.2
																															255	-1	0.4
																															256	0	1.2
																															257	0	1
																															258	0	12.3
																															259	2	8.1
																															260	1	-1
																															261	2	0.2
																															262	2	2.08
																															263	2	0.8
																															264	3	-1.3
																															265	4	-1.2
																															266	2	2.4
																															267	1	1.4
																															268	0	-2.1
																															269	1	-1.7
																															270	2	4.5
																															271	3	4.3
																															272	1	-2.1
																															273	2	0.6
																															274	0	-2.4
																															275	0	0.7
																															276	0	-5.1
																															277	0	0
																															278	0	1.5
																															279	0	0.4
																															280	2	-1
																															281	3	3.9
																															282	1	0
																															283	2	0
																															284	0	1.9
																															285	-1	0.6
																															286	1	6.3
																															287	0	3.9
																															288	2	1.8
																															289	1	-2.6
																															290	1	33.6
																															291	2	13.7
																															292	5	7.5
																															293	5	-1
																															294	0	-2.5
																															295	0	-3.3
																															296	3	0.8
																															297	3	1.2
																															298	0	2.1
																															299	0	-0.7
																															300	3	7.9
																															301	4	-2.9
																															302	3	7.7
																															303	0	4.9
																															304	3	4.1
																															305	2	2.9

## Sheet: Figure 8
Figure 8b		n = 111 (MEP+)				n = 90 (MEP-)				Figure 8d		n = 261 (AIS A)				n = 480 (AIS B/C/D)
AIS A/B/C/D										AIS A/B/C/D
	Individual	Initial impairment (100 - Baseline TMS)	Change (Final - Baseline TMS) - MEP+		Individual	Initial impairment (100 - Baseline TMS)	Change (Final - Baseline TMS) - MEP-				Individual	Initial impairment (100 - Baseline TMS)	Change (Final - Baseline TMS) - AIS A/B		Individual	Initial impairment (100 - Baseline TMS)	Change (Final - Baseline TMS) - C/D
	1	81	31		1	86	6				1	86	6		1	75	2
	2	53	3		2	75	2				2	81	31		2	76	27
	3	66	24		3	85	3				3	85	3		3	100	72
	4	77	10		4	96	8				4	96	8		4	74	56
	5	64	52		5	76	27				5	53	3		5	83	19
	6	28	16		6	37	18				6	73	11		6	76	1
	7	34	19		7	62	45				7	93	12		7	52	2
	8	65	50		8	100	72				8	50	0		8	79	71
	9	55	21		9	55	30				9	50	0		9	55	21
	10	39	29		10	54	21				10	56	6		10	54	6
	11	41	21		11	75	17				11	88	5		11	91	5
	12	46	31		12	100	1				12	99	1		12	93	9
	13	76	0		13	82	0				13	80	9		13	78	17
	14	70	60		14	92	47				14	79	21		14	100	79
	15	64	11		15	91	3				15	52	2		15	78	-2
	16	50	39		16	90	60				16	79	36		16	91	2
	17	66	44		17	41	32				17	69	34		17	98	38
	18	67	57		18	86	3				18	86	8		18	94	5
	19	46	43		19	61	34				19	73	-8		19	99	69
	20	8	5		20	100	5				20	76	6		20	86	3
	21	32	28		21	100	10				21	69	12		21	76	0
	22	70	6		22	83	51				22	77	10		22	66	44
	23	2	2		23	88	6				23	50	0		23	75	5
	24	20	17		24	57	35				24	75	17		24	100	53
	25	52	2		25	75	5				25	100	1		25	78	46
	26	79	54		26	100	53				26	100	0		26	81	45
	27	78	4		27	78	46				27	82	0		27	85	6
	28	38	30		28	100	9				28	92	47		28	84	22
	29	34	4		29	100	0				29	91	3		29	53	3
	30	51	20		30	57	7				30	87	1		30	88	1
	31	34	26		31	81	45				31	90	60		31	84	39
	32	45	36		32	88	14				32	68	4		32	65	23
	33	15	7		33	66	2				33	81	0		33	96	24
	34	17	8		34	57	49				34	100	0		34	50	0
	35	68	35		35	45	37				35	88	4		35	100	29
	36	81	24		36	42	24				36	100	14		36	81	24
	37	64	57		37	88	1				37	67	7		37	76	2
	38	7	-3		38	79	8				38	100	0		38	94	33
	39	4	4		39	100	0				39	100	2		39	68	19
	40	17	8		40	93	5				40	77	-9		40	82	4
	41	45	33		41	83	61				41	87	11		41	96	6
	42	35	19		42	92	8				42	75	58		42	72	8
	43	13	11		43	24	17				43	78	-8		43	66	10
	44	15	13		44	8	3				44	99	3		44	50	0
	45	5	5		45	52	20				45	73	62		45	80	55
	46	51	42		46	81	37				46	68	8		46	91	13
	47	91	30		47	14	13				47	59	7		47	95	9
	48	23	20		48	65	23				48	90	3		48	88	4
	49	11	7		49	96	24				49	48	-4		49	64	7
	50	42	30		50	95	73				50	85	3		50	80	19
	51	20	5		51	83	1				51	54	2		51	58	25
	52	79	2		52	86	10				52	92	8		52	74	18
	53	48	37		53	100	5				53	85	2		53	79	5
	54	15	14		54	28	12				54	84	2		54	85	7
	55	94	6		55	82	4				55	86	7		55	89	8
	56	19	1		56	84	52				56	74	0		56	89	12
	57	74	18		57	76	0				57	50	0		57	70	8
	58	26	14		58	53	42				58	70	53		58	79	21
	59	49	19		59	80	3				59	50	0		59	58	14
	60	10	10		60	77	2				60	100	5		60	98	14
	61	24	23		61	79	5				61	87	7		61	86	14
	62	7	7		62	81	3				62	93	11		62	92	14
	63	85	-1		63	86	2				63	100	0		63	98	33
	64	9	7		64	93	-1				64	97	2		64	99	11
	65	27	19		65	99	11				65	100	16		65	92	7
	66	21	20		66	34	8				66	91	3		66	78	44
	67	2	2		67	100	38				67	64	11		67	98	67
	68	11	5		68	90	40				68	86	6		68	62	5
	69	85	7		69	84	45				69	97	3		69	100	38
	70	76	64		70	80	9				70	77	5		70	55	3
	71	14	13		71	85	6				71	98	7		71	98	5
	72	13	13		72	86	9				72	100	5		72	85	12
	73	78	8		73	43	21				73	100	10		73	95	49
	74	50	38		74	95	49				74	89	38		74	100	1
	75	84	45		75	70	36				75	88	6		75	82	7
	76	58	14		76	100	1				76	100	9		76	91	4
	77	15	9		77	82	7				77	100	0		77	93	12
	78	54	26		78	93	12				78	57	7		78	97	16
	79	40	14		79	99	5				79	79	7		79	88	10
	80	24	17		80	70	41				80	60	7		80	86	8
	81	78	44		81	88	13				81	88	4		81	91	7
	82	77	19		82	97	16				82	88	14		82	88	12
	83	62	5		83	92	15				83	70	6		83	100	1
	84	30	28		84	100	2				84	87	7		84	83	15
	85	26	24		85	92	4				85	66	2		85	62	45
	86	4	4		86	64	39				86	92	12		86	55	30
	87	60	25		87	92	4				87	100	5		87	54	21
	88	54	16		88	88	10				88	74	1		88	66	24
	89	58	35		89	86	8				89	94	14		89	52	46
	90	50	32		90	91	7				90	94	69		90	59	19
	91	76	9								91	78	4		91	82	16
	92	50	47								92	88	14		92	89	50
	93	64	28								93	81	30		93	67	38
	94	98	5								94	100	0		94	86	43
	95	21	21								95	82	52		95	67	40
	96	47	18								96	95	2		96	84	17
	97	65	21								97	85	15		97	95	14
	98	66	53								98	96	0		98	85	38
	99	46	39								99	100	5		99	85	-4
	100	24	13								100	81	5		100	76	32
	101	9	6								101	96	17		101	56	27
	102	19	19								102	100	5		102	68	25
	103	85	46								103	54	4		103	65	24
	104	71	17								104	99	11		104	64	52
	105	52	39								105	60	10		105	88	33
	106	75	5								106	53	3		106	65	50
	107	70	8								107	55	7		107	95	29
	108	25	23								108	77	0		108	78	18
	109	52	2								109	98	3		109	53	33
	110	62	17								110	54	32		110	57	50
	111	18	7								111	100	0		111	68	-20
											112	81	19		112	87	39
											113	93	8		113	51	31
											114	73	13		114	95	77
											115	94	76		115	44	34
											116	79	8		116	59	48
											117	100	0		117	92	69
											118	95	1		118	83	80
											119	93	5		119	93	84
											120	95	7		120	48	25
											121	92	8		121	61	34
											122	93	5		122	62	24
											123	60	8		123	70	60
											124	100	3		124	74	53
											125	50	0		125	47	29
											126	100	0		126	50	39
											127	79	14		127	83	51
											128	95	0		128	68	23
											129	87	1		129	67	57
											130	97	2		130	84	53
											131	85	5		131	57	35
											132	98	4		132	46	43
											133	99	5		133	81	65
											134	100	0		134	53	48
											135	95	13		135	52	2
											136	88	16		136	57	49
											137	100	0		137	45	37
											138	78	26		138	79	54
											139	83	1		139	52	44
											140	86	10		140	67	31
											141	100	5		141	71	29
											142	82	4		142	64	0
											143	76	0		143	56	13
											144	55	5		144	77	1
											145	50	0		145	86	47
											146	78	4		146	56	-3
											147	80	8		147	71	67
											148	75	8		148	56	45
											149	79	5		149	62	43
											150	89	11		150	45	9
											151	75	3		151	94	40
											152	69	0		152	75	10
											153	78	6		153	70	30
											154	73	5		154	83	61
											155	98	0		155	51	20
											156	100	22		156	81	22
											157	98	4		157	80	8
											158	96	2		158	45	36
											159	98	5		159	96	37
											160	92	5		160	81	37
											161	87	3		161	63	4
											162	82	15		162	100	76
											163	100	3		163	61	38
											164	97	5		164	95	73
											165	90	2		165	68	35
											166	94	13		166	84	52
											167	91	11		167	57	14
											168	59	5		168	89	2
											169	68	13		169	72	54
											170	61	5		170	49	39
											171	98	9		171	74	46
											172	75	2		172	67	0
											173	80	5		173	62	21
											174	93	3		174	70	59
											175	99	14		175	100	4
											176	57	7		176	55	18
											177	76	8		177	72	12
											178	91	4		178	90	7
											179	69	47		179	90	4
											180	50	0		180	89	26
											181	100	3		181	64	57
											182	58	1		182	46	13
											183	100	0		183	76	22
											184	97	5		184	64	59
											185	80	3		185	77	50
											186	77	2		186	49	21
											187	79	2		187	75	23
											188	94	6		188	66	41
											189	60	10		189	91	30
											190	76	11		190	76	73
											191	95	10		191	78	14
											192	80	6		192	58	35
											193	85	-1		193	49	19
											194	62	15		194	76	64
											195	60	10		195	49	34
											196	81	3		196	75	35
											197	78	8		197	90	21
											198	92	8		198	84	45
											199	86	2		199	83	-3
											200	98	7		200	79	40
											201	82	9		201	54	26
											202	96	0		202	86	6
											203	50	0		203	74	31
											204	86	6		204	67	10
											205	93	-1		205	73	73
											206	94	12		206	68	23
											207	86	10		207	47	20
											208	86	24		208	76	45
											209	64	13		209	77	19
											210	94	9		210	55	41
											211	64	8		211	72	63
											212	93	6		212	90	40
											213	93	9		213	60	25
											214	100	0		214	84	45
											215	100	0		215	54	16
											216	95	10		216	67	33
											217	70	14		217	58	35
											218	100	5		218	70	36
											219	56	6		219	64	28
											220	59	2		220	47	18
											221	73	21		221	65	21
											222	80	9		222	81	21
											223	85	6		223	66	53
											224	86	9		224	64	39
											225	50	0		225	40	30
											226	76	9		226	85	46
											227	98	5		227	72	22
											228	50	0		228	75	0
											229	99	5		229	52	39
											230	90	8		230	56	36
											231	88	13		231	69	27
											232	92	15		232	59	28
											233	100	2		233	81	62
											234	92	4		234	67	30
											235	92	4		235	62	21
											236	71	17		236	80	1
											237	90	8		237	83	53
											238	86	4		238	60	2
											239	75	5		239	87	34
											240	58	3		240	37	18
											241	84	5		241	23	20
											242	70	8		242	34	16
											243	100	0		243	29	19
											244	62	17		244	14	11
											245	50	0		245	50	0
											246	57	6		246	50	-14
											247	92	8		247	52	24
											248	85	7		248	48	41
											249	53	29		249	14	11
											250	82	7		250	13	13
											251	91	5		251	57	30
											252	35	18		252	48	22
											253	75	9		253	50	46
											254	50	0		254	5	-8
											255	69	-2		255	53	43
											256	99	11		256	28	16
											257	71	16		257	34	19
											258	50	34		258	39	29
											259	86	12		259	41	21
											260	50	4		260	41	32
											261	72	34		261	16	16
															262	17	16
															263	46	31
															264	16	9
															265	14	2
															266	36	20
															267	21	19
															268	40	27
															269	20	11
															270	43	19
															271	3	2
															272	4	1
															273	8	-11
															274	20	6
															275	59	30
															276	15	13
															277	29	29
															278	15	8
															279	28	23
															280	27	27
															281	28	24
															282	2	2
															283	35	28
															284	42	42
															285	17	12
															286	62	55
															287	8	8
															288	39	18
															289	34	34
															290	8	5
															291	32	28
															292	2	2
															293	20	17
															294	8	7
															295	40	23
															296	11	9
															297	42	24
															298	32	29
															299	22	13
															300	33	16
															301	5	-2
															302	48	20
															303	12	4
															304	28	23
															305	15	11
															306	5	4
															307	8	2
															308	10	7
															309	22	17
															310	18	6
															311	11	4
															312	22	5
															313	4	1
															314	8	3
															315	22	0
															316	45	38
															317	28	13
															318	23	9
															319	17	7
															320	38	0
															321	38	30
															322	34	4
															323	12	6
															324	13	7
															325	34	26
															326	24	17
															327	15	7
															328	36	33
															329	32	17
															330	17	8
															331	8	3
															332	52	20
															333	14	13
															334	24	22
															335	26	23
															336	30	27
															337	27	24
															338	12	10
															339	12	1
															340	18	-5
															341	37	23
															342	51	10
															343	12	7
															344	48	21
															345	21	11
															346	30	18
															347	28	12
															348	53	42
															349	52	29
															350	18	18
															351	22	17
															352	33	23
															353	25	19
															354	31	24
															355	28	23
															356	18	16
															357	43	10
															358	27	27
															359	27	21
															360	6	6
															361	4	3
															362	8	4
															363	20	19
															364	41	24
															365	2	2
															366	58	6
															367	24	24
															368	8	8
															369	43	37
															370	32	27
															371	18	11
															372	22	20
															373	20	10
															374	3	3
															375	11	-2
															376	16	12
															377	26	12
															378	26	21
															379	7	-3
															380	4	4
															381	17	8
															382	45	33
															383	41	32
															384	35	19
															385	13	11
															386	15	13
															387	5	5
															388	51	42
															389	26	15
															390	23	20
															391	11	7
															392	42	30
															393	51	28
															394	50	31
															395	34	25
															396	12	7
															397	20	5
															398	48	37
															399	15	14
															400	19	1
															401	26	14
															402	44	38
															403	10	10
															404	4	4
															405	24	23
															406	45	42
															407	7	7
															408	7	7
															409	44	22
															410	37	33
															411	18	17
															412	2	2
															413	9	7
															414	29	22
															415	27	19
															416	21	20
															417	2	2
															418	11	5
															419	31	1
															420	45	35
															421	41	33
															422	7	7
															423	14	13
															424	26	14
															425	13	13
															426	37	17
															427	2	2
															428	10	10
															429	42	32
															430	50	38
															431	28	19
															432	15	9
															433	27	12
															434	40	14
															435	24	17
															436	2	2
															437	34	8
															438	30	28
															439	26	24
															440	54	41
															441	10	10
															442	32	14
															443	8	8
															444	7	5
															445	4	4
															446	19	11
															447	50	32
															448	14	14
															449	43	21
															450	50	47
															451	21	21
															452	33	7
															453	52	24
															454	27	6
															455	46	39
															456	24	13
															457	35	35
															458	70	41
															459	9	6
															460	19	19
															461	6	0
															462	25	23
															463	52	2
															464	18	7
															465	27	27
															466	14	-10
															467	44	19
															468	30	20
															469	31	28
															470	18	11
															471	19	-2
															472	17	16
															473	46	26
															474	38	31
															475	40	22
															476	13	3
															477	27	22
															478	8	6
															479	35	30
															480	0	0

## Sheet: Supp Fig 6
				Supplementary Figure 6a-b
				Elbow flexors											Elbow flexors											Wrist extensors											Wrist extensors											Elbow extensors
				Left			MMS >=3 ? (1 - yes, 0 - No)								Right			MMS >=3 ? (1 - yes, 0 - No)								Left			MMS >=3 ? (1 - yes, 0 - No)								Right			MMS >=3 ? (1 - yes, 0 - No)								Left
				Patientennummer	AIS	Dst. Muscle to ML	Very acute	Acute I	Acute II	Acute III	Chronic				Patientennummer	AIS	Dst. Muscle to ML	Very acute	Acute I	Acute II	Acute III	Chronic				Patientennummer	AIS	Dst. Muscle to ML	Very acute	Acute I	Acute II	Acute III	Chronic				Patientennummer	AIS	Dst. Muscle to ML	Very acute	Acute I	Acute II	Acute III	Chronic				Patientennummer	AIS
				555408	A	-4	1	1	1	1	1				511064	A	-4	0	0	0	0	0				555407	A	-4	0	0	0	0	0				555407	A	-4	0	0	0	0	0				555561	A
				511064	A	-4	0	0	0	0	0				160013	A	-4	0	0	1	0	1				61477	A	-4	0	0	0	0	0				340005	A	-4	1	1	1	1	1				555489	A
				160013	A	-4	0	0	1	1	1				90031	A	-4	0	0	0	0	0				60739	A	-4	0	0	1	1	1				61477	A	-4	0	0	0	0	0				555250	A
				90031	A	-4	0	0	0	0	0				90008	A	-4	0	0	0	1	1				60149	A	-4	0	0	0	0	0				60739	A	-4	0	0	1	1	1				533099	A
				90008	A	-4	0	0	0	1	1				50035	A	-4	0	0	0	0	0															60149	A	-4	0	0	0	0	0				533051	A
				50035	A	-4	0	0	0	0	0				20150	A	-4	1	1	1	1	1				Patientennummer	AIS	Dst. Muscle to ML	Very acute	Acute I	Acute II	Acute III	Chronic															533050	A
				20150	A	-4	1	1	1	1	1															555561	A	-3	1	1	1	1	1				Patientennummer	AIS	Dst. Muscle to ML	Very acute	Acute I	Acute II	Acute III	Chronic				522212	A
															Patientennummer	AIS	Dst. Muscle to ML	Very acute	Acute I	Acute II	Acute III	Chronic				555489	A	-3	0	0	0	0	0				555561	A	-3	1	1	1	1	1				522139	A
				Patientennummer	AIS	Dst. Muscle to ML	Very acute	Acute I	Acute II	Acute III	Chronic				555407	A	-3	0	0	0	0	0				555250	A	-3	0	0	0	0	0				555489	A	-3	0	0	0	0	0				511320	A
				555407	A	-3	0	0	0	0	0				340005	A	-3	1	1	1	1	1				533099	A	-3	0	0	0	0	0				555408	A	-3	1	1	1	1	1				511241	A
				61477	A	-3	0	0	0	0	1				61477	A	-3	0	0	0	1	1				533051	A	-3	0	0	1	1	1				555250	A	-3	0	0	0	0	0				511157	A
				60739	A	-3	0	0	1	1	1				60739	A	-3	0	0	1	1	1				533050	A	-3	0	0	0	0	0				533099	A	-3	0	0	0	0	0				340005	A
				60149	A	-3	1	1	1	1	1				60149	A	-3	1	1	1	1	1				522212	A	-3	0	0	0	0	0				533051	A	-3	0	0	1	1	1				200044	A
																										522139	A	-3	1	1	1	1	1				533050	A	-3	0	0	0	1	1				160011	A
				Patientennummer	AIS	Dst. Muscle to ML	Very acute	Acute I	Acute II	Acute III	Chronic				Patientennummer	AIS	Dst. Muscle to ML	Very acute	Acute I	Acute II	Acute III	Chronic				511320	A	-3	0	0	0	0	1				522212	A	-3	0	0	0	0	0				90127	A
				555561	A	-2	1	1	1	1	1				555561	A	-2	1	1	1	1	1				511241	A	-3	1	1	1	1	1				522139	A	-3	1	1	1	1	1				90039	A
				555489	A	-2	0	0	0	0	0				555489	A	-2	0	0	0	0	0				511157	A	-3	1	1	1	1	1				511333	A	-3	1	1	1	1	1				61710	A
				555250	A	-2	0	0	0	0	1				555408	A	-2	1	1	1	1	1				340005	A	-3	1	1	1	1	1				511320	A	-3	0	0	0	0	0				60143	A
				533099	A	-2	0	0	0	1	1				555250	A	-2	0	0	0	0	1				200044	A	-3	0	0	0	0	0				511157	A	-3	1	1	1	1	1				50037	A
				533051	A	-2	0	0	1	1	1				533099	A	-2	0	0	0	0	0				160011	A	-3	0	0	0	0	0				200044	A	-3	0	0	0	0	0				50026	A
				533050	A	-2	1	1	1	1	1				533051	A	-2	0	0	1	1	1				90127	A	-3	0	0	0	1	1				160011	A	-3	0	0	0	0	0				50004	A
				522212	A	-2	1	1	1	1	1				533050	A	-2	1	1	1	1	1				90039	A	-3	0	0	0	0	0				90127	A	-3	0	0	0	1	1				40155	A
				522139	A	-2	1	1	1	1	1				522212	A	-2	1	1	1	1	1				61710	A	-3	0	0	0	0	0				90039	A	-3	0	0	0	0	0				20163	A
				511320	A	-2	1	1	1	1	1				522139	A	-2	1	1	1	1	1				60143	A	-3	1	1	1	1	1				61710	A	-3	0	0	0	0	0
				511241	A	-2	1	1	1	1	1				511333	A	-2	1	1	1	1	1				50037	A	-3	0	0	0	0	0				60143	A	-3	1	1	1	1	1				Patientennummer	AIS
				511157	A	-2	1	1	1	1	1				511320	A	-2	1	1	1	1	1				50026	A	-3	0	0	0	0	1				50037	A	-3	0	0	0	0	0				555484	A
				340005	A	-2	1	1	1	1	1				511157	A	-2	1	1	1	1	1				50004	A	-3	0	0	0	0	0				50026	A	-3	0	0	0	0	1				555478	A
				200044	A	-2	0	0	0	0	1				200044	A	-2	0	0	0	0	0				40155	A	-3	0	0	1	1	1				50004	A	-3	0	0	0	0	0				555458	A
				160011	A	-2	0	0	0	0	0				160011	A	-2	0	0	0	0	0				20163	A	-3	0	0	0	1	1				40155	A	-3	0	0	1	1	1				555294	A
				90127	A	-2	0	0	1	1	1				90127	A	-2	0	0	1	1	1																										555219	A
				90039	A	-2	0	0	0	0	0				90039	A	-2	0	0	0	0	0				Patientennummer	AIS	Dst. Muscle to ML	Very acute	Acute I	Acute II	Acute III	Chronic				Patientennummer	AIS	Dst. Muscle to ML	Very acute	Acute I	Acute II	Acute III	Chronic				533076	A
				61710	A	-2	0	0	0	0	0				61710	A	-2	0	0	0	0	0				555484	A	-2	1	1	1	1	1				555484	A	-2	0	0	0	1	1				533067	A
				60143	A	-2	1	1	1	1	1				60143	A	-2	1	1	1	1	1				555478	A	-2	0	0	0	0	0				555458	A	-2	0	0	1	1	1				533054	A
				50037	A	-2	0	0	0	0	0				50037	A	-2	0	0	0	0	0				555458	A	-2	0	0	1	1	1				555320	A	-2	0	0	0	0	0				522124	A
				50026	A	-2	0	0	0	1	1				50026	A	-2	0	0	0	1	1				555294	A	-2	0	0	0	0	0				555294	A	-2	0	0	0	0	1				522072	A
				50004	A	-2	0	0	0	0	0				50004	A	-2	0	0	0	0	0				555219	A	-2	0	0	0	0	1				555219	A	-2	0	0	0	0	1				522051	A
				40155	A	-2	1	1	1	1	1				40155	A	-2	1	1	1	1	1				533076	A	-2	0	0	0	0	0				533114	A	-2	0	1	1	1	1				511088	A
				20163	A	-2	0	0	1	1	1															533067	A	-2	0	0	0	0	1				533076	A	-2	0	0	0	0	0				340010	A
															Patientennummer	AIS	Dst. Muscle to ML	Very acute	Acute I	Acute II	Acute III	Chronic				533054	A	-2	0	0	0	0	0				533054	A	-2	0	0	0	0	0				300179	A
				Patientennummer	AIS	Dst. Muscle to ML	Very acute	Acute I	Acute II	Acute III	Chronic				555484	A	-1	0	0	0	0	0				522124	A	-2	0	0	0	0	0				522072	A	-2	0	0	0	0	0				230053	A
				555484	A	-1	0	0	0	0	0				555458	A	-1	0	1	1	1	1				522072	A	-2	0	0	0	0	0				522051	A	-2	0	0	1	1	1				180037	A
				555478	A	-1	0	0	0	0	1				555320	A	-1	0	0	1	1	1				522051	A	-2	0	0	0	0	0				511088	A	-2	0	0	0	0	0				180016	A
				555458	A	-1	0	1	1	1	1				555294	A	-1	0	1	1	1	1				511088	A	-2	0	0	0	0	0				300179	A	-2	0	0	0	0	0				180011	A
				555294	A	-1	0	1	1	1	1				555219	A	-1	0	1	1	1	1				340010	A	-2	0	0	0	1	1				230053	A	-2	0	0	0	0	0				180001	A
				555219	A	-1	0	0	0	0	1				533114	A	-1	0	1	1	1	1				300179	A	-2	0	0	0	0	0				180037	A	-2	0	0	0	0	1				160158	A
				533076	A	-1	0	0	0	0	0				533076	A	-1	0	0	0	0	0				230053	A	-2	0	0	0	0	1				180016	A	-2	0	0	0	0	0				160036	A
				533067	A	-1	0	0	0	1	1				533054	A	-1	0	0	0	0	0				180037	A	-2	0	0	0	1	1				180011	A	-2	0	0	0	0	0				160032	A
				533054	A	-1	0	0	0	0	0				522072	A	-1	0	0	0	0	0				180016	A	-2	0	0	0	0	0				180001	A	-2	0	0	0	0	1				130055	A
				522124	A	-1	0	0	0	0	0				522051	A	-1	0	1	1	1	1				180011	A	-2	0	0	0	0	0				160036	A	-2	0	0	0	0	0				130053	A
				522072	A	-1	0	0	0	0	0				511088	A	-1	0	1	1	1	1				180001	A	-2	0	0	0	0	0				160032	A	-2	0	0	0	0	0				130052	A
				522051	A	-1	0	0	1	1	1				300179	A	-1	0	0	1	1	1				160158	A	-2	0	0	0	0	0				130055	A	-2	0	0	0	0	1				100060	A
				511088	A	-1	0	0	0	0	1				230053	A	-1	0	0	0	0	1				160036	A	-2	0	0	1	0	0				130053	A	-2	0	0	0	0	0				100020	A
				340010	A	-1	0	1	1	1	1				180037	A	-1	0	1	1	1	1				160032	A	-2	0	0	0	0	0				130052	A	-2	0	0	0	0	0				90260	A
				300179	A	-1	0	0	0	1	1				180016	A	-1	0	0	0	0	1				130055	A	-2	0	0	0	1	1				100060	A	-2	0	0	0	0	0				90112	A
				230053	A	-1	0	1	1	1	1				180011	A	-1	0	0	0	0	0				130053	A	-2	0	0	0	0	0				90158	A	-2	0	0	0	0	1				90090	A
				180037	A	-1	0	1	1	1	1				180001	A	-1	0	0	0	0	1				130052	A	-2	0	0	0	1	0				90112	A	-2	0	0	0	0	0				90072	A
				180016	A	-1	0	0	0	0	1				160036	A	-1	0	0	0	0	0				100060	A	-2	0	0	0	0	0				90090	A	-2	0	0	0	0	0				90049	A
				180011	A	-1	0	0	0	0	0				160032	A	-1	0	0	0	0	0				100020	A	-2	0	0	0	0	0				90072	A	-2	0	0	0	0	0				90033	A
				180001	A	-1	0	0	0	0	0				130055	A	-1	0	0	1	1	1				90260	A	-2	0	0	0	1	1				90049	A	-2	0	0	0	0	0				90014	A
				160158	A	-1	0	0	1	1	1				130053	A	-1	0	0	0	0	0				90112	A	-2	0	0	0	0	0				90033	A	-2	0	0	0	0	0				80026	A
				160036	A	-1	0	0	1	0	0				130052	A	-1	0	0	0	1	1				90090	A	-2	0	0	0	0	0				90014	A	-2	0	0	1	1	1				61584	A
				160032	A	-1	0	0	0	0	0				100060	A	-1	0	1	1	1	1				90072	A	-2	0	0	0	0	0				80026	A	-2	0	1	1	1	1				61487	A
				130055	A	-1	0	0	1	1	1				90158	A	-1	0	0	1	1	1				90049	A	-2	0	0	0	0	0				61487	A	-2	0	0	0	0	0				60787	A
				130053	A	-1	0	0	0	0	0				90112	A	-1	0	0	0	0	0				90033	A	-2	0	0	0	0	0				60787	A	-2	0	0	0	0	0				60072	A
				130052	A	-1	0	0	0	1	1				90090	A	-1	0	0	0	0	0				90014	A	-2	0	0	1	1	1				60072	A	-2	0	0	0	0	0				60057	A
				100060	A	-1	0	1	1	1	1				90072	A	-1	0	0	0	0	0				80026	A	-2	0	1	1	1	1				60057	A	-2	0	0	0	0	0				60054	A
				100020	A	-1	0	0	1	1	1				90049	A	-1	0	0	0	1	1				61584	A	-2	0	0	1	1	1				60054	A	-2	0	1	1	1	1				40030	A
				90260	A	-1	0	1	1	1	1				90033	A	-1	0	1	1	1	1				61487	A	-2	0	0	0	0	0				40030	A	-2	0	0	0	0	0				40020	A
				90112	A	-1	0	0	0	1	1				90014	A	-1	0	0	1	1	1				60787	A	-2	0	0	0	0	0				40020	A	-2	0	0	0	0	0				40014	A
				90090	A	-1	0	0	1	1	1				80026	A	-1	0	1	1	1	1				60072	A	-2	0	0	0	0	0				40014	A	-2	0	0	0	0	0
				90072	A	-1	0	0	0	0	0				61487	A	-1	0	0	0	0	0				60057	A	-2	0	1	1	1	1				20163	A	-2	0	0	0	0	0				Patientennummer	AIS
				90049	A	-1	0	0	0	0	0				60787	A	-1	0	0	0	0	0				60054	A	-2	0	1	1	1	1															555559	A
				90033	A	-1	0	0	1	1	1				60072	A	-1	0	0	0	0	0				40030	A	-2	0	0	0	1	1				Patientennummer	AIS	Dst. Muscle to ML	Very acute	Acute I	Acute II	Acute III	Chronic				555384	A
				90014	A	-1	0	0	1	1	1				60057	A	-1	0	1	1	1	1				40020	A	-2	0	0	0	0	0				555559	A	-1	0	0	1	1	1				555330	A
				80026	A	-1	0	1	1	1	1				60054	A	-1	0	1	1	1	1				40014	A	-2	0	0	0	0	0				555478	A	-1	0	1	1	1	1				555320	A
				61584	A	-1	0	1	1	1	1				40030	A	-1	0	0	1	1	1															555384	A	-1	0	0	1	1	1				533070	A
				61487	A	-1	0	0	0	0	1				40020	A	-1	0	0	0	0	0				Patientennummer	AIS	Dst. Muscle to ML	Very acute	Acute I	Acute II	Acute III	Chronic				555330	A	-1	1	0	0	0	0				533042	A
				60787	A	-1	0	0	0	0	0				40014	A	-1	0	0	0	0	0				555559	A	-1	0	0	1	1	1				533070	A	-1	0	1	1	1	1				522235	A
				60072	A	-1	0	0	0	0	0				20163	A	-1	0	0	0	1	0				555384	A	-1	0	0	1	1	1				533067	A	-1	0	0	0	1	1				522173	A
				60057	A	-1	0	1	1	1	1															555330	A	-1	0	0	0	0	0				533042	A	-1	1	1	0	1	1				522149	A
				60054	A	-1	0	1	1	1	1															555320	A	-1	0	0	0	0	0				522235	A	-1	0	0	0	1	1				522053	A
				40030	A	-1	0	0	1	1	1				Patientennummer	AIS	Dst. Muscle to ML	Very acute	Acute I	Acute II	Acute III	Chronic				533070	A	-1	0	1	1	1	1				522173	A	-1	0	0	0	1	1				522016	A
				40020	A	-1	0	0	0	0	0				555414	D	-4	1	1	1	1	1				533042	A	-1	1	1	1	1	1				522149	A	-1	0	0	1	1	1				511313	A
				40014	A	-1	0	0	0	0	0				511245	D	-4	1	1	1	1	1				522235	A	-1	0	0	0	0	1				522124	A	-1	0	0	0	0	0				511255	A
															511228	D	-4	1	1	1	1	1				522173	A	-1	0	0	1	1	1				522053	A	-1	0	0	0	0	0				511196	A
															511129	D	-4	1	1	1	1	1				522149	A	-1	0	0	1	1	1				522016	A	-1	1	1	1	1	1				511194	A
				Patientennummer	AIS	Dst. Muscle to ML	Very acute	Acute I	Acute II	Acute III	Chronic				100044	D	-4	1	1	1	1	1				522053	A	-1	0	0	1	1	1				511313	A	-1	0	0	1	1	1				511181	A
				555540	D	-4	0	0	1	1	1				90074	D	-4	1	1	1	1	1				522016	A	-1	1	1	1	1	1				511255	A	-1	1	1	1	1	1				230019	A
				511228	D	-4	0	1	1	1	1				90030	D	-4	1	1	1	1	1				511313	A	-1	0	0	1	1	1				511194	A	-1	1	1	1	1	1				180028	A
				511129	D	-4	1	1	1	1	1				60085	D	-4	1	1	1	1	1				511255	A	-1	1	1	1	1	1				511181	A	-1	1	1	1	1	1				160193	A
				100044	D	-4	1	1	1	1	1															511196	A	-1	0	1	0	1	1				340010	A	-1	1	1	0	1	1				130154	A
				90074	D	-4	1	1	1	1	1				Patientennummer	AIS	Dst. Muscle to ML	Very acute	Acute I	Acute II	Acute III	Chronic				511194	A	-1	1	1	1	1	1				230019	A	-1	0	0	0	0	0				100062	A
				90030	D	-4	0	0	0	0	0				555540	D	-3	0	1	1	1	1				511181	A	-1	1	1	1	1	1				180028	A	-1	0	0	0	0	0				100048	A
															555502	D	-3	0	0	1	1	1				230019	A	-1	0	0	0	0	0				160193	A	-1	1	1	1	1	1				90158	A
				Patientennummer	AIS	Dst. Muscle to ML	Very acute	Acute I	Acute II	Acute III	Chronic				555298	D	-3	1	1	1	1	1				180028	A	-1	0	0	0	0	0				160158	A	-1	0	0	0	0	0				90036	A
				555600	D	-3	0	1	1	1	1				511299	D	-3	1	1	1	1	1				160193	A	-1	0	0	0	0	0				100062	A	-1	0	1	1	1	1				90032	A
				555502	D	-3	0	1	1	1	1				511280	D	-3	0	1	1	1	1				130154	A	-1	1	1	1	1	1				100048	A	-1	0	0	0	1	1				90026	A
				555298	D	-3	1	1	1	1	1				511118	D	-3	1	1	1	1	1				100062	A	-1	1	1	1	1	1				100020	A	-1	0	0	0	0	0				61361	A
				511306	D	-3	1	1	1	1	1				100174	D	-3	1	1	1	1	1				100048	A	-1	0	0	0	1	1				90260	A	-1	0	0	0	1	1				60770	A
				511299	D	-3	1	1	1	1	1				90188	D	-3	1	1	1	1	1				90158	A	-1	0	0	0	0	0				90036	A	-1	1	1	1	1	1				60746	A
				511245	D	-3	1	1	1	1	1				60542	D	-3	0	1	1	1	1				90036	A	-1	1	1	1	1	1				90032	A	-1	0	0	0	1	1				60146	A
				511118	D	-3	1	1	1	1	1															90032	A	-1	0	0	0	1	1				90026	A	-1	0	0	0	1	1				50015	A
				100174	D	-3	1	1	1	1	1				Patientennummer	AIS	Dst. Muscle to ML	Very acute	Acute I	Acute II	Acute III	Chronic				90026	A	-1	0	0	1	1	1				61584	A	-1	0	0	0	0	1				40170	A
				90188	D	-3	1	1	1	1	1				555600	D	-2	1	1	1	1	1				61361	A	-1	1	1	1	1	1				61361	A	-1	1	1	1	1	1				40075	A
															555419	D	-2	1	1	1	1	1				60770	A	-1	0	0	0	1	1				60770	A	-1	0	0	0	1	1				40005	A
				Patientennummer	AIS	Dst. Muscle to ML	Very acute	Acute I	Acute II	Acute III	Chronic				555406	D	-2	1	1	1	1	1				60746	A	-1	0	0	0	1	1				60746	A	-1	0	0	1	1	1				20129	A
				555653	D	-2	1	1	1	1	1				555261	D	-2	1	1	1	1	1				60146	A	-1	0	0	0	0	1				60146	A	-1	0	0	0	0	1				20072	A
				555261	D	-2	1	1	1	1	1				522353	D	-2	1	1	1	1	1				50015	A	-1	0	0	0	0	0				50015	A	-1	0	0	1	0	0				20068	A
				555005	D	-2	1	1	1	1	1				511306	D	-2	1	1	1	1	1				40170	A	-1	0	1	1	1	1				40170	A	-1	0	1	1	1	1				20042	A
				511303	D	-2	1	1	1	1	1				511303	D	-2	1	1	1	1	1				40075	A	-1	1	1	1	1	1				40005	A	-1	0	0	1	1	1				20013	A
				511280	D	-2	1	1	1	1	1				511235	D	-2	1	1	1	1	1				40005	A	-1	0	1	1	1	1				20129	A	-1	0	0	0	0	0
				511268	D	-2	1	1	1	1	1				511156	D	-2	1	1	1	1	1				20129	A	-1	0	0	0	1	1				20072	A	-1	1	1	1	1	1				Patientennummer	AIS
				511235	D	-2	1	1	1	1	1				511146	D	-2	1	1	1	1	1				20072	A	-1	0	1	1	1	1				20068	A	-1	1	1	1	1	1				555395	A
				511156	D	-2	1	1	1	1	1				511130	D	-2	1	1	1	1	1				20068	A	-1	1	1	1	1	1				20042	A	-1	0	1	1	1	1				555389	A
				511146	D	-2	1	1	1	1	1				200095	D	-2	1	1	1	1	1				20042	A	-1	0	0	1	0	1				20013	A	-1	0	0	1	1	1				522056	A
				511130	D	-2	1	1	1	1	1				130074	D	-2	1	1	1	1	1				20013	A	-1	0	1	1	1	1															511217	A
				200095	D	-2	1	1	1	1	1				50003	D	-2	0	1	1	1	1																										230006	A
				130074	D	-2	1	1	1	1	1				40177	D	-2	1	1	1	1	1															Patientennummer	AIS	Dst. Muscle to ML	Very acute	Acute I	Acute II	Acute III	Chronic				130131	A
															20136	D	-2	1	1	1	1	1				Patientennummer	AIS	Dst. Muscle to ML	Very acute	Acute I	Acute II	Acute III	Chronic				555540	D	-4	0	1	1	1	1				100144	A
				Patientennummer	AIS	Dst. Muscle to ML	Very acute	Acute I	Acute II	Acute III	Chronic				20124	D	-2	1	1	1	1	1				555600	D	-4	0	1	1	1	1				555502	D	-4	0	1	1	1	1				100010	A
				555406	D	-1	0	0	1	1	1				20087	D	-2	0	0	0	1	1				555502	D	-4	1	1	1	1	1				555298	D	-4	1	1	1	1	1				90055	A
				533058	D	-1	0	0	0	0	0															555298	D	-4	0	0	0	0	1				511299	D	-4	1	1	1	1	1				90009	A
				511114	D	-1	0	1	1	1	1				Patientennummer	AIS	Dst. Muscle to ML	Very acute	Acute I	Acute II	Acute III	Chronic				511306	D	-4	1	1	1	1	1				511280	D	-4	1	1	1	1	1				61897	A
				511071	D	-1	0	0	1	1	1				533043	D	-1	0	1	1	1	1				511299	D	-4	1	1	1	1	1				511118	D	-4	1	1	1	1	1				61365	A
				130066	D	-1	0	0	1	1	1				511162	D	-1	0	1	1	1	1				511245	D	-4	0	1	1	1	1				100174	D	-4	1	1	1	1	1				50033	A
				100093	D	-1	0	1	1	1	1				511114	D	-1	0	1	1	1	1				511118	D	-4	1	1	1	1	1				90188	D	-4	1	1	0	1	1				40026	A
				100080	D	-1	0	1	1	1	1				511071	D	-1	0	0	1	1	1				100174	D	-4	1	1	1	1	1				60542	D	-4	1	1	1	1	1				40010	A
				80011	D	-1	0	1	1	1	1				130066	D	-1	0	1	1	1	1				90188	D	-4	0	0	0	1	1															30129	A
				62034	D	-1	0	1	1	1	1				100080	D	-1	0	1	1	1	1															Patientennummer	AIS	Dst. Muscle to ML	Very acute	Acute I	Acute II	Acute III	Chronic
				60298	D	-1	0	1	1	1	1				90058	D	-1	0	0	1	1	1				Patientennummer	AIS	Dst. Muscle to ML	Very acute	Acute I	Acute II	Acute III	Chronic				555600	D	-3	1	1	1	1	1
				40037	D	-1	0	0	1	1	1				90027	D	-1	0	0	0	0	0				555653	D	-3	1	1	1	1	1				555419	D	-3	1	1	1	1	1				Patientennummer	AIS
															90022	D	-1	0	0	0	0	0				555261	D	-3	0	0	1	1	1				555406	D	-3	0	1	1	1	1				555653	D
															90016	D	-1	0	0	0	1	1				555005	D	-3	1	1	1	1	1				555261	D	-3	1	1	1	1	1				555261	D
															62034	D	-1	0	1	1	1	1				511303	D	-3	1	1	1	1	1				522353	D	-3	1	1	1	1	1				555005	D
																										511280	D	-3	1	1	1	1	1				511306	D	-3	1	1	1	1	1				511303	D
																										511268	D	-3	1	0	1	1	1				511303	D	-3	1	1	1	1	1				511280	D
																										511235	D	-3	1	1	1	1	1				511235	D	-3	1	1	1	1	1				511268	D
																										511156	D	-3	1	1	1	1	1				511156	D	-3	1	1	1	1	1				511235	D
																										511146	D	-3	1	1	1	1	1				511146	D	-3	0	1	1	1	1				511156	D
																										511130	D	-3	0	0	1	1	1				511130	D	-3	0	0	1	1	1				511146	D
																										200095	D	-3	1	1	1	1	1				200095	D	-3	1	1	1	1	1				511130	D
																										130074	D	-3	0	0	0	1	1				130074	D	-3	1	1	1	1	1				200095	D
																																					50003	D	-3	0	1	1	1	1				130074	D
																										Patientennummer	AIS	Dst. Muscle to ML	Very acute	Acute I	Acute II	Acute III	Chronic				40177	D	-3	1	1	1	1	1
																										555406	D	-2	0	0	1	1	1				20136	D	-3	1	1	1	1	1				Patientennummer	AIS
																										533058	D	-2	0	0	0	0	1				20124	D	-3	1	1	1	1	1				555406	D
																										511114	D	-2	0	1	1	1	1				20087	D	-3	0	0	0	0	1				533058	D
																										511071	D	-2	0	0	0	0	1															511114	D
																										130066	D	-2	0	1	1	1	1				Patientennummer	AIS	Dst. Muscle to ML	Very acute	Acute I	Acute II	Acute III	Chronic				511071	D
																										100093	D	-2	0	1	1	1	1				533043	D	-2	0	1	1	1	1				130066	D
																										100080	D	-2	1	1	1	0	1				511162	D	-2	0	1	1	1	1				100093	D
																										80011	D	-2	1	1	1	1	1				511114	D	-2	0	1	1	1	1				100080	D
																										62034	D	-2	1	1	1	1	1				511071	D	-2	0	0	0	1	1				80011	D
																										60298	D	-2	0	0	1	1	1				130066	D	-2	0	1	1	1	1				62034	D
																										40037	D	-2	0	0	1	1	1				100080	D	-2	1	1	1	1	1				60298	D
																																					90058	D	-2	0	0	1	1	1				40037	D
																										Patientennummer	AIS	Dst. Muscle to ML	Very acute	Acute I	Acute II	Acute III	Chronic				90027	D	-2	1	1	1	1	1
[truncated: 65 more rows]
[truncated: 46 more columns]

## Sheet: Supp Fig 7
		All AIS - All muscles					All AIS - All muscles					Elbow flexors					Elbow flexors					Wrist extensors					Wrist extensors					Elbow extensors					Elbow extensors					Finger flexors					Finger flexors
[truncated: 2,768 more rows]
[truncated: 9 more columns]

[truncated: 2 more sheets: Supplementary Table 4, Supplementary Table 5]
